# Supplementary material for: Molecular basis of resistance to organophosphate insecticides in the New World screw-worm fly
Source: Parasit Vectors. 2020 Nov 10;13:562. doi: 10.1186/s13071-020-04433-3 (PMC7653728; doi:10.1186/s13071-020-04433-3)
Supplement: Supplementary file 2 — Additional file 2: Dataset S1. Differentially Expressed (DE) transcripts between the control and resistant conditions and their annotations. DE transcripts were those displaying a log2 of the Fold Change (FC) greater than 1 and an adjusted P-value (FDR) lower than 0.05 in all analyses performed (combinations between the counting methods eXpress or RSEM and the testing packages EdgeR and DEseq2). In blue and red are the transcripts found down- and up-regulated in the resistant condition versus the control condition. Negative and positive log2FC indicate whether the transcripts were found down- or up-regulated in the resistant condition versus the control one. [file 13071_2020_4433_MOESM2_ESM.xlsx]

## Sheet: Additional file 2_Dataset S1 DE
Additional file 2: Dataset S1. Differentially Expressed (DE) contigs between the control and resistant conditions and their annotations. DE contigs were those displaying a log2 of the Fold Change (FC) greater than 1 and an adjusted P-value (FDR) lower than 0.05 in all analyses performed (combinations between the counting methods eXpress or RSEM and the testing packages EdgeR and DEseq2). In blue …
#Component_ID	log2FC-eXpress_EdgeR	FDR-eXpress_EdgeR	log2FC-RSEM_EdgeR	FDR-RSEM_EdgeR	log2FC-eXpress_DEseq2	FDR-eXpress_DEseq2	log2FC-RSEM_DEseq2	FDR-RSEM_DEseq2	length	best_hit_to_nr	hit_length	E-value	Bit_score	GO_Biological_Process	GO_Cellular_Component	GO_Molecular_Function	Enzyme	species	genus	family
c10656_g1_i1	6.84202	6.82e-25	6.84805	2.82e-26	5.44324	5.03e-51	5.49687	2.64e-54	956	gi|906459961|gb|KNC22839.1| hypothetical protein FF38_08045	241	1.99e-84	305.746	GO:0006508 proteolysis	GO:0016020 membrane	GO:0004222 metalloendopeptidase activity | GO:0008270 zinc ion binding	-	7375|Lucilia cuprina	Lucilia	Calliphoridae
c8280_g1_i1	6.35443	1.3e-14	6.31129	2.9e-15	3.81038	1.38e-16	3.8901	5.55e-18	611	gi|906465099|gb|KNC26810.1| hypothetical protein FF38_06382	114	2.04e-58	227.581	-	-	-	-	7375|Lucilia cuprina	Lucilia	Calliphoridae
c8614_g1_i1	6.04175	9.94e-10	5.99527	2.78e-10	2.87682	3.17e-08	2.85681	3.3e-08	546	gi|906475050|gb|KNC34495.1| hypothetical protein FF38_02738	128	1.38e-63	242.578	-	-	-	-	7375|Lucilia cuprina	Lucilia	Calliphoridae
c12789_g1_i1	5.27921	6.33e-23	5.25291	1.57e-24	4.5866	1.82e-48	4.56636	5.91e-49	1479	gi|906457223|gb|KNC20706.1| hypothetical protein FF38_07731, partial	438	7.27e-178	616.135	-	-	-	-	7375|Lucilia cuprina	Lucilia	Calliphoridae
c10504_g1_i1	4.58302	1.3e-14	4.57923	4.29e-16	3.70317	7.93e-23	3.75813	3.47e-25	1088	gi|906458465|gb|KNC21660.1| hypothetical protein FF38_09761	299	1.97e-149	521.609	GO:0045087 innate immune response | GO:0019731 antibacterial humoral response | GO:0050829 defense response to Gram-negative bacterium	GO:0005576 extracellular region	-	-	7375|Lucilia cuprina	Lucilia	Calliphoridae
c3260_g1_i1	4.40798	0.00314687	4.35522	0.0027014	1.80607	0.00454854	1.8873	0.00245909	982	gi|906470122|gb|KNC30740.1| hypothetical protein FF38_11653	276	8.67e-110	389.819	GO:0044070 regulation of anion transport | GO:0015670 carbon dioxide transport | GO:0046903 secretion | GO:0006730 one-carbon metabolic process | GO:2001150 positive regulation of dipeptide transmembrane transport | GO:0002009 morphogenesis of an epithelium | GO:0051453 regulation of intracellular pH	GO:0005829 cytosol | GO:0045177 apical part of cell | GO:0005886 plasma membrane	GO:0004089 carbonate dehydratase activity | GO:0008270 zinc ion binding	4.2.1.1	7375|Lucilia cuprina	Lucilia	Calliphoridae
c14015_g4_i2	4.39817	5.41e-08	4.44832	4.57e-08	2.74942	4.23e-08	2.78445	1.99e-08	886	gi|659105774|gb|AID61342.1| esterase	269	1.7e-157	548.422	GO:0008152 metabolic process	-	GO:0016787 hydrolase activity	-	145453|Calliphora stygia	Calliphora	Calliphoridae
c8918_g1_i1	4.36885	2.29e-14	4.52781	3.53e-15	3.50963	8e-20	3.62724	1.79e-21	377	-	-	-	-	-	-	-	-	-	-	-
c13135_g5_i1	4.26046	2.76e-06	4.37319	3.05e-06	2.50598	2.14e-06	2.56455	7.88e-07	315	gi|63053874|gb|AAY28732.1| heat shock protein 70	104	8.16e-65	240.305	GO:0006950 response to stress	-	GO:0005524 ATP binding	-	265456|Delia antiqua	Delia	Anthomyiidae
c14015_g4_i1	4.25894	0.000183065	4.33821	0.000100185	2.15091	0.000195976	2.25546	5.73e-05	947	gi|906462646|gb|KNC24865.1| hypothetical protein FF38_07854	203	1.02e-117	416.177	GO:0008152 metabolic process	-	GO:0016787 hydrolase activity	-	7375|Lucilia cuprina	Lucilia	Calliphoridae
c10654_g1_i1	4.23227	3.93e-14	4.16784	2.81e-14	3.09161	3.72e-12	3.05801	4.27e-12	1782	gi|755876419|ref|XP_011292711.1| PREDICTED: synaptic vesicle glycoprotein 2B-like, partial	529	1.52e-232	797.914	GO:0055085 transmembrane transport	GO:0016021 integral to membrane	GO:0022857 transmembrane transporter activity	-	7370|Musca domestica	Musca	Muscidae
c14018_g4_i2	4.12437	6.66e-06	4.24121	2.12e-06	2.55466	7.54e-07	2.6748	1.07e-07	531	gi|907707080|ref|XP_013110576.1| PREDICTED: heat shock protein 68	177	3e-112	397.999	GO:0006950 response to stress	-	GO:0005524 ATP binding	-	35570|Stomoxys calcitrans	Stomoxys	Muscidae
c13791_g1_i1	4.08888	1.04e-14	4.10706	2.59e-16	3.30295	5.14e-18	3.32676	9.84e-19	1812	gi|906458780|gb|KNC21921.1| hypothetical protein FF38_12139	531	3.38999999999e-313	1066.04	GO:0016311 dephosphorylation	-	GO:0004035 alkaline phosphatase activity	3.1.3.1	7375|Lucilia cuprina	Lucilia	Calliphoridae
c14015_g2_i3	4.02487	8.36e-07	3.97026	1.46e-07	2.63055	1.31e-07	2.70396	1.65e-08	984	gi|659105774|gb|AID61342.1| esterase	293	6.82e-171	592.958	GO:0008152 metabolic process	-	GO:0052689 carboxylic ester hydrolase activity	-	145453|Calliphora stygia	Calliphora	Calliphoridae
c9041_g1_i2	3.99199	1.97e-09	4.07818	2.66e-10	2.95462	2.13e-11	3.05252	1.31e-12	553	gi|659105647|gb|AID61305.1| odorant binding protein	158	1.15e-96	346.192	GO:0007606 sensory perception of chemical stimulus | GO:0035071 salivary gland cell autophagic cell death | GO:0019236 response to pheromone | GO:0042048 olfactory behavior	GO:0005576 extracellular region	GO:0005549 odorant binding	-	145453|Calliphora stygia	Calliphora	Calliphoridae
c11961_g1_i1	3.86064	1.68e-13	3.80725	6.03e-14	3.07638	9.52e-15	3.03878	1.45e-14	1930	gi|906461223|gb|KNC23749.1| hypothetical protein FF38_13814	541	0	1118.3	GO:0055085 transmembrane transport	GO:0016021 integral to membrane	GO:0022857 transmembrane transporter activity	-	7375|Lucilia cuprina	Lucilia	Calliphoridae
c14018_g3_i1	3.79972	5.57e-06	3.78577	6.91e-06	2.39213	4.48e-06	2.40065	3.31e-06	359	gi|526299367|gb|AGR84223.1| heat shock protein 70-2	119	7.02e-73	267.118	GO:0006950 response to stress	-	GO:0005524 ATP binding	-	113334|Melitaea cinxia	Melitaea	Nymphalidae
c14018_g2_i2	3.72563	6.87e-06	3.67114	2.8e-06	2.48986	7.14e-07	2.54252	1.52e-07	879	gi|119699865|gb|AAD17995.2| 70 kDa heat shock protein ScHSP70	234	3.47e-142	497.524	GO:0006950 response to stress	-	GO:0005524 ATP binding	-	59312|Sarcophaga crassipalpis	Sarcophaga	Sarcophagidae
c9212_g1_i1	3.52256	9.76e-08	3.67608	3.06e-08	2.6602	2.13e-09	2.74654	5.55e-10	311	gi|906461795|gb|KNC24208.1| hypothetical protein FF38_02191	102	1.65e-35	153.96	-	-	-	-	7375|Lucilia cuprina	Lucilia	Calliphoridae
c12174_g1_i1	3.43693	1.31e-06	3.42608	9.02e-07	2.32023	4.48e-06	2.32821	3.31e-06	953	gi|906472329|gb|KNC32479.1| hypothetical protein FF38_00502	258	2.42e-113	401.635	-	-	-	-	7375|Lucilia cuprina	Lucilia	Calliphoridae
c6173_g1_i1	3.35363	2.14e-08	3.34872	6.72e-09	2.77539	3.18e-13	2.78565	8.85e-14	288	gi|906468181|gb|KNC29231.1| hypothetical protein FF38_02464	71	1.66e-15	90.7918	-	-	-	-	7375|Lucilia cuprina	Lucilia	Calliphoridae
c9771_g1_i2	3.32517	2.3e-08	3.55688	2.13e-09	2.40393	7.54e-07	2.57703	4.23e-08	346	-	-	-	-	-	-	-	-	-	-	-
c571_g1_i1	3.21414	0.0149754	3.11127	0.0190449	1.59168	0.0205339	1.56097	0.0275205	1318	gi|659105774|gb|AID61342.1| esterase	390	2.86e-213	733.837	GO:0008152 metabolic process	-	GO:0004104 cholinesterase activity	-	145453|Calliphora stygia	Calliphora	Calliphoridae
c7764_g1_i1	3.17685	1.03e-05	3.07923	4.96e-05	2.27849	2.86e-06	2.09945	5.35e-05	325	gi|906468181|gb|KNC29231.1| hypothetical protein FF38_02464	81	4.38e-17	96.2452	-	-	-	-	7375|Lucilia cuprina	Lucilia	Calliphoridae
c9018_g1_i1	3.10615	0.000332596	3.52559	2.92e-05	1.87524	0.00173354	1.96891	0.000916443	1065	-	-	-	-	-	-	-	-	-	-	-
c11959_g1_i1	3.01719	2.59e-07	3.04961	7.2e-08	2.2983	4.07e-07	2.3298	1.76e-07	1243	gi|906473970|gb|KNC33672.1| hypothetical protein FF38_08753	390	1.01e-212	732.019	GO:0006508 proteolysis	GO:0016021 integral to membrane	GO:0004252 serine-type endopeptidase activity	-	7375|Lucilia cuprina	Lucilia	Calliphoridae
c9248_g1_i2	3.01638	0.000659736	3.00492	0.000289886	1.89641	0.00104108	1.92236	0.000704007	524	gi|906468148|gb|KNC29206.1| hypothetical protein FF38_01411	88	4.48e-20	107.152	-	-	-	-	7375|Lucilia cuprina	Lucilia	Calliphoridae
c6562_g1_i1	2.96796	0.000459625	3.1974	5.08e-05	1.81531	0.00259138	1.94049	0.000861197	1762	gi|533135|gb|AAA21258.1| reverse transcriptase	497	2.84e-159	554.33	GO:0090305 nucleic acid phosphodiester bond hydrolysis | GO:0006278 RNA-dependent DNA replication	-	GO:0046872 metal ion binding | GO:0004519 endonuclease activity | GO:0003964 RNA-directed DNA polymerase activity | GO:0003723 RNA binding	-	7216|Drosophila ambigua	Drosophila	Drosophilidae
c9502_g1_i1	2.92403	0.000175462	2.95941	1.66e-06	2.07669	4.55e-05	2.24601	8.05e-07	349	gi|906468181|gb|KNC29231.1| hypothetical protein FF38_02464	85	1.03e-18	101.699	GO:0016560 protein import into peroxisome matrix, docking	GO:0005777 peroxisome | GO:0016021 integral to membrane	-	-	7375|Lucilia cuprina	Lucilia	Calliphoridae
c14682_g1_i2	2.89068	6.84e-09	2.8869	2.45e-09	2.5331	3.57e-14	2.52829	2.96e-14	4165	gi|906460053|gb|KNC22899.1| hypothetical protein FF38_00367	1305	0	2130.81	GO:0030512 negative regulation of transforming growth factor beta receptor signaling pathway | GO:0010951 negative regulation of endopeptidase activity | GO:0061045 negative regulation of wound healing	GO:0005615 extracellular space | GO:0005886 plasma membrane | GO:0031225 anchored to membrane	GO:0004867 serine-type endopeptidase inhibitor activity | GO:0050431 transforming growth factor beta binding	-	7375|Lucilia cuprina	Lucilia	Calliphoridae
c11167_g1_i1	2.87298	1.45e-06	2.85006	1.37e-06	2.35128	7.21e-09	2.33573	6.62e-09	469	-	-	-	-	-	-	-	-	-	-	-
c10762_g1_i1	2.86463	2.59e-07	2.86707	1.82e-07	2.23024	5.57e-07	2.22539	5.03e-07	898	gi|557783382|ref|XP_005191299.1| PREDICTED: serine proteases 1/2-like	259	1.8e-91	328.923	GO:0006508 proteolysis	-	GO:0004252 serine-type endopeptidase activity	-	7370|Musca domestica	Musca	Muscidae
c11147_g1_i1	2.74817	0.00222238	2.83262	0.00106807	1.64843	0.0110226	1.66094	0.010757	574	-	-	-	-	-	-	-	-	-	-	-
c11218_g1_i1	2.68679	0.0012676	2.60527	0.0027014	1.80498	0.00162326	1.7491	0.00258019	413	gi|195163507|ref|XP_002022591.1| GL13118	36	2.19e-05	58.9804	-	-	-	-	7234|Drosophila persimilis	Drosophila	Drosophilidae
c13922_g1_i2	2.63042	6e-07	2.93808	4.48e-08	2.09295	2.43e-06	2.26996	4.58e-07	1967	gi|906472520|gb|KNC32643.1| hypothetical protein FF38_13205	553	8.61e-278	948.337	GO:0008152 metabolic process	-	GO:0008484 sulfuric ester hydrolase activity	-	7375|Lucilia cuprina	Lucilia	Calliphoridae
c10720_g2_i1	2.35679	0.0051873	2.30821	0.0054179	1.56324	0.0131458	1.5137	0.0218207	717	gi|906474469|gb|KNC34044.1| hypothetical protein FF38_04538	209	7.11e-108	383.457	GO:0006508 proteolysis	-	GO:0004252 serine-type endopeptidase activity	-	7375|Lucilia cuprina	Lucilia	Calliphoridae
c13792_g2_i2	2.33069	0.00189044	2.33335	0.00109694	1.801	0.0002239	1.83507	8.7e-05	1337	gi|906467500|gb|KNC28725.1| hypothetical protein FF38_09446	159	1.34e-88	319.38	-	-	GO:0030246 carbohydrate binding	-	7375|Lucilia cuprina	Lucilia	Calliphoridae
c11823_g1_i1	2.29645	5.96e-06	2.26766	4.01e-06	1.87068	2.87e-05	1.84509	4.25e-05	1343	gi|906469063|gb|KNC29946.1| hypothetical protein FF38_08520	413	3.59e-247	846.54	GO:0008152 metabolic process	-	GO:0016772 transferase activity, transferring phosphorus-containing groups	-	7375|Lucilia cuprina	Lucilia	Calliphoridae
c11820_g1_i1	2.24106	0.00877726	2.17672	0.00991102	1.55247	0.0106195	1.53327	0.0110435	2032	gi|755871685|ref|XP_005182352.2| PREDICTED: long-chain-fatty-acid--CoA ligase bubblegum-like isoform X1	638	5.24e-273	932.431	GO:0008152 metabolic process	-	GO:0016874 ligase activity	6.2.1.3	7370|Musca domestica	Musca	Muscidae
c14015_g1_i1	2.22922	3.5e-05	2.22604	1.62e-05	1.9839	7.44e-09	1.98908	2.79e-09	2183	gi|659105774|gb|AID61342.1| esterase	554	8.89e-291	991.51	GO:0008152 metabolic process	-	GO:0052689 carboxylic ester hydrolase activity	-	145453|Calliphora stygia	Calliphora	Calliphoridae
c12476_g1_i1	2.22897	0.000184853	2.21796	9.76e-05	1.74512	0.000372126	1.74363	0.000342718	954	gi|906474470|gb|KNC34045.1| hypothetical protein FF38_04539	281	3.94e-175	607.046	GO:0007596 blood coagulation | GO:0006508 proteolysis	GO:0005576 extracellular region	GO:0004252 serine-type endopeptidase activity | GO:0005509 calcium ion binding	-	7375|Lucilia cuprina	Lucilia	Calliphoridae
c8636_g1_i1	2.22617	0.00469747	2.19973	0.00356099	1.53082	0.0155982	1.53308	0.0149328	847	gi|906468629|gb|KNC29604.1| hypothetical protein FF38_10438	137	5.92e-54	214.856	-	-	-	-	7375|Lucilia cuprina	Lucilia	Calliphoridae
c12563_g1_i1	2.17951	3.12e-05	2.18532	8.76e-06	1.79116	4.55e-05	1.79554	4.37e-05	1539	gi|906464991|gb|KNC26713.1| hypothetical protein FF38_11405	466	3.37e-240	823.363	GO:0005975 carbohydrate metabolic process | GO:0006032 chitin catabolic process	GO:0005576 extracellular region	GO:0004568 chitinase activity | GO:0008061 chitin binding	3.2.1.14	7375|Lucilia cuprina	Lucilia	Calliphoridae
c9928_g1_i1	2.09037	0.028463	2.58211	0.00383619	1.39667	0.0424367	1.65187	0.00837433	2204	gi|1850812|emb|CAA55706.1| arylphorin receptor	688	4.08e-169	587.05	GO:0015032 storage protein import into fat body	GO:0005811 lipid particle	GO:0008565 protein transporter activity	-	7373|Calliphora vicina	Calliphora	Calliphoridae
c8591_g1_i1	2.07722	0.0292598	2.12302	0.0173497	1.40225	0.0373851	1.44096	0.0295913	366	gi|906463584|gb|KNC25624.1| hypothetical protein FF38_03381	91	1.6e-32	145.78	GO:0006030 chitin metabolic process	GO:0005576 extracellular region	GO:0008061 chitin binding	-	7375|Lucilia cuprina	Lucilia	Calliphoridae
c13820_g1_i7	2.016	0.000229171	2.01891	0.000276163	1.83854	3.54e-09	1.8413	2.19e-09	1130	gi|906473923|gb|KNC33625.1| hypothetical protein FF38_08769	251	9.68e-146	509.339	GO:0010765 positive regulation of sodium ion transport | GO:0006508 proteolysis | GO:0007586 digestion	GO:0005615 extracellular space | GO:0005886 plasma membrane	GO:0004252 serine-type endopeptidase activity	3.4.21.4	7375|Lucilia cuprina	Lucilia	Calliphoridae
c13293_g1_i5	2.01462	0.000270852	1.95499	0.000273227	1.79008	3.34e-07	1.73165	8.05e-07	907	gi|906475171|gb|KNC34585.1| Attacin-A	232	5.09e-130	457.078	GO:0045087 innate immune response | GO:0019731 antibacterial humoral response | GO:0050829 defense response to Gram-negative bacterium	GO:0005576 extracellular region	-	-	7375|Lucilia cuprina	Lucilia	Calliphoridae
c10801_g1_i1	1.92461	0.00474432	1.90649	0.0033588	1.61884	0.00015807	1.62278	7.77e-05	503	gi|2565392|gb|AAB81989.1| cuticle 1	118	3.41e-65	246.668	GO:0008363 larval chitin-based cuticle development	GO:0031012 extracellular matrix	GO:0008010 structural constituent of chitin-based larval cuticle	-	7375|Lucilia cuprina	Lucilia	Calliphoridae
c12074_g1_i3	1.89724	0.0027744	1.97797	0.000656726	1.54329	0.00201565	1.61504	0.000730573	535	gi|906457654|gb|KNC21046.1| hypothetical protein FF38_02036	77	1.58e-34	153.506	-	-	GO:0003723 RNA binding	-	7375|Lucilia cuprina	Lucilia	Calliphoridae
c8201_g1_i1	1.87723	0.0005252	1.88858	0.000249212	1.71327	8.98e-08	1.71585	1.07e-07	506	gi|2565392|gb|AAB81989.1| cuticle 1	118	2.52e-52	208.494	-	-	GO:0042302 structural constituent of cuticle	-	7375|Lucilia cuprina	Lucilia	Calliphoridae
c8766_g1_i1	1.87427	0.000205907	1.87663	6.62e-05	1.64941	1.24e-05	1.65236	1.01e-05	749	gi|109290395|gb|ABG29412.1| small heat shock protein	157	1.06e-92	333.013	GO:0006950 response to stress	GO:0005737 cytoplasm | GO:0005634 nucleus	GO:0005212 structural constituent of eye lens | GO:0042802 identical protein binding	-	7175|Culex pipiens	Culex	Culicidae
c13820_g1_i1	1.86213	0.00145427	1.89564	0.00106375	1.6624	2.2e-06	1.69931	5.06e-07	915	gi|906473923|gb|KNC33625.1| hypothetical protein FF38_08769	249	3.83e-143	500.705	GO:0010765 positive regulation of sodium ion transport | GO:0006508 proteolysis | GO:0007586 digestion	GO:0005615 extracellular space | GO:0005886 plasma membrane	GO:0004252 serine-type endopeptidase activity	3.4.21.4	7375|Lucilia cuprina	Lucilia	Calliphoridae
c9754_g1_i1	1.81478	0.0261039	1.73958	0.028395	1.42443	0.00840312	1.38658	0.00942763	304	-	-	-	-	-	-	-	-	-	-	-
c12466_g1_i1	1.79582	0.00166802	1.78697	0.00110176	1.6205	3.04e-06	1.61254	2.81e-06	851	-	-	-	-	-	-	-	-	-	-	-
c10153_g1_i2	1.73638	0.0012676	1.75277	0.00077162	1.443	0.00289454	1.46238	0.00207085	877	gi|906470961|gb|KNC31394.1| hypothetical protein FF38_07224, partial	116	6.42e-46	190.316	GO:0045087 innate immune response | GO:0042742 defense response to bacterium	GO:0005576 extracellular region	-	-	7375|Lucilia cuprina	Lucilia	Calliphoridae
c954_g1_i1	1.73486	0.00337087	1.72191	0.00197411	1.54239	5.78e-05	1.53531	4.46e-05	876	gi|557753623|ref|XP_005176556.1| PREDICTED: uncharacterized protein LOC101892259	223	3.72e-111	394.364	GO:0040003 chitin-based cuticle development | GO:0010171 body morphogenesis	GO:0005578 proteinaceous extracellular matrix	GO:0005214 structural constituent of chitin-based cuticle	-	7370|Musca domestica	Musca	Muscidae
c11348_g2_i1	1.64343	0.00878276	1.64913	0.0069232	1.46393	0.000190532	1.49206	3.21e-05	444	-	-	-	-	-	-	-	-	-	-	-
c13773_g1_i1	1.58653	0.00654922	1.58965	0.00463607	1.44161	3.28e-05	1.4381	4.44e-05	1356	gi|371536099|gb|AEX33294.1| putative salivary trypsin	415	1.74e-208	717.931	GO:0006508 proteolysis	GO:0016021 integral to membrane	GO:0004252 serine-type endopeptidase activity	-	13632|Lucilia sericata	Lucilia	Calliphoridae
c11659_g1_i14	1.55798	0.0104285	1.55589	0.00356099	1.32781	0.00401904	1.34382	0.00226814	3364	gi|906460912|gb|KNC23530.1| Sodium channel protein para	1077	0	2511.19	GO:0034765 regulation of ion transmembrane transport | GO:0035725 sodium ion transmembrane transport	GO:0001518 voltage-gated sodium channel complex	GO:0005509 calcium ion binding | GO:0005248 voltage-gated sodium channel activity	-	7375|Lucilia cuprina	Lucilia	Calliphoridae
c10174_g1_i1	1.53125	0.0214441	1.54233	0.0130354	1.23809	0.0322696	1.24692	0.0320772	1621	gi|906474519|gb|KNC34073.1| putative inorganic phosphate cotransporter	466	8.34e-265	905.164	GO:0055085 transmembrane transport	GO:0016021 integral to membrane	GO:0005316 high affinity inorganic phosphate:sodium symporter activity	-	7375|Lucilia cuprina	Lucilia	Calliphoridae
c9537_g1_i1	1.49064	0.0179039	1.48794	0.00780643	1.2786	0.00651573	1.27414	0.00668183	5184	gi|906462690|gb|KNC24906.1| DNA-directed RNA polymerase I subunit RPA1	1664	0	3508.25	GO:0009303 rRNA transcription | GO:0006362 transcription elongation from RNA polymerase I promoter | GO:0006363 termination of RNA polymerase I transcription | GO:0006361 transcription initiation from RNA polymerase I promoter	GO:0005736 DNA-directed RNA polymerase I complex | GO:0005654 nucleoplasm	GO:0008270 zinc ion binding | GO:0003677 DNA binding | GO:0005515 protein binding | GO:0001054 RNA polymerase I activity	2.7.7.6	7375|Lucilia cuprina	Lucilia	Calliphoridae
c7834_g1_i3	1.48538	0.0230744	1.46257	0.0190449	1.2141	0.0306762	1.19878	0.0361472	1110	gi|906467433|gb|KNC28665.1| hypothetical protein FF38_04887	287	3.58e-155	540.696	GO:0030194 positive regulation of blood coagulation | GO:0051788 response to misfolded protein | GO:0051919 positive regulation of fibrinolysis | GO:0016540 protein autoprocessing | GO:0006508 proteolysis | GO:0002542 Factor XII activation | GO:0010756 positive regulation of plasminogen activation	GO:0005615 extracellular space	GO:0004252 serine-type endopeptidase activity	-	7375|Lucilia cuprina	Lucilia	Calliphoridae
c13474_g1_i1	1.48141	0.0214441	1.46561	0.0131299	1.27167	0.00581357	1.26027	0.00609593	2018	gi|907685852|ref|XP_013107184.1| PREDICTED: synaptic vesicle glycoprotein 2A-like	560	1.2e-293	1001.05	GO:0055085 transmembrane transport	GO:0016021 integral to membrane	GO:0022857 transmembrane transporter activity	-	35570|Stomoxys calcitrans	Stomoxys	Muscidae
c11659_g1_i12	1.47831	0.0153769	1.44116	0.0130663	1.27369	0.00551011	1.23359	0.00959169	3602	gi|906460912|gb|KNC23530.1| Sodium channel protein para	1085	0	2543.45	GO:0034765 regulation of ion transmembrane transport | GO:0035725 sodium ion transmembrane transport	GO:0001518 voltage-gated sodium channel complex	GO:0005509 calcium ion binding | GO:0005248 voltage-gated sodium channel activity	-	7375|Lucilia cuprina	Lucilia	Calliphoridae
c9354_g1_i1	1.45811	0.0304421	1.43527	0.0202507	1.23471	0.0124788	1.21829	0.0143989	6334	gi|906464265|gb|KNC26122.1| hypothetical protein FF38_12214	2073	0	3698.21	GO:0006200 ATP catabolic process | GO:0006461 protein complex assembly	GO:0005634 nucleus	GO:0005524 ATP binding | GO:0016887 ATPase activity	-	7375|Lucilia cuprina	Lucilia	Calliphoridae
c9327_g1_i1	1.42849	0.0149673	1.69356	0.000643519	1.24884	0.00486805	1.46019	0.000587537	452	gi|906468181|gb|KNC29231.1| hypothetical protein FF38_02464	84	1.14e-16	95.7907	-	-	-	-	7375|Lucilia cuprina	Lucilia	Calliphoridae
c13437_g3_i1	1.42656	0.0299928	1.44253	0.0275804	1.3023	0.00048411	1.31302	0.000428107	1302	gi|557780752|ref|XP_005189997.1| PREDICTED: uncharacterized protein LOC101896308	278	2.18e-150	524.791	-	-	GO:0008289 lipid binding	-	7370|Musca domestica	Musca	Muscidae
c13993_g1_i2	1.42498	0.0497937	1.41844	0.0486542	1.28231	0.000702004	1.2795	0.000591313	2146	gi|906463872|gb|KNC25845.1| hypothetical protein FF38_08124	629	0	1379.15	GO:0006879 cellular iron ion homeostasis | GO:0006826 iron ion transport	GO:0005576 extracellular region	GO:0008199 ferric iron binding	-	7375|Lucilia cuprina	Lucilia	Calliphoridae
c13626_g1_i1	1.40567	0.0300029	1.4348	0.0161678	1.17298	0.0329084	1.19124	0.0319341	1570	gi|906472519|gb|KNC32642.1| hypothetical protein FF38_13204, partial	413	1.35e-272	931.068	GO:0007034 vacuolar transport | GO:0015809 arginine transport | GO:0051453 regulation of intracellular pH | GO:0007040 lysosome organization	GO:0005765 lysosomal membrane | GO:0031301 integral to organelle membrane	-	-	7375|Lucilia cuprina	Lucilia	Calliphoridae
c9103_g1_i1	1.40024	0.0148416	1.37545	0.00946333	1.2562	0.0018856	1.23026	0.00262152	1742	gi|906466238|gb|KNC27710.1| H/ACA ribonucleoprotein complex subunit 4	425	4.29e-290	989.237	GO:0006278 RNA-dependent DNA replication | GO:0060216 definitive hemopoiesis | GO:0006364 rRNA processing | GO:0001522 pseudouridine synthesis	GO:0019013 viral nucleocapsid | GO:0005730 nucleolus | GO:0005697 telomerase holoenzyme complex	GO:0003723 RNA binding | GO:0003720 telomerase activity | GO:0009982 pseudouridine synthase activity	-	7375|Lucilia cuprina	Lucilia	Calliphoridae
c11879_g1_i1	1.37883	0.0249464	1.38364	0.0161683	1.16033	0.0349398	1.16016	0.0395742	1661	gi|906475742|gb|KNC34999.1| hypothetical protein FF38_02590	464	0	1086.94	-	-	-	-	7375|Lucilia cuprina	Lucilia	Calliphoridae
c13722_g1_i1	1.36105	0.0250631	1.40174	0.0138672	1.14546	0.040916	1.17372	0.036514	2222	gi|906472083|gb|KNC32278.1| hypothetical protein FF38_01816	708	0	1516.4	GO:0031167 rRNA methylation	GO:0005634 nucleus	GO:0008649 rRNA methyltransferase activity	-	7375|Lucilia cuprina	Lucilia	Calliphoridae
c8735_g1_i1	1.35034	0.0221987	1.31914	0.0148682	1.1966	0.00613738	1.16563	0.00942763	1875	gi|906472160|gb|KNC32342.1| hypothetical protein FF38_12474	323	1.14e-191	662.034	GO:0006812 cation transport | GO:0055085 transmembrane transport	GO:0016021 integral to membrane	GO:0008324 cation transmembrane transporter activity	-	7375|Lucilia cuprina	Lucilia	Calliphoridae
c13475_g1_i1	1.33926	0.0258291	1.42733	0.00836255	1.19971	0.00485507	1.25932	0.00400943	691	gi|906473189|gb|KNC33148.1| hypothetical protein FF38_03640, partial	145	4.35e-73	271.662	-	-	-	-	7375|Lucilia cuprina	Lucilia	Calliphoridae
c13862_g2_i1	1.33193	0.0410978	1.35868	0.0216564	1.16538	0.0105863	1.1845	0.00942763	2413	gi|906457795|gb|KNC21144.1| hypothetical protein FF38_08362	579	0	1287.36	GO:0055085 transmembrane transport	GO:0016021 integral to membrane	GO:0022857 transmembrane transporter activity	-	7375|Lucilia cuprina	Lucilia	Calliphoridae
c10442_g2_i1	1.32983	0.0304421	1.34639	0.0130874	1.17733	0.0093135	1.18648	0.00942763	1783	gi|906459342|gb|KNC22355.1| hypothetical protein FF38_02930	519	0	1146.93	-	-	-	-	7375|Lucilia cuprina	Lucilia	Calliphoridae
c11502_g1_i1	1.2997	0.0438662	1.28193	0.0250137	1.13266	0.0194215	1.11587	0.0248148	1068	gi|906457459|gb|KNC20912.1| rRNA 2'-O-methyltransferase fibrillarin	292	2.6e-193	667.487	GO:0007165 signal transduction | GO:0006508 proteolysis	GO:0005622 intracellular	GO:0030246 carbohydrate binding | GO:0008237 metallopeptidase activity | GO:0005199 structural constituent of cell wall	-	7375|Lucilia cuprina	Lucilia	Calliphoridae
c12577_g1_i1	-1.28238	0.03892	-1.30299	0.0184083	-1.09087	0.0162833	-1.10761	0.0164766	1605	gi|906461528|gb|KNC23994.1| Gram-negative bacteria-binding protein 1	477	3.04e-258	883.351	GO:0005975 carbohydrate metabolic process	-	GO:0004553 hydrolase activity, hydrolyzing O-glycosyl compounds	-	7375|Lucilia cuprina	Lucilia	Calliphoridae
c6842_g2_i1	-1.35849	0.0469528	-1.44239	0.0433155	-1.17295	0.00289454	-1.2058	0.00959169	435	gi|906462855|gb|KNC25052.1| hypothetical protein FF38_11870	48	9.09e-22	112.151	GO:0008152 metabolic process	-	GO:0004364 glutathione transferase activity | GO:0018833 DDT-dehydrochlorinase activity	-	7375|Lucilia cuprina	Lucilia	Calliphoridae
c13628_g1_i1	-1.37394	0.0300154	-1.37231	0.0287672	-1.15628	0.00975008	-1.15857	0.00942763	926	gi|906464455|gb|KNC26277.1| hypothetical protein FF38_01137	290	1.11e-121	429.356	-	-	GO:0030246 carbohydrate binding	-	7375|Lucilia cuprina	Lucilia	Calliphoridae
c13892_g1_i2	-1.42475	0.0199798	-1.43097	0.00852662	-1.17604	0.01496	-1.1967	0.00942763	1753	gi|906473183|gb|KNC33142.1| hypothetical protein FF38_03646	438	5.24e-273	932.431	GO:0008152 metabolic process	GO:0005739 mitochondrion	GO:0047369 succinate-hydroxymethylglutarate CoA-transferase activity	-	7375|Lucilia cuprina	Lucilia	Calliphoridae
c12633_g1_i1	-1.43223	0.0265049	-1.47394	0.0117288	-1.20936	0.00680322	-1.25504	0.00324151	689	gi|906466050|gb|KNC27577.1| hypothetical protein FF38_05113	150	6.12e-62	238.488	GO:0007165 signal transduction | GO:0006508 proteolysis | GO:0006412 translation | GO:0051301 cell division	GO:0005840 ribosome	GO:0003735 structural constituent of ribosome | GO:0004197 cysteine-type endopeptidase activity | GO:0000166 nucleotide binding	-	7375|Lucilia cuprina	Lucilia	Calliphoridae
c14131_g2_i3	-1.43557	0.045039	-1.44617	0.0345689	-1.20068	0.00713545	-1.21885	0.00507936	2256	gi|755851246|ref|XP_005175488.2| PREDICTED: bifunctional 3'-phosphoadenosine 5'-phosphosulfate synthase	649	0	1433.23	GO:0016310 phosphorylation | GO:0000103 sulfate assimilation	-	GO:0004781 sulfate adenylyltransferase (ATP) activity | GO:0005524 ATP binding | GO:0004020 adenylylsulfate kinase activity	2.7.1.25 | 2.7.7.4	7370|Musca domestica	Musca	Muscidae
c12633_g1_i5	-1.43826	0.0367449	-1.38765	0.0267522	-1.23325	0.00332346	-1.18887	0.00567109	607	gi|906466050|gb|KNC27577.1| hypothetical protein FF38_05113	181	1.12e-74	275.753	GO:0006810 transport | GO:0006412 translation | GO:0051301 cell division	GO:0005840 ribosome	GO:0003735 structural constituent of ribosome | GO:0003824 catalytic activity | GO:0000166 nucleotide binding	-	7375|Lucilia cuprina	Lucilia	Calliphoridae
c14257_g1_i1	-1.44567	0.032191	-1.44906	0.0290489	-1.26658	0.000842519	-1.27355	0.00067237	937	gi|906468463|gb|KNC29468.1| hypothetical protein FF38_13303	292	1.13e-118	419.358	-	-	-	-	7375|Lucilia cuprina	Lucilia	Calliphoridae
c13812_g3_i2	-1.45837	0.0137825	-1.5449	0.00407811	-1.17265	0.0305915	-1.2451	0.0176191	1857	gi|906475364|gb|KNC34738.1| Cytochrome P450 4c3	531	0	1199.19	GO:0055114 oxidation-reduction process	-	GO:0020037 heme binding | GO:0016705 oxidoreductase activity, acting on paired donors, with incorporation or reduction of molecular oxygen | GO:0004497 monooxygenase activity | GO:0005506 iron ion binding	-	7375|Lucilia cuprina	Lucilia	Calliphoridae
c13617_g1_i1	-1.46931	0.0264837	-1.48127	0.0204953	-1.25945	0.00159578	-1.27134	0.0014529	678	gi|906464505|gb|KNC26324.1| hypothetical protein FF38_00857, partial	175	5.47e-47	193.043	-	-	-	-	7375|Lucilia cuprina	Lucilia	Calliphoridae
c14119_g1_i1	-1.47202	0.0195495	-1.46621	0.0140362	-1.29174	0.000242088	-1.28723	0.000307642	1763	gi|906459360|gb|KNC22368.1| hypothetical protein FF38_08825	538	0	1134.66	GO:0009851 auxin biosynthetic process | GO:0009695 jasmonic acid biosynthetic process | GO:0001676 long-chain fatty acid metabolic process	GO:0005777 peroxisome	GO:0004321 fatty-acyl-CoA synthase activity | GO:0004467 long-chain fatty acid-CoA ligase activity | GO:0016207 4-coumarate-CoA ligase activity | GO:0008756 o-succinylbenzoate-CoA ligase activity	-	7375|Lucilia cuprina	Lucilia	Calliphoridae
c7673_g1_i2	-1.51175	0.0148698	-1.70699	0.0015606	-1.2178	0.0205339	-1.38023	0.00461178	322	gi|906462838|gb|KNC25035.1| hypothetical protein FF38_11920	49	4.48e-23	115.332	-	-	-	-	7375|Lucilia cuprina	Lucilia	Calliphoridae
c6832_g1_i1	-1.51299	0.0258525	-1.51722	0.0264802	-1.27076	0.00314815	-1.28118	0.0025487	925	gi|906468195|gb|KNC29245.1| hypothetical protein FF38_02361	220	1.13e-137	482.527	GO:0006749 glutathione metabolic process	GO:0005737 cytoplasm	GO:0004364 glutathione transferase activity	2.5.1.18	7375|Lucilia cuprina	Lucilia	Calliphoridae
c12862_g1_i1	-1.5424	0.0226054	-1.57773	0.015426	-1.33894	0.000478208	-1.38226	0.000138586	725	gi|906473940|gb|KNC33642.1| Larval cuticle protein 1	138	7.39e-49	198.951	GO:0006810 transport	GO:0005576 extracellular region	GO:0042302 structural constituent of cuticle | GO:0005215 transporter activity	-	7375|Lucilia cuprina	Lucilia	Calliphoridae
c10448_g1_i2	-1.57075	0.012219	-1.57864	0.0088616	-1.31533	0.00217795	-1.32872	0.0017065	1118	gi|906475417|gb|KNC34791.1| hypothetical protein FF38_01919	230	2.38e-116	411.633	-	-	-	-	7375|Lucilia cuprina	Lucilia	Calliphoridae
c9552_g1_i1	-1.60946	0.00453007	-1.47039	0.00787416	-1.30799	0.00651573	-1.19192	0.0235874	427	gi|906467977|gb|KNC29079.1| hypothetical protein FF38_05521	75	1.35e-31	143.508	-	-	-	-	7375|Lucilia cuprina	Lucilia	Calliphoridae
c13331_g1_i1	-1.64277	0.0157615	-1.6246	0.0200436	-1.38841	0.00137255	-1.35625	0.00316222	1024	gi|906468463|gb|KNC29468.1| hypothetical protein FF38_13303	251	8.41e-71	265.755	-	-	-	-	7375|Lucilia cuprina	Lucilia	Calliphoridae
c11606_g2_i2	-1.66947	0.00483805	-1.64875	0.00787416	-1.46163	3.28e-05	-1.40415	0.000617133	280	gi|906467882|gb|KNC29016.1| hypothetical protein FF38_10141, partial	50	7.42e-23	113.969	-	-	-	-	7375|Lucilia cuprina	Lucilia	Calliphoridae
c10512_g1_i1	-1.67322	0.00494252	-1.65792	0.00430255	-1.37475	0.00234099	-1.37604	0.00174924	1545	gi|906463224|gb|KNC25335.1| hypothetical protein FF38_13713	320	2.24e-201	694.3	GO:0006633 fatty acid biosynthetic process | GO:0055114 oxidation-reduction process | GO:0006703 estrogen biosynthetic process | GO:0010811 positive regulation of cell-substrate adhesion | GO:0030198 extracellular matrix organization	GO:0016021 integral to membrane | GO:0031012 extracellular matrix | GO:0005789 endoplasmic reticulum membrane	GO:0001968 fibronectin binding | GO:0005518 collagen binding | GO:0004303 estradiol 17-beta-dehydrogenase activity | GO:0008201 heparin binding	-	7375|Lucilia cuprina	Lucilia	Calliphoridae
c11548_g1_i1	-1.67659	0.0096364	-1.68246	0.0138672	-1.38435	0.00181828	-1.38571	0.00207085	429	gi|906469296|gb|KNC30110.1| hypothetical protein FF38_09557	72	1.39e-15	92.1551	-	-	-	-	7375|Lucilia cuprina	Lucilia	Calliphoridae
c14195_g1_i1	-1.71105	0.00166802	-1.7355	0.00106375	-1.36785	0.00613738	-1.38594	0.00567109	1681	gi|906463591|gb|KNC25631.1| putative cytochrome P450 4d14	503	3.82e-292	996.054	GO:0055114 oxidation-reduction process	-	GO:0020037 heme binding | GO:0016705 oxidoreductase activity, acting on paired donors, with incorporation or reduction of molecular oxygen | GO:0004497 monooxygenase activity | GO:0005506 iron ion binding	-	7375|Lucilia cuprina	Lucilia	Calliphoridae
c13339_g1_i1	-1.71706	0.00145882	-1.74411	0.00077162	-1.50221	2e-05	-1.52707	1.35e-05	989	gi|906468463|gb|KNC29468.1| hypothetical protein FF38_13303	290	2.91e-99	354.827	-	-	-	-	7375|Lucilia cuprina	Lucilia	Calliphoridae
c11191_g1_i2	-1.74162	0.0284024	-1.73127	0.021873	-1.29964	0.034758	-1.3104	0.0298237	1410	gi|906459609|gb|KNC22552.1| hypothetical protein FF38_09494	352	5.51e-153	533.425	-	-	-	-	7375|Lucilia cuprina	Lucilia	Calliphoridae
c10435_g1_i4	-1.74702	0.00057586	-1.74398	0.000273227	-1.50749	3.55e-05	-1.50514	4.37e-05	3359	gi|907638386|ref|XP_013100019.1| PREDICTED: kelch-like ECH-associated protein 1 isoform X1	815	0	1436.87	GO:0006200 ATP catabolic process	-	GO:0003676 nucleic acid binding | GO:0008026 ATP-dependent helicase activity | GO:0005524 ATP binding	-	35570|Stomoxys calcitrans	Stomoxys	Muscidae
c8857_g1_i1	-1.74941	0.00278447	-1.74067	0.00259827	-1.34805	0.0148134	-1.34088	0.0176191	666	gi|907715916|ref|XP_013112074.1| PREDICTED: acyl-coenzyme A thioesterase 13-like isoform X1	145	3.33e-70	263.028	-	-	-	-	35570|Stomoxys calcitrans	Stomoxys	Muscidae
c7673_g2_i1	-1.75205	0.00149434	-1.65682	0.000541475	-1.45157	0.000868038	-1.41543	0.000374234	349	gi|906462838|gb|KNC25035.1| hypothetical protein FF38_11920	51	7.83e-23	114.878	-	-	-	-	7375|Lucilia cuprina	Lucilia	Calliphoridae
c14100_g1_i1	-1.75882	0.012219	-1.7695	0.011577	-1.41503	0.00281733	-1.44378	0.00146294	1746	gi|906462734|gb|KNC24940.1| Protein henna	451	2.52e-310	1056.5	GO:0055114 oxidation-reduction process | GO:0006559 L-phenylalanine catabolic process | GO:0071391 cellular response to estrogen stimulus	-	GO:0016597 amino acid binding | GO:0004505 phenylalanine 4-monooxygenase activity | GO:0005506 iron ion binding	1.14.16.1 | 1.14.16.4	7375|Lucilia cuprina	Lucilia	Calliphoridae
c12952_g3_i1	-1.76132	0.00877726	-1.80309	0.00430255	-1.31371	0.030476	-1.35257	0.0233335	1877	gi|906461796|gb|KNC24209.1| putative fatty acyl-CoA reductase	547	0	1241.46	GO:0055114 oxidation-reduction process	-	GO:0080019 fatty-acyl-CoA reductase (alcohol-forming) activity	-	7375|Lucilia cuprina	Lucilia	Calliphoridae
c8899_g1_i1	-1.82193	0.00687071	-1.815	0.00532013	-1.45022	0.00253845	-1.45289	0.00226814	400	gi|906473940|gb|KNC33642.1| Larval cuticle protein 1	119	1.32e-48	195.769	GO:0008363 larval chitin-based cuticle development	GO:0031012 extracellular matrix	GO:0008010 structural constituent of chitin-based larval cuticle	-	7375|Lucilia cuprina	Lucilia	Calliphoridae
c12872_g1_i1	-1.83755	0.00428783	-1.83518	0.00323109	-1.45447	0.00287097	-1.46236	0.00238664	1047	gi|906473233|gb|KNC33182.1| hypothetical protein FF38_06781	278	3.94e-175	607.046	GO:0006807 nitrogen compound metabolic process	GO:0005737 cytoplasm	GO:0003676 nucleic acid binding | GO:0050152 omega-amidase activity	-	7375|Lucilia cuprina	Lucilia	Calliphoridae
c10582_g1_i1	-1.88464	0.00940261	-1.89047	0.00931664	-1.46761	0.00350038	-1.48577	0.0025487	574	gi|906473147|gb|KNC33115.1| Larval cuticle protein 5	102	1.4e-51	206.676	-	-	GO:0042302 structural constituent of cuticle	-	7375|Lucilia cuprina	Lucilia	Calliphoridae
c11928_g1_i2	-1.88572	0.00370703	-1.90166	0.00286891	-1.59243	7.79e-05	-1.61661	4.21e-05	1934	gi|906457846|gb|KNC21189.1| hypothetical protein FF38_00040	435	1.44e-279	954.245	-	-	-	-	7375|Lucilia cuprina	Lucilia	Calliphoridae
c14100_g1_i3	-1.89638	0.00499982	-1.86136	0.00583414	-1.54282	0.000599024	-1.51393	0.000913012	521	gi|906462734|gb|KNC24940.1| Protein henna	130	2.15e-74	273.48	GO:0055114 oxidation-reduction process | GO:0006909 phagocytosis | GO:0006559 L-phenylalanine catabolic process | GO:0007616 long-term memory | GO:0009094 L-phenylalanine biosynthetic process | GO:0071391 cellular response to estrogen stimulus | GO:0006726 eye pigment biosynthetic process	GO:0005811 lipid particle	GO:0004510 tryptophan 5-monooxygenase activity | GO:0004664 prephenate dehydratase activity | GO:0016597 amino acid binding | GO:0004505 phenylalanine 4-monooxygenase activity | GO:0005506 iron ion binding	-	7375|Lucilia cuprina	Lucilia	Calliphoridae
c8899_g2_i1	-1.90118	0.00108788	-1.89935	0.000851968	-1.54191	0.000526252	-1.54505	0.000505066	288	gi|906473940|gb|KNC33642.1| Larval cuticle protein 1	41	8.4e-14	85.3384	-	-	GO:0042302 structural constituent of cuticle	-	7375|Lucilia cuprina	Lucilia	Calliphoridae
c12991_g2_i2	-1.94757	0.00117768	-1.94291	0.00136594	-1.67658	5.26e-06	-1.68238	3.07e-06	1448	gi|906457847|gb|KNC21190.1| hypothetical protein FF38_00041	396	5.09e-241	826.09	-	-	GO:0008270 zinc ion binding | GO:0003723 RNA binding	-	7375|Lucilia cuprina	Lucilia	Calliphoridae
c12989_g2_i3	-1.9506	0.000802717	-1.98849	0.000365479	-1.52574	0.00208494	-1.5512	0.00189188	295	gi|906462495|gb|KNC24740.1| hypothetical protein FF38_05421	86	5.1e-37	158.05	-	-	-	-	7375|Lucilia cuprina	Lucilia	Calliphoridae
c13919_g1_i3	-1.95167	0.0213374	-1.94736	0.015392	-1.43097	0.0124788	-1.46058	0.00766502	2052	gi|906475254|gb|KNC34646.1| Polypeptide N-acetylgalactosaminyltransferase 8	311	3.99e-210	723.385	GO:0006790 sulfur compound metabolic process	GO:0005737 cytoplasm	GO:0004062 aryl sulfotransferase activity | GO:0004027 alcohol sulfotransferase activity	-	7375|Lucilia cuprina	Lucilia	Calliphoridae
c13759_g1_i1	-1.95402	0.004218	-1.9652	0.00171757	-1.45659	0.00877971	-1.49232	0.00511724	1520	gi|906463564|gb|KNC25612.1| hypothetical protein FF38_05787	431	1.09e-235	808.367	GO:0008152 metabolic process	-	GO:0016772 transferase activity, transferring phosphorus-containing groups	-	7375|Lucilia cuprina	Lucilia	Calliphoridae
c13221_g1_i1	-1.96276	0.00102347	-1.95829	0.00097015	-1.49092	0.00551011	-1.49784	0.00469672	1008	gi|906459923|gb|KNC22801.1| hypothetical protein FF38_08046	268	1.4e-136	478.891	GO:0006508 proteolysis	-	GO:0004222 metalloendopeptidase activity | GO:0008270 zinc ion binding	-	7375|Lucilia cuprina	Lucilia	Calliphoridae
c12817_g1_i1	-1.99903	0.00250473	-2.04363	0.000998236	-1.47489	0.00893873	-1.53071	0.00471696	1866	gi|906457643|gb|KNC21035.1| hypothetical protein FF38_02010	539	6.71e-285	971.968	GO:0008218 bioluminescence | GO:0055114 oxidation-reduction process	-	GO:0016874 ligase activity | GO:0004497 monooxygenase activity	-	7375|Lucilia cuprina	Lucilia	Calliphoridae
c13224_g2_i1	-2.0339	0.00943044	-2.02682	0.00780643	-1.38073	0.0389264	-1.41236	0.0284126	954	gi|906473981|gb|KNC33683.1| Cytochrome P450 6a9	306	1.67e-179	621.588	GO:0055114 oxidation-reduction process	-	GO:0020037 heme binding | GO:0016705 oxidoreductase activity, acting on paired donors, with incorporation or reduction of molecular oxygen | GO:0004497 monooxygenase activity | GO:0005506 iron ion binding	-	7375|Lucilia cuprina	Lucilia	Calliphoridae
c14100_g2_i5	-2.0344	0.00967279	-2.07853	0.00630526	-1.55256	0.00289454	-1.60728	0.00144864	917	gi|557769903|ref|XP_005184623.1| PREDICTED: protein henna	92	1.51e-55	219.855	GO:0055114 oxidation-reduction process | GO:0006559 L-phenylalanine catabolic process | GO:0071391 cellular response to estrogen stimulus	-	GO:0016597 amino acid binding | GO:0004505 phenylalanine 4-monooxygenase activity | GO:0005506 iron ion binding	-	7370|Musca domestica	Musca	Muscidae
c14277_g1_i1	-2.07117	6.28e-05	-2.06469	3.98e-05	-1.65204	0.000333135	-1.65241	0.000317352	1723	gi|906463870|gb|KNC25843.1| hypothetical protein FF38_08180	520	1.39e-304	1037.41	GO:0016311 dephosphorylation	-	GO:0004035 alkaline phosphatase activity	3.1.3.1	7375|Lucilia cuprina	Lucilia	Calliphoridae
c14048_g1_i2	-2.07236	6.4e-05	-2.04902	3.72e-05	-1.66054	0.000242088	-1.6554	0.000200888	1586	gi|906462034|gb|KNC24408.1| hypothetical protein FF38_14164	328	6.88e-225	772.465	GO:0006783 heme biosynthetic process | GO:0071353 cellular response to interleukin-4 | GO:0051260 protein homooligomerization	-	GO:0042802 identical protein binding | GO:0032791 lead ion binding | GO:0008270 zinc ion binding | GO:0004655 porphobilinogen synthase activity	4.2.1.24	7375|Lucilia cuprina	Lucilia	Calliphoridae
c11854_g1_i1	-2.17754	1.14e-05	-2.15826	2.28e-06	-1.79268	1.19e-05	-1.78882	9.49e-06	1537	gi|906469683|gb|KNC30383.1| Phosphoserine phosphatase	269	1.44e-168	585.232	GO:0009790 embryo development | GO:0009555 pollen development | GO:0016311 dephosphorylation | GO:0048364 root development | GO:0006564 L-serine biosynthetic process	-	GO:0004647 phosphoserine phosphatase activity	3.1.3.3	7375|Lucilia cuprina	Lucilia	Calliphoridae
c13581_g1_i2	-2.21699	0.000964522	-2.20885	0.000678937	-1.73113	0.000195976	-1.752	8.92e-05	1862	gi|906464994|gb|KNC26716.1| hypothetical protein FF38_11370	294	9.8e-181	625.678	GO:0008152 metabolic process	-	GO:0015020 glucuronosyltransferase activity	-	7375|Lucilia cuprina	Lucilia	Calliphoridae
c4195_g1_i1	-2.25722	0.00541946	-2.19287	0.00481118	-1.45775	0.0306762	-1.42053	0.0428378	387	gi|906466786|gb|KNC28168.1| hypothetical protein FF38_04347	104	8.02e-46	187.135	-	-	-	-	7375|Lucilia cuprina	Lucilia	Calliphoridae
c11717_g1_i1	-2.28102	0.00157131	-2.25514	0.000541475	-1.55567	0.0107122	-1.61626	0.00436848	897	gi|906466047|gb|KNC27574.1| hypothetical protein FF38_05116	114	1.43e-58	228.944	-	-	-	-	7375|Lucilia cuprina	Lucilia	Calliphoridae
c14453_g1_i2	-2.2929	0.00885816	-2.25658	0.00792595	-1.48262	0.0241759	-1.50035	0.0198055	1828	gi|659105977|gb|AID61394.1| cytochrome P450	498	1.64e-274	937.43	GO:0055114 oxidation-reduction process	-	GO:0020037 heme binding | GO:0016705 oxidoreductase activity, acting on paired donors, with incorporation or reduction of molecular oxygen | GO:0004497 monooxygenase activity | GO:0005506 iron ion binding	-	145453|Calliphora stygia	Calliphora	Calliphoridae
c14178_g2_i10	-2.41461	9.64e-07	-2.51046	3.47e-07	-1.92416	9.17e-06	-1.9719	9.49e-06	2142	gi|906474872|gb|KNC34360.1| hypothetical protein FF38_05930	268	4.82e-158	550.24	-	GO:0016459 myosin complex	-	-	7375|Lucilia cuprina	Lucilia	Calliphoridae
c12989_g1_i1	-2.51194	4.45e-07	-2.55558	1.46e-07	-2.06629	1.63e-07	-2.08445	1.97e-07	401	gi|906462496|gb|KNC24741.1| hypothetical protein FF38_05420	103	5.68e-41	172.593	-	-	-	-	7375|Lucilia cuprina	Lucilia	Calliphoridae
c14139_g1_i1	-2.51494	7.7e-07	-2.50739	2.09e-07	-2.21889	1.27e-12	-2.21191	1.31e-12	2386	gi|906460284|gb|KNC23077.1| hypothetical protein FF38_10464	538	7.00000000024e-314	1068.31	GO:0055114 oxidation-reduction process	-	GO:0016874 ligase activity | GO:0004497 monooxygenase activity	-	7375|Lucilia cuprina	Lucilia	Calliphoridae
c12978_g1_i1	-2.56118	0.000554158	-2.80571	1.74e-05	-1.67272	0.00607734	-1.90889	0.000536204	1572	gi|906474856|gb|KNC34344.1| hypothetical protein FF38_05970	423	8.37e-246	841.996	GO:0006508 proteolysis	-	GO:0004181 metallocarboxypeptidase activity | GO:0008270 zinc ion binding	-	7375|Lucilia cuprina	Lucilia	Calliphoridae
c13959_g1_i1	-2.56909	0.000185721	-2.5654	9.54e-05	-1.84748	0.000381397	-1.88764	0.00015802	2305	gi|906472756|gb|KNC32805.1| hypothetical protein FF38_00254	576	0	1187.38	GO:0055085 transmembrane transport	GO:0016021 integral to membrane	GO:0005215 transporter activity	-	7375|Lucilia cuprina	Lucilia	Calliphoridae
c9595_g1_i1	-2.59884	1.66e-05	-2.63726	4.99e-06	-2.04083	2.74e-06	-2.1153	2.84e-07	441	gi|906469243|gb|KNC30057.1| hypothetical protein FF38_09551, partial	88	6.44e-12	80.3395	-	-	-	-	7375|Lucilia cuprina	Lucilia	Calliphoridae
c12649_g1_i1	-2.61233	2.56e-08	-2.59902	6.5e-09	-2.20524	1.73e-09	-2.19471	1.73e-09	2159	gi|906465294|gb|KNC26971.1| hypothetical protein FF38_09256	621	0	1408.69	GO:0055114 oxidation-reduction process | GO:0006066 alcohol metabolic process	-	GO:0050660 flavin adenine dinucleotide binding | GO:0008812 choline dehydrogenase activity	-	7375|Lucilia cuprina	Lucilia	Calliphoridae
c7227_g2_i1	-2.83901	0.000210036	-2.84158	0.000127333	-1.75406	0.00430263	-1.79439	0.00276294	325	gi|906462046|gb|KNC24420.1| Larval cuticle protein 8, partial	92	6.4e-41	170.775	-	-	GO:0042302 structural constituent of cuticle	-	7375|Lucilia cuprina	Lucilia	Calliphoridae
c29827_g1_i1	-2.84021	0.000183065	-2.87377	0.000137139	-1.83724	0.00158263	-1.85047	0.0014529	797	-	-	-	-	-	-	-	-	-	-	-
c9883_g1_i1	-2.86774	0.000439916	-2.8502	0.000391295	-1.99355	0.000129913	-2.02639	5.73e-05	2228	gi|906470722|gb|KNC31188.1| hypothetical protein FF38_14394	596	0	1279.63	GO:0008152 metabolic process	GO:0005739 mitochondrion	GO:0016874 ligase activity	-	7375|Lucilia cuprina	Lucilia	Calliphoridae
c14178_g2_i1	-3.19068	2e-08	-3.48049	4.44e-09	-2.37805	1.79e-07	-2.48115	1.56e-07	1880	gi|906474872|gb|KNC34360.1| hypothetical protein FF38_05930	268	4.82e-158	550.24	-	GO:0016459 myosin complex	-	-	7375|Lucilia cuprina	Lucilia	Calliphoridae
c14544_g1_i4	-3.63483	1.68e-13	-3.64576	2.85e-13	-3.25794	1.11e-31	-3.26238	1.82e-31	1906	gi|906469326|gb|KNC30137.1| hypothetical protein FF38_12389	546	0	1182.38	GO:0006212 uracil catabolic process	GO:0005737 cytoplasm	GO:0004157 dihydropyrimidinase activity | GO:0051219 phosphoprotein binding	3.5.2.2	7375|Lucilia cuprina	Lucilia	Calliphoridae
c11845_g2_i5	-3.85587	2.95e-07	-3.59266	1.37e-06	-2.35623	8.25e-06	-2.1538	9.78e-05	1040	-	-	-	-	-	-	-	-	-	-	-
c11884_g1_i1	-3.87626	4.6e-08	-3.82751	2.86e-08	-2.66329	3.17e-08	-2.69745	7.88e-09	1096	gi|906459100|gb|KNC22176.1| hypothetical protein FF38_01850	252	1.11e-140	492.525	GO:0055114 oxidation-reduction process | GO:0006066 alcohol metabolic process	-	GO:0004022 alcohol dehydrogenase (NAD) activity	1.1.1.1	7375|Lucilia cuprina	Lucilia	Calliphoridae
c12908_g1_i1	-4.09385	4.42e-07	-4.09209	6.7e-07	-2.77451	7.42e-09	-2.83974	1.25e-09	1830	gi|659106067|gb|AID61420.1| cytochrome P450	517	0	1178.29	GO:0055114 oxidation-reduction process	-	GO:0020037 heme binding | GO:0016705 oxidoreductase activity, acting on paired donors, with incorporation or reduction of molecular oxygen | GO:0004497 monooxygenase activity | GO:0005506 iron ion binding	-	145453|Calliphora stygia	Calliphora	Calliphoridae
c10463_g1_i1	-4.64791	1.49e-07	-4.65084	3.06e-08	-2.57738	7.91e-07	-2.59738	5.03e-07	1380	gi|262357146|gb|ACY56510.1| yolk protein C	423	1.86e-234	804.277	GO:0006629 lipid metabolic process	GO:0005576 extracellular region	GO:0016787 hydrolase activity	-	7375|Lucilia cuprina	Lucilia	Calliphoridae
