# Supplementary material for: Molecular basis of resistance to organophosphate insecticides in the New World screw-worm fly
Source: Parasit Vectors. 2020 Nov 10;13:562. doi: 10.1186/s13071-020-04433-3 (PMC7653728; doi:10.1186/s13071-020-04433-3)
Supplement: Supplementary file 3 — Additional file 3: Dataset S2. Gene Ontology (GO) terms found over-represented in the transcripts found differentially expressed using the enrichment analysis implemented in BLAST2GO. Sheet 1 and sheet 2 correspond to the complete and reduced sets of GO terms found enriched in the DE transcripts sets, respectively. The reduced list derives from the reduction of the complete list of enriched GO terms to its most specific terms, using BLAST2GO’s functionality. ‘Nr Test’ and ‘Nr Reference’ refer to the number of transcripts annotated with the corresponding term in the test set and the Reference set, respectively. ‘Non Annot’ and ‘Non Annot Reference’ refer to the number of transcripts not annotated with the corresponding GO terms in the test set and reference set, respectively. [file 13071_2020_4433_MOESM3_ESM.xlsx]

## Sheet: Additional file 3 S2 Sheet1
Additional file 3: Dataset S2, Sheet 1. Gene Ontology (GO) terms found over-represented in the contigs found differentially expressed using the enrichment analysis implemented in BLAST2GO. ‘Nr Test’ and ‘Nr Reference’ refer to the number of transcripts annotated with the corresponding term in the test set and the Reference set, respectively. ‘Non Annot’ and ‘Non Annot Reference’ refer to the numb…
	GO ID	GO Name	GO Category	FDR	P-Value	Nr Test	Nr Reference	Non Annot Test	Non Annot Reference
Up-regulated transcripts in the resistant condition	GO:0017171	serine hydrolase activity	MOLECULAR_FUNCTION	0.000221564	8.83287e-08	8	230	69	32736
	GO:0005576	extracellular region	CELLULAR_COMPONENT	0.000221564	2.22666e-08	14	897	63	32069
	GO:0004252	serine-type endopeptidase activity	MOLECULAR_FUNCTION	0.000221564	4.18371e-08	8	208	69	32758
	GO:0016825	hydrolase activity, acting on acid phosphorus-nitrogen bonds	MOLECULAR_FUNCTION	0.000221564	8.83287e-08	8	230	69	32736
	GO:0008236	serine-type peptidase activity	MOLECULAR_FUNCTION	0.000221564	8.55186e-08	8	229	69	32737
	GO:0016787	hydrolase activity	MOLECULAR_FUNCTION	0.00054154	2.59069e-07	20	2314	57	30652
	GO:0043269	regulation of ion transport	BIOLOGICAL_PROCESS	0.000738915	4.12406e-07	5	59	72	32907
	GO:0004175	endopeptidase activity	MOLECULAR_FUNCTION	0.00225114	1.43591e-06	9	458	68	32508
	GO:0070011	peptidase activity, acting on L-amino acid peptides	MOLECULAR_FUNCTION	0.00508181	3.64665e-06	10	662	67	32304
	GO:0006814	sodium ion transport	BIOLOGICAL_PROCESS	0.00564976	4.50467e-06	4	43	73	32923
	GO:0010765	positive regulation of sodium ion transport	BIOLOGICAL_PROCESS	0.00611129	5.35992e-06	2	0	75	32966
	GO:0008233	peptidase activity	MOLECULAR_FUNCTION	0.00808418	8.08836e-06	10	726	67	32240
	GO:0055085	transmembrane transport	BIOLOGICAL_PROCESS	0.00808418	8.3794e-06	10	729	67	32237
	GO:0006508	proteolysis	BIOLOGICAL_PROCESS	0.0125855	1.50288e-05	11	959	66	32007
	GO:0001518	voltage-gated sodium channel complex	CELLULAR_COMPONENT	0.0125855	1.60554e-05	2	1	75	32965
	GO:0034706	sodium channel complex	CELLULAR_COMPONENT	0.0125855	1.60554e-05	2	1	75	32965
	GO:0006812	cation transport	BIOLOGICAL_PROCESS	0.020754	2.83499e-05	7	369	70	32597
	GO:0006950	response to stress	BIOLOGICAL_PROCESS	0.020754	2.97857e-05	11	1034	66	31932
	GO:0005248	voltage-gated sodium channel activity	MOLECULAR_FUNCTION	0.0211645	3.20623e-05	2	2	75	32964
	GO:0006811	ion transport	BIOLOGICAL_PROCESS	0.0240282	3.83164e-05	8	533	69	32433
	GO:0002028	regulation of sodium ion transport	BIOLOGICAL_PROCESS	0.0305227	5.33563e-05	2	3	75	32963
	GO:0003824	catalytic activity	MOLECULAR_FUNCTION	0.0305227	5.35401e-05	26	5065	51	27901
Down-regulated transcripts in the resistant condition	GO:0004497	monooxygenase activity	MOLECULAR_FUNCTION	5.08243e-09	6.27769e-13	10	147	55	32831
	GO:0003824	catalytic activity	MOLECULAR_FUNCTION	5.08243e-09	8.10465e-13	35	5056	30	27922
	GO:0016491	oxidoreductase activity	MOLECULAR_FUNCTION	8.88461e-07	2.12517e-10	14	746	51	32232
	GO:0055114	oxidation-reduction process	BIOLOGICAL_PROCESS	1.4052e-06	4.48157e-10	14	791	51	32187
	GO:0005506	iron ion binding	MOLECULAR_FUNCTION	1.07075e-05	4.26866e-09	8	184	57	32794
	GO:0016705	oxidoreductase activity, acting on paired donors, with incorporation or reduction of molecular oxygen	MOLECULAR_FUNCTION	1.49132e-05	7.13437e-09	8	197	57	32781
	GO:0008152	metabolic process	BIOLOGICAL_PROCESS	3.05809e-05	1.70679e-08	34	6797	31	26181
	GO:0043627	response to estrogen	BIOLOGICAL_PROCESS	0.00020163	1.44687e-07	3	3	62	32975
	GO:0071391	cellular response to estrogen stimulus	BIOLOGICAL_PROCESS	0.00020163	1.44687e-07	3	3	62	32975
	GO:0004505	phenylalanine 4-monooxygenase activity	MOLECULAR_FUNCTION	0.00108269	8.63248e-07	3	7	62	32971
	GO:0006558	L-phenylalanine metabolic process	BIOLOGICAL_PROCESS	0.00217714	2.60382e-06	3	11	62	32967
	GO:0006559	L-phenylalanine catabolic process	BIOLOGICAL_PROCESS	0.00217714	2.60382e-06	3	11	62	32967
	GO:0016714	oxidoreductase activity, acting on paired donors, with incorporation or reduction of molecular oxygen, reduced pteridine as one donor, and incorporation of one atom of oxygen	MOLECULAR_FUNCTION	0.00217714	2.60382e-06	3	11	62	32967
	GO:1902222	erythrose 4-phosphate/phosphoenolpyruvate family amino acid catabolic process	BIOLOGICAL_PROCESS	0.00217714	2.60382e-06	3	11	62	32967
	GO:1902221	erythrose 4-phosphate/phosphoenolpyruvate family amino acid metabolic process	BIOLOGICAL_PROCESS	0.00217714	2.60382e-06	3	11	62	32967
	GO:0009074	aromatic amino acid family catabolic process	BIOLOGICAL_PROCESS	0.0045499	5.80437e-06	3	15	62	32963
	GO:0042302	structural constituent of cuticle	MOLECULAR_FUNCTION	0.00799982	1.08433e-05	5	142	60	32836
	GO:0009072	aromatic amino acid family metabolic process	BIOLOGICAL_PROCESS	0.00994727	1.42761e-05	3	21	62	32957
	GO:0044281	small molecule metabolic process	BIOLOGICAL_PROCESS	0.0125879	1.90695e-05	9	760	56	32218
	GO:0016597	amino acid binding	MOLECULAR_FUNCTION	0.0144091	2.29774e-05	3	25	62	32953
	GO:0042737	drug catabolic process	BIOLOGICAL_PROCESS	0.019139	3.20459e-05	4	87	61	32891
	GO:0046914	transition metal ion binding	MOLECULAR_FUNCTION	0.0201192	3.52911e-05	12	1505	53	31473
	GO:0020037	heme binding	MOLECULAR_FUNCTION	0.0213435	3.91405e-05	5	187	60	32791
	GO:0046906	tetrapyrrole binding	MOLECULAR_FUNCTION	0.0225633	4.31765e-05	5	191	60	32787
	GO:1901605	alpha-amino acid metabolic process	BIOLOGICAL_PROCESS	0.0232765	4.63971e-05	4	96	61	32882
	GO:1901606	alpha-amino acid catabolic process	BIOLOGICAL_PROCESS	0.0408833	8.47526e-05	3	40	62	32938
	GO:0016053	organic acid biosynthetic process	BIOLOGICAL_PROCESS	0.0435145	0.000100616	4	118	61	32860
	GO:0005198	structural molecule activity	MOLECULAR_FUNCTION	0.0435145	9.95384e-05	7	540	58	32438
	GO:0046394	carboxylic acid biosynthetic process	BIOLOGICAL_PROCESS	0.0435145	9.4377e-05	4	116	61	32862
	GO:0019752	carboxylic acid metabolic process	BIOLOGICAL_PROCESS	0.0472094	0.000112923	6	380	59	32598
	GO:0043436	oxoacid metabolic process	BIOLOGICAL_PROCESS	0.047329	0.000122816	6	386	59	32592
	GO:0009063	cellular amino acid catabolic process	BIOLOGICAL_PROCESS	0.047329	0.00011795	3	45	62	32933
	GO:0006082	organic acid metabolic process	BIOLOGICAL_PROCESS	0.047329	0.00012453	6	387	59	32591

## Sheet: Additional file 3 S2 Sheet2
Additional file 3: Dataset S2, Sheet 2. Reduced set of Gene Ontology (GO) terms found over-represented in the contigs found differentially expressed using the enrichment analysis implemented in BLAST2GO. This list comes from reducing the complete list of Data S2, Sheet1 to its most specific terms, using BLAST2GO’s functionality. ‘Nr Test’ and ‘Nr Reference’ refer to the number of transcripts anno…
	GO ID	GO Name	GO Category	FDR	P-Value	Nr Test	Nr Reference	Non Annot Test	Non Annot Reference
Up-regulated transcript set in resistant condition	GO:0004252	serine-type endopeptidase activity	MOLECULAR_FUNCTION	0.000221564	4.18371e-08	8	208	69	32758
	GO:0005576	extracellular region	CELLULAR_COMPONENT	0.000221564	2.22666e-08	14	897	63	32069
	GO:0010765	positive regulation of sodium ion transport	BIOLOGICAL_PROCESS	0.00611129	5.35992e-06	2	0	75	32966
	GO:0055085	transmembrane transport	BIOLOGICAL_PROCESS	0.00808418	8.3794e-06	10	729	67	32237
	GO:0006508	proteolysis	BIOLOGICAL_PROCESS	0.0125855	1.50288e-05	11	959	66	32007
	GO:0001518	voltage-gated sodium channel complex	CELLULAR_COMPONENT	0.0125855	1.60554e-05	2	1	75	32965
	GO:0006950	response to stress	BIOLOGICAL_PROCESS	0.020754	2.97857e-05	11	1034	66	31932
	GO:0005248	voltage-gated sodium channel activity	MOLECULAR_FUNCTION	0.0211645	3.20623e-05	2	2	75	32964
Down-regulated transcript set in resistant condition	GO:0055114	oxidation-reduction process	BIOLOGICAL_PROCESS	1.4052e-06	4.48157e-10	14	791	51	32187
	GO:0005506	iron ion binding	MOLECULAR_FUNCTION	1.07075e-05	4.26866e-09	8	184	57	32794
	GO:0071391	cellular response to estrogen stimulus	BIOLOGICAL_PROCESS	0.00020163	1.44687e-07	3	3	62	32975
	GO:0004505	phenylalanine 4-monooxygenase activity	MOLECULAR_FUNCTION	0.00108269	8.63248e-07	3	7	62	32971
	GO:0006559	L-phenylalanine catabolic process	BIOLOGICAL_PROCESS	0.00217714	2.60382e-06	3	11	62	32967
	GO:0042302	structural constituent of cuticle	MOLECULAR_FUNCTION	0.00799982	1.08433e-05	5	142	60	32836
	GO:0016597	amino acid binding	MOLECULAR_FUNCTION	0.0144091	2.29774e-05	3	25	62	32953
	GO:0020037	heme binding	MOLECULAR_FUNCTION	0.0213435	3.91405e-05	5	187	60	32791
	GO:0046394	carboxylic acid biosynthetic process	BIOLOGICAL_PROCESS	0.0435145	9.4377e-05	4	116	61	32862
