# Supplementary material for: Molecular basis of resistance to organophosphate insecticides in the New World screw-worm fly
Source: Parasit Vectors. 2020 Nov 10;13:562. doi: 10.1186/s13071-020-04433-3 (PMC7653728; doi:10.1186/s13071-020-04433-3)
Supplement: Supplementary file 4 — Additional file 4: Dataset S3. Condition-specific polymorphisms between the resistant and control conditions with transcript annotation information. The KisSplice pipeline (see Methods) was used to identify condition-specific polymorphisms (SNPs). We only considered SNPs displaying an adjusted P-value below 0.01, a minimum coverage of 20 per replicate and condition and a magnitude of the differential allelic usage (Absolute Deltaf/DeltaPSI) above 0.2 (20%). Only polymorphisms within the coding region of the transcript and found non-synonymous were further analyzed. Columns 3 to 10 are the normalized read counts of each variant for each replicate and condition. Annotation was performed using FunctionAnnotator (see Methods). [file 13071_2020_4433_MOESM4_ESM.xlsx]

## Sheet: Additional file 4 Dataset S3-di
Additional file 4: Dataset S3. Condition-specific polymorphisms between the resistant and control conditions with transcript annotation information. The KisSplice pipeline (see methods) was used to identify condition-specific polymorphisms (SNPs). We only considered SNPs displaying an adjusted P-value below 0.01, a minimum coverage of 20 per replicate and condition and a magnitude of the differen…
#Component_ID	SNP_ID	Variant1_control_repl1_Norm	Variant1_control_repl2_Norm	Variant1_resist_repl1_Norm	Variant1_resist_repl2_Norm	Variant2_control_repl1_Norm	Variant2_control_repl2_Norm	Variant2_resist_repl1_Norm	Variant2_resist_repl2_Norm	Adjusted_pvalue	Absolute Deltaf/DeltaPSI	SNP_position	Codon_1	Codon_2	Amino_acid_1	Amino_acid_2	Allele_frequency	Read_counts_variant_1	Read_counts_variant_2	length	best_hit_to_nr	hit_length	E-value	Bit_score	GO_Biological_Process	GO_Cellular_Component	GO_Molecular_Function	Enzyme	species	genus	family
c9988_g1_i1	bcc_84313|Cycle_0	24	23	22	20	14	7	0	2	0.00255402	0.2554	191	GTT	ATT	V	I	62.5|100.0|77.46|90.38	C1_10|C2_10|C3_55|C4_47	C1_6|C2_0|C3_16|C4_5	398	gi|557782778|ref|XP_005191000.1| PREDICTED: larval cuticle protein A2B-like	116	8.26e-65	242.578	-	-	GO:0042302 structural constituent of cuticle	-	7370|Musca domestica	Musca	Muscidae
c9984_g1_i1	bcc_62128|Cycle_0	40	27	18	22	5	0	20	20	4.19e-08	0.4457	892	ATG	ATA	M	I	89.47|47.06|100.0|52.48	C1_17|C2_8|C3_65|C4_53	C1_2|C2_9|C3_0|C4_48	1376	gi|906464386|gb|KNC26222.1| hypothetical protein FF38_05394	362	4.5e-170	590.231	GO:0008152 metabolic process	-	GO:0016787 hydrolase activity | GO:0003676 nucleic acid binding | GO:0046872 metal ion binding	-	7375|Lucilia cuprina	Lucilia	Calliphoridae
c9984_g1_i1	bcc_62130|Cycle_0	5	5	0	0	17	18	26	34	0.000284806	0.2223	195	ACG	ATG	T	M	22.22|0.0|19.64|0.0	C1_2|C2_0|C3_11|C4_0	C1_7|C2_12|C3_45|C4_81	1376	gi|906464386|gb|KNC26222.1| hypothetical protein FF38_05394	362	4.5e-170	590.231	GO:0008152 metabolic process	-	GO:0016787 hydrolase activity | GO:0003676 nucleic acid binding | GO:0046872 metal ion binding	-	7375|Lucilia cuprina	Lucilia	Calliphoridae
c9957_g1_i1	bcc_40585|Cycle_0	0	4	9	22	40	65	22	41	0.00109089	0.2908	320	GTG	ATG	V	M	0.0|28.57|5.39|34.67	C1_0|C2_4|C3_9|C4_52	C1_17|C2_10|C3_158|C4_98	1235	gi|906469622|gb|KNC30329.1| hypothetical protein FF38_03918	331	1.99e-222	764.285	GO:0045454 cell redox homeostasis | GO:0008152 metabolic process	-	GO:0016740 transferase activity	-	7375|Lucilia cuprina	Lucilia	Calliphoridae
c9931_g1_i1	bcc_15005|Cycle_8	0	0	7	12	62	70	20	17	5.53e-11	0.3365	441	GTT	GCT	V	A	0.0|25.0|0.0|42.03	C1_0|C2_3|C3_0|C4_29	C1_26|C2_9|C3_171|C4_40	831	gi|557784706|ref|XP_005191955.1| PREDICTED: isochorismatase domain-containing protein 1-like	195	9.73e-108	383.002	GO:0009228 thiamine biosynthetic process | GO:0016310 phosphorylation	-	GO:0004789 thiamine-phosphate diphosphorylase activity | GO:0004417 hydroxyethylthiazole kinase activity	-	7370|Musca domestica	Musca	Muscidae
c9899_g1_i1	bcc_30284|Cycle_19	24	26	24	14	24	23	129	84	0.000149996	0.3654	120	CAC	CAA	H	Q	50.0|15.71|52.94|14.29	C1_10|C2_11|C3_63|C4_33	C1_10|C2_59|C3_56|C4_198	671	gi|906468848|gb|KNC29782.1| hypothetical protein FF38_11429	158	6.46e-78	285.75	-	-	-	-	7375|Lucilia cuprina	Lucilia	Calliphoridae
c9876_g1_i2	bcc_47618|Cycle_0	14	22	20	41	14	17	2	5	0.00425675	0.3681	838	GTT	ATT	V	I	50.0|90.0|56.25|88.99	C1_6|C2_9|C3_54|C4_97	C1_6|C2_1|C3_42|C4_12	1088	gi|906458171|gb|KNC21450.1| hypothetical protein FF38_12607	210	7.31e-140	489.798	GO:0008152 metabolic process	-	GO:0016818 hydrolase activity, acting on acid anhydrides, in phosphorus-containing anhydrides | GO:0046872 metal ion binding	-	7375|Lucilia cuprina	Lucilia	Calliphoridae
c9862_g1_i1	bcc_61222|Cycle_0	14	21	18	20	33	29	4	11	0.000359578	0.3727	340	AGT	ACT	S	T	30.0|80.0|42.28|65.75	C1_6|C2_8|C3_52|C4_48	C1_14|C2_2|C3_71|C4_25	697	gi|751439135|ref|XP_011182597.1| PREDICTED: programmed cell death protein 5	135	1.8e-76	281.66	-	GO:0005829 cytosol	GO:0030246 carbohydrate binding | GO:0003677 DNA binding	-	28588|Bactrocera cucurbitae	Bactrocera	Tephritidae
c9753_g1_i1	bcc_66128|Cycle_0	52	68	18	22	5	12	13	23	8.33e-07	0.3464	1962	CTG	CAG	L	Q	91.67|57.14|85.13|48.57	C1_22|C2_8|C3_166|C4_51	C1_2|C2_6|C3_29|C4_54	2437	gi|906463419|gb|KNC25496.1| hypothetical protein FF38_05162	691	0	1370.97	GO:0045017 glycerolipid biosynthetic process	-	GO:0004144 diacylglycerol O-acyltransferase activity	-	7375|Lucilia cuprina	Lucilia	Calliphoridae
c9655_g1_i2	bcc_41986|Cycle_2	52	38	50	41	19	28	2	0	3.39e-09	0.3267	1007	AGT	ACT	S	T	73.33|95.83|57.41|100.0	C1_22|C2_23|C3_93|C4_97	C1_8|C2_1|C3_69|C4_0	2011	gi|557777307|ref|XP_005188288.1| PREDICTED: uncharacterized protein LOC101899653 isoform X2	506	1.41e-301	1027.41	-	-	GO:0003723 RNA binding	-	7370|Musca domestica	Musca	Muscidae
c9641_g1_i1	bcc_22599|Cycle_15	24	29	193	866	52	159	169	10	0.00774008	0.5258	198	GGA	GAA	G	E	31.25|53.33|15.28|98.84	C1_10|C2_88|C3_70|C4_2045	C1_22|C2_77|C3_388|C4_24	613	-	-	-	-	-	-	-	-	-	-	-
c9641_g1_i1	bcc_22599|Cycle_0	194	564	145	183	270	840	958	2825	0.00717089	0.3138	198	GAA	GGA	E	G	41.84|13.12|40.19|6.08	C1_82|C2_66|C3_1374|C4_432	C1_114|C2_437|C3_2045|C4_6672	613	-	-	-	-	-	-	-	-	-	-	-
c9641_g1_i1	bcc_22602|Cycle_3	291	450	22	0	1260	1527	3944	4547	4.61e-14	0.2048	464	AAC	AAA	N	K	18.78|0.55|22.76|0.0	C1_123|C2_10|C3_1096|C4_0	C1_532|C2_1799|C3_3719|C4_10739	613	-	-	-	-	-	-	-	-	-	-	-
c9589_g1_i1	bcc_43576|Cycle_0	19	39	2	2	57	116	64	135	0.000269413	0.2284	171	CTT	CCT	L	P	25.0|3.33|25.13|1.24	C1_8|C2_1|C3_95|C4_4	C1_24|C2_29|C3_283|C4_318	1668	gi|906470746|gb|KNC31212.1| hypothetical protein FF38_14352	351	1.1e-197	682.03	GO:0055114 oxidation-reduction process | GO:0051259 protein oligomerization | GO:0006457 protein folding | GO:0007588 excretion	GO:0005737 cytoplasm	GO:0016618 hydroxypyruvate reductase activity | GO:0051287 NAD binding | GO:0030267 glyoxylate reductase (NADP) activity | GO:0008465 glycerate dehydrogenase activity | GO:0005524 ATP binding | GO:0070402 NADPH binding | GO:0051082 unfolded protein binding | GO:0042803 protein homodimerization activity	-	7375|Lucilia cuprina	Lucilia	Calliphoridae
c9589_g1_i1	bcc_43577|Cycle_0	17	31	0	5	62	96	53	96	0.00253564	0.2049	213	ATT	ACT	I	T	21.21|0.0|24.6|4.62	C1_7|C2_0|C3_76|C4_11	C1_26|C2_24|C3_233|C4_227	1668	gi|906470746|gb|KNC31212.1| hypothetical protein FF38_14352	351	1.1e-197	682.03	GO:0055114 oxidation-reduction process | GO:0051259 protein oligomerization | GO:0006457 protein folding | GO:0007588 excretion	GO:0005737 cytoplasm	GO:0016618 hydroxypyruvate reductase activity | GO:0051287 NAD binding | GO:0030267 glyoxylate reductase (NADP) activity | GO:0008465 glycerate dehydrogenase activity | GO:0005524 ATP binding | GO:0070402 NADPH binding | GO:0051082 unfolded protein binding | GO:0042803 protein homodimerization activity	-	7375|Lucilia cuprina	Lucilia	Calliphoridae
c9454_g1_i1	bcc_45130|Cycle_12	14	16	0	0	28	35	46	79	7.92e-08	0.3235	327	ATT	GTT	I	V	33.33|0.0|32.0|0.0	C1_6|C2_0|C3_40|C4_0	C1_12|C2_21|C3_85|C4_187	1004	gi|906465988|gb|KNC27533.1| Trypsin zeta	247	2.58e-139	487.98	GO:0006508 proteolysis | GO:0007586 digestion | GO:0043086 negative regulation of catalytic activity	GO:0005727 extrachromosomal circular DNA | GO:0005576 extracellular region	GO:0042802 identical protein binding | GO:0004252 serine-type endopeptidase activity	3.4.21.4	7375|Lucilia cuprina	Lucilia	Calliphoridae
c9454_g1_i1	bcc_45130|Cycle_3	9	13	0	0	24	32	50	86	5.17e-07	0.2808	318	CAG	GAG	Q	E	28.57|0.0|28.44|0.0	C1_4|C2_0|C3_31|C4_0	C1_10|C2_23|C3_78|C4_203	1004	gi|906465988|gb|KNC27533.1| Trypsin zeta	247	2.58e-139	487.98	GO:0006508 proteolysis | GO:0007586 digestion | GO:0043086 negative regulation of catalytic activity	GO:0005727 extrachromosomal circular DNA | GO:0005576 extracellular region	GO:0042802 identical protein binding | GO:0004252 serine-type endopeptidase activity	3.4.21.4	7375|Lucilia cuprina	Lucilia	Calliphoridae
c9454_g1_i1	bcc_45130|Cycle_7	9	13	0	0	24	50	50	92	7.7e-06	0.2395	282	GAA	AAA	E	K	28.57|0.0|20.78|0.0	C1_4|C2_0|C3_32|C4_0	C1_10|C2_23|C3_122|C4_218	1004	gi|906465988|gb|KNC27533.1| Trypsin zeta	247	2.58e-139	487.98	GO:0006508 proteolysis | GO:0007586 digestion | GO:0043086 negative regulation of catalytic activity	GO:0005727 extrachromosomal circular DNA | GO:0005576 extracellular region	GO:0042802 identical protein binding | GO:0004252 serine-type endopeptidase activity	3.4.21.4	7375|Lucilia cuprina	Lucilia	Calliphoridae
c9451_g1_i1	bcc_82519|Cycle_5	31	29	35	19	0	0	13	5	2.12e-05	0.2396	750	ATT	ACT	I	T	100.0|72.73|100.0|80.0	C1_13|C2_16|C3_71|C4_44	C1_0|C2_6|C3_0|C4_11	1495	gi|906468288|gb|KNC29338.1| hypothetical protein FF38_02389	425	1.54e-267	914.253	GO:0009058 biosynthetic process	-	GO:0030170 pyridoxal phosphate binding | GO:0008890 glycine C-acetyltransferase activity | GO:0016874 ligase activity	5.4.3.8 | 2.3.1.29	7375|Lucilia cuprina	Lucilia	Calliphoridae
c9417_g1_i1	bcc_38291|Cycle_0	17	14	0	0	69	37	33	78	3.76e-05	0.2361	43	AGT	GGT	S	G	19.44|0.0|27.2|0.0	C1_7|C2_0|C3_34|C4_0	C1_29|C2_15|C3_91|C4_184	1133	gi|906462676|gb|KNC24892.1| hypothetical protein FF38_02991	185	2.16e-65	249.849	-	-	-	-	7375|Lucilia cuprina	Lucilia	Calliphoridae
c9410_g1_i1	bcc_45407|Cycle_4	0	3	11	12	52	40	22	25	2.83e-06	0.2939	246	AAA	GAA	K	E	0.0|33.33|6.67|32.95	C1_0|C2_5|C3_7|C4_29	C1_22|C2_10|C3_98|C4_59	609	gi|906461791|gb|KNC24204.1| hypothetical protein FF38_02179	146	1.72e-77	283.933	GO:0008152 metabolic process	GO:0005739 mitochondrion	GO:0003824 catalytic activity	-	7375|Lucilia cuprina	Lucilia	Calliphoridae
c9358_g1_i1	bcc_28305|Cycle_7	116	145	15	35	26	32	50	47	0	0.4893	512	CTC	TTC	L	F	81.67|23.33|81.9|42.71	C1_49|C2_7|C3_353|C4_82	C1_11|C2_23|C3_78|C4_110	665	gi|557765528|ref|XP_005182463.1| PREDICTED: UPF0389 protein CG9231	122	1.04e-46	192.134	-	GO:0016021 integral to membrane	-	-	7370|Musca domestica	Musca	Muscidae
c9356_g1_i1	bcc_77343|Cycle_0	21	45	4	13	26	53	57	112	0.00202533	0.3682	329	TCC	CCC	S	P	45.0|7.14|45.61|10.47	C1_9|C2_2|C3_109|C4_31	C1_11|C2_26|C3_130|C4_265	475	gi|194769506|ref|XP_001966845.1| uncharacterized protein Dana_GF19237	122	2.65e-19	104.425	-	-	-	-	7217|Drosophila ananassae	Drosophila	Drosophilidae
c9335_g1_i1	bcc_69407|Cycle_0	12	17	18	48	36	48	11	22	0.00519161	0.3974	316	ATT	GTT	I	V	25.0|61.54|26.58|68.48	C1_5|C2_8|C3_42|C4_113	C1_15|C2_5|C3_116|C4_52	1042	gi|907720763|ref|XP_013112936.1| PREDICTED: peroxisomal membrane protein 2	188	5.73e-109	387.092	-	GO:0016021 integral to membrane | GO:0005829 cytosol	-	-	35570|Stomoxys calcitrans	Stomoxys	Muscidae
c9214_g1_i1	bcc_66745|Cycle_0	12	22	44	41	19	10	0	0	1.1e-12	0.4627	684	AAG	AGG	K	R	38.46|100.0|68.83|100.0	C1_5|C2_20|C3_53|C4_97	C1_8|C2_0|C3_24|C4_0	2076	gi|906472394|gb|KNC32535.1| hypothetical protein FF38_03085	535	0	1168.29	GO:0006457 protein folding | GO:0007339 binding of sperm to zona pellucida | GO:0051131 chaperone-mediated protein complex assembly	GO:0005874 microtubule | GO:0044297 cell body | GO:0005832 chaperonin-containing T-complex | GO:0005634 nucleus	GO:0005524 ATP binding | GO:0051082 unfolded protein binding	-	7375|Lucilia cuprina	Lucilia	Calliphoridae
c9112_g1_i2	bcc_73266|Cycle_0	21	25	29	15	2	5	13	17	0.00476212	0.2936	573	AAG	GAG	K	E	90.0|68.42|82.19|46.67	C1_9|C2_13|C3_60|C4_35	C1_1|C2_6|C3_13|C4_40	2723	gi|906471885|gb|KNC32119.1| hypothetical protein FF38_08195	493	6.82e-282	961.97	GO:0048739 cardiac muscle fiber development | GO:0043056 forward locomotion | GO:0045859 regulation of protein kinase activity | GO:0048769 sarcomerogenesis | GO:0060048 cardiac muscle contraction | GO:0055003 cardiac myofibril assembly | GO:0007076 mitotic chromosome condensation | GO:0051592 response to calcium ion | GO:0003300 cardiac muscle hypertrophy | GO:0045214 sarcomere organization | GO…	GO:0005865 striated muscle thin filament | GO:0005794 Golgi apparatus | GO:0031430 M band | GO:0070062 extracellular vesicular exosome | GO:0000794 condensed nuclear chromosome | GO:0030018 Z disc | GO:0005859 muscle myosin complex	GO:0019901 protein kinase binding | GO:0043621 protein self-association | GO:0031433 telethonin binding | GO:0004713 protein tyrosine kinase activity | GO:0005509 calcium ion binding | GO:0008307 structural constituent of muscle | GO:0004674 protein serine/threonine kinase activity | GO:0042802 identical protein binding | GO:0002020 protease binding | GO:0051371 muscle alpha-actinin binding | GO:…	-	7375|Lucilia cuprina	Lucilia	Calliphoridae
c9073_g1_i1	bcc_60339|Cycle_6	208	176	39	71	9	7	15	31	2.72e-05	0.251	375	GAC	GAA	D	E	95.65|72.0|95.96|69.71	C1_88|C2_18|C3_428|C4_168	C1_4|C2_7|C3_18|C4_73	792	gi|906457929|gb|KNC21254.1| hypothetical protein FF38_13904	116	1.3e-67	255.757	GO:0055114 oxidation-reduction process	-	GO:0032934 sterol binding | GO:0016491 oxidoreductase activity	-	7375|Lucilia cuprina	Lucilia	Calliphoridae
c9064_g1_i1	bcc_42235|Cycle_0	251	326	164	160	137	133	386	350	0	0.3726	944	GTT	ATT	V	I	64.63|29.88|70.96|31.4	C1_106|C2_75|C3_794|C4_378	C1_58|C2_176|C3_325|C4_826	1542	gi|906472142|gb|KNC32324.1| hypothetical protein FF38_12481	296	7.75e-204	702.48	GO:0032259 methylation	-	GO:0008168 methyltransferase activity	-	7375|Lucilia cuprina	Lucilia	Calliphoridae
c9058_g1_i1	bcc_77425|Cycle_12	116	503	134	358	38	155	0	0	0.00116594	0.2412	223	GGC	AGC	G	S	75.38|100.0|76.42|99.88	C1_49|C2_61|C3_1225|C4_845	C1_16|C2_0|C3_378|C4_1	361	gi|929369219|ref|XP_014094444.1| PREDICTED: glycine-rich cell wall structural protein-like, partial	75	2.01e-16	94.4274	GO:0009751 response to salicylic acid stimulus | GO:0000398 nuclear mRNA splicing, via spliceosome | GO:0051301 cell division | GO:0010466 negative regulation of peptidase activity | GO:0048825 cotyledon development | GO:0009737 response to abscisic acid stimulus	GO:0005581 collagen | GO:0005739 mitochondrion | GO:0016023 cytoplasmic membrane-bounded vesicle | GO:0005576 extracellular region | GO:0005634 nucleus	GO:0030414 peptidase inhibitor activity | GO:0005515 protein binding	-	104688|Bactrocera oleae	Bactrocera	Tephritidae
c8998_g1_i1	bcc_53140|Cycle_0	28	18	68	71	2	9	0	0	2.49e-06	0.2	1096	GCA	TCA	A	S	92.31|100.0|65.15|100.0	C1_12|C2_31|C3_43|C4_167	C1_1|C2_0|C3_23|C4_0	1571	gi|906475509|gb|KNC34859.1| Cytochrome b5-related protein, partial	434	2.89e-267	913.344	GO:0006629 lipid metabolic process	-	GO:0020037 heme binding | GO:0046872 metal ion binding	-	7375|Lucilia cuprina	Lucilia	Calliphoridae
c8839_g1_i1	bcc_84740|Cycle_4	26	12	31	33	7	11	0	0	8.4e-07	0.3452	473	ATG	AAG	M	K	78.57|100.0|50.88|100.0	C1_11|C2_14|C3_29|C4_79	C1_3|C2_0|C3_28|C4_0	595	gi|906462621|gb|KNC24840.1| hypothetical protein FF38_07845	117	1.24e-39	169.866	-	-	-	-	7375|Lucilia cuprina	Lucilia	Calliphoridae
c8835_g1_i1	bcc_63335|Cycle_0	19	33	13	11	9	11	26	50	0.000533771	0.4575	417	AAT	GAT	N	D	66.67|33.33|75.0|17.36	C1_8|C2_6|C3_81|C4_25	C1_4|C2_12|C3_27|C4_119	1407	gi|906460218|gb|KNC23021.1| hypothetical protein FF38_12173	325	2e-184	637.948	GO:0055114 oxidation-reduction process | GO:0018991 oviposition | GO:0034976 response to endoplasmic reticulum stress | GO:0006457 protein folding | GO:0045454 cell redox homeostasis | GO:0006464 protein modification process | GO:0010171 body morphogenesis | GO:0040011 locomotion | GO:0040018 positive regulation of multicellular organism growth	GO:0016021 integral to membrane | GO:0005789 endoplasmic reticulum membrane	GO:0003756 protein disulfide isomerase activity | GO:0015035 protein disulfide oxidoreductase activity	-	7375|Lucilia cuprina	Lucilia	Calliphoridae
c8686_g1_i2	bcc_36179|Cycle_0	28	23	15	19	0	1	9	6	0.000329205	0.2867	3154	AAT	AGT	N	S	100.0|63.64|94.83|76.67	C1_12|C2_7|C3_55|C4_46	C1_0|C2_4|C3_3|C4_14	5823	gi|906458730|gb|KNC21889.1| PERQ amino acid-rich with GYF domain-containing protein	1710	0	2683.42	-	-	-	-	7375|Lucilia cuprina	Lucilia	Calliphoridae
c8603_g1_i2	bcc_71551|Cycle_0	253	189	156	266	69	53	0	0	1.23e-10	0.2166	661	ATT	GTT	I	V	78.68|100.0|78.14|100.0	C1_107|C2_71|C3_461|C4_629	C1_29|C2_0|C3_129|C4_0	840	gi|906473774|gb|KNC33513.1| hypothetical protein FF38_05841	127	7.25e-86	310.291	-	-	-	-	7375|Lucilia cuprina	Lucilia	Calliphoridae
c8488_g1_i2	bcc_35881|Cycle_0	2	1	9	6	36	30	13	22	0.00108144	0.2692	2856	GCT	ACT	A	T	6.25|40.0|3.9|21.54	C1_1|C2_4|C3_3|C4_14	C1_15|C2_6|C3_74|C4_51	5556	gi|755891789|ref|XP_011294979.1| PREDICTED: serine/threonine-protein kinase 10	1586	0	2346.68	GO:0046777 protein autophosphorylation	GO:0005737 cytoplasm | GO:0005886 plasma membrane	GO:0005524 ATP binding | GO:0004674 protein serine/threonine kinase activity | GO:0042803 protein homodimerization activity	2.7.11.1	7370|Musca domestica	Musca	Muscidae
c8443_g1_i1	bcc_38|Cycle_0	0	0	7	16	24	38	37	25	3.16e-06	0.2747	1411	ATA	ATG	I	M	0.0|15.0|0.0|39.18	C1_0|C2_3|C3_0|C4_38	C1_10|C2_17|C3_93|C4_59	1970	gi|906474115|gb|KNC33778.1| hypothetical protein FF38_10046	518	0	1086.94	GO:0001666 response to hypoxia | GO:0006782 protoporphyrinogen IX biosynthetic process | GO:0006879 cellular iron ion homeostasis | GO:0030218 erythrocyte differentiation | GO:0042541 hemoglobin biosynthetic process	GO:0005743 mitochondrial inner membrane | GO:0005759 mitochondrial matrix	GO:0003870 5-aminolevulinate synthase activity | GO:0030170 pyridoxal phosphate binding	2.3.1.37	7375|Lucilia cuprina	Lucilia	Calliphoridae
c8442_g1_i1	bcc_30135|Cycle_0	12	8	2	0	19	15	31	30	2.07e-05	0.3372	434	GGC	GCC	G	A	38.46|6.67|33.93|1.37	C1_5|C2_1|C3_19|C4_1	C1_8|C2_14|C3_37|C4_72	1524	gi|906468189|gb|KNC29239.1| hypothetical protein FF38_02367	218	1e-139	489.344	-	GO:0016021 integral to membrane	-	-	7375|Lucilia cuprina	Lucilia	Calliphoridae
c8394_g1_i2	bcc_40262|Cycle_0	19	19	2	11	19	24	39	40	3.71e-05	0.3387	71	GTA	GCA	V	A	50.0|5.26|44.34|22.13	C1_8|C2_1|C3_47|C4_27	C1_8|C2_18|C3_59|C4_95	3309	gi|906460162|gb|KNC22977.1| Myosin-IA	1002	0	2238.06	GO:0010923 negative regulation of phosphatase activity	GO:0016459 myosin complex | GO:0005886 plasma membrane	GO:0005516 calmodulin binding | GO:0005524 ATP binding | GO:0003774 motor activity | GO:0003779 actin binding	-	7375|Lucilia cuprina	Lucilia	Calliphoridae
c8366_g2_i1	bcc_55522|Cycle_0	204	130	107	69	19	5	48	56	5.67e-05	0.3177	782	AAA	ATA	K	I	91.49|69.01|96.65|54.92	C1_86|C2_49|C3_317|C4_162	C1_8|C2_22|C3_11|C4_133	1934	gi|906470028|gb|KNC30646.1| hypothetical protein FF38_11714, partial	595	0	1295.99	GO:0016477 cell migration | GO:0008283 cell proliferation | GO:0003081 regulation of systemic arterial blood pressure by renin-angiotensin | GO:0006508 proteolysis	GO:0016021 integral to membrane	GO:0070006 metalloaminopeptidase activity | GO:0008270 zinc ion binding	-	7375|Lucilia cuprina	Lucilia	Calliphoridae
c8366_g1_i1	bcc_55524|Cycle_0	21	13	77	98	107	171	81	55	2.68e-08	0.4466	895	ATT	ACT	I	T	16.67|48.61|7.13|63.81	C1_9|C2_35|C3_32|C4_231	C1_45|C2_37|C3_417|C4_131	1222	gi|906470028|gb|KNC30646.1| hypothetical protein FF38_11714, partial	368	8.55e-205	705.661	GO:0006508 proteolysis	GO:0005622 intracellular | GO:0009277 fungal-type cell wall | GO:0005576 extracellular region	GO:0070006 metalloaminopeptidase activity | GO:0008236 serine-type peptidase activity | GO:0008270 zinc ion binding	-	7375|Lucilia cuprina	Lucilia	Calliphoridae
c8345_g1_i2	bcc_37742|Cycle_4	17	7	143	77	156	221	107	150	2.09e-07	0.3911	287	GAA	GTA	E	V	9.59|57.02|3.06|34.08	C1_7|C2_65|C3_17|C4_183	C1_66|C2_49|C3_539|C4_354	667	gi|906459378|gb|KNC22386.1| hypothetical protein FF38_08822	106	7.22e-42	177.137	-	-	-	-	7375|Lucilia cuprina	Lucilia	Calliphoridae
c8201_g1_i1	bcc_79201|Cycle_4	26	49	349	383	31	11	29	45	0.0018958	0.2727	324	GAT	AAT	D	N	45.83|92.44|80.95|89.42	C1_11|C2_159|C3_119|C4_904	C1_13|C2_13|C3_28|C4_107	506	gi|2565392|gb|AAB81989.1| cuticle 1	118	2.52e-52	208.494	-	-	GO:0042302 structural constituent of cuticle	-	7375|Lucilia cuprina	Lucilia	Calliphoridae
c7599_g1_i1	bcc_74520|Cycle_0	17	14	20	34	14	17	2	9	0.000764385	0.3499	437	ACC	TCC	T	S	53.85|90.0|45.45|78.43	C1_7|C2_9|C3_35|C4_80	C1_6|C2_1|C3_42|C4_22	553	gi|906468998|gb|KNC29891.1| putative prefoldin subunit 4	138	3.5e-85	308.018	GO:0006458 'de novo' protein folding	GO:0016272 prefoldin complex	GO:0051082 unfolded protein binding | GO:0051087 chaperone binding	-	7375|Lucilia cuprina	Lucilia	Calliphoridae
c7385_g1_i1	bcc_69303|Cycle_0	220	221	149	123	161	97	263	206	0.00232038	0.2684	306	GAA	CAA	E	Q	57.76|36.17|69.47|37.45	C1_93|C2_68|C3_537|C4_291	C1_68|C2_120|C3_236|C4_486	923	gi|906468194|gb|KNC29244.1| hypothetical protein FF38_02362, partial	217	9.25e-117	412.996	GO:2000680 regulation of rubidium ion transport | GO:0034613 cellular protein localization	GO:0009986 cell surface | GO:0005770 late endosome | GO:0005765 lysosomal membrane | GO:0016021 integral to membrane | GO:0010008 endosome membrane	-	-	7375|Lucilia cuprina	Lucilia	Calliphoridae
c7355_g1_i1	bcc_55702|Cycle_0	450	977	419	1280	114	289	0	0	1.49e-10	0.2152	236	CTT	TTT	L	F	79.83|100.0|77.17|99.97	C1_190|C2_191|C3_2379|C4_3023	C1_48|C2_0|C3_704|C4_1	835	gi|906464030|gb|KNC25965.1| putative ATP synthase subunit f, mitochondrial	107	7.34e-72	268.481	GO:0008152 metabolic process	-	GO:0016787 hydrolase activity	-	7375|Lucilia cuprina	Lucilia	Calliphoridae
c5832_g1_i2	bcc_59132|Cycle_0	5	13	0	3	17	15	22	28	0.000900158	0.2974	382	CCA	TCA	P	S	22.22|0.0|45.59|9.46	C1_2|C2_0|C3_31|C4_7	C1_7|C2_10|C3_37|C4_67	722	gi|557778147|ref|XP_005188706.1| PREDICTED: deoxyuridine 5'-triphosphate nucleotidohydrolase	160	2.27e-87	315.29	GO:0006281 DNA repair | GO:0046080 dUTP metabolic process	GO:0005829 cytosol | GO:0005739 mitochondrion	GO:0004170 dUTP diphosphatase activity | GO:0042802 identical protein binding | GO:0000287 magnesium ion binding	3.6.1.23	7370|Musca domestica	Musca	Muscidae
c4474_g1_i1	bcc_13749|Cycle_4	38	29	0	0	104	152	66	161	2.51e-07	0.2139	335	AGG	AAG	R	K	26.67|0.0|15.87|0.0	C1_16|C2_0|C3_70|C4_0	C1_44|C2_30|C3_371|C4_381	634	gi|906471059|gb|KNC31467.1| hypothetical protein FF38_08422	114	3.31e-65	248.031	-	-	-	-	7375|Lucilia cuprina	Lucilia	Calliphoridae
c4378_g1_i1	bcc_57933|Cycle_0	237	163	346	343	464	378	224	161	2.39e-05	0.3241	1131	CTC	CAC	L	H	33.78|60.77|30.12|67.98	C1_100|C2_158|C3_397|C4_809	C1_196|C2_102|C3_921|C4_381	1172	gi|906470127|gb|KNC30745.1| hypothetical protein FF38_11729, partial	292	1.78e-186	644.765	GO:0006096 glycolysis	-	GO:0004619 phosphoglycerate mutase activity	5.4.2.1 | 3.1.3.13 | 5.4.2.4	7375|Lucilia cuprina	Lucilia	Calliphoridae
c432_g1_i1	bcc_59093|Cycle_3	12	8	15	19	26	47	13	22	0.0021751	0.2689	381	AGT	AGG	S	R	31.25|53.85|14.81|46.39	C1_5|C2_7|C3_20|C4_45	C1_11|C2_6|C3_115|C4_52	596	gi|755871685|ref|XP_005182352.2| PREDICTED: long-chain-fatty-acid--CoA ligase bubblegum-like isoform X1	165	7.24e-78	284.841	GO:0008152 metabolic process	-	GO:0016874 ligase activity	-	7370|Musca domestica	Musca	Muscidae
c3519_g1_i1	bcc_49400|Cycle_0	19	14	0	0	52	62	46	56	2.93e-08	0.2259	640	ACA	AAA	T	K	26.67|0.0|18.38|0.0	C1_8|C2_0|C3_34|C4_0	C1_22|C2_21|C3_151|C4_132	1685	gi|906459169|gb|KNC22231.1| hypothetical protein FF38_01866	459	3.58e-285	972.877	GO:0010951 negative regulation of endopeptidase activity | GO:0045861 negative regulation of proteolysis	GO:0005615 extracellular space	GO:0008233 peptidase activity | GO:0004867 serine-type endopeptidase inhibitor activity	-	7375|Lucilia cuprina	Lucilia	Calliphoridae
c14716_g1_i1	bcc_39242|Cycle_0	230	194	94	97	24	16	48	54	0	0.2625	10602	AAG	AGG	K	R	90.65|66.15|92.19|64.15	C1_97|C2_43|C3_472|C4_229	C1_10|C2_22|C3_40|C4_128	11943	gi|906475226|gb|KNC34630.1| hypothetical protein FF38_09671	3886	0	8897.56	GO:0030168 platelet activation | GO:0007597 blood coagulation, intrinsic pathway | GO:0001889 liver development | GO:0051260 protein homooligomerization | GO:0001890 placenta development | GO:0002576 platelet degranulation | GO:0030198 extracellular matrix organization | GO:0031589 cell-substrate adhesion | GO:0006030 chitin metabolic process	GO:0009897 external side of plasma membrane | GO:0070062 extracellular vesicular exosome | GO:0031093 platelet alpha granule lumen | GO:0033093 Weibel-Palade body | GO:0005578 proteinaceous extracellular matrix | GO:0005783 endoplasmic reticulum	GO:0047485 protein N-terminus binding | GO:0051087 chaperone binding | GO:0001948 glycoprotein binding | GO:0008061 chitin binding | GO:0002020 protease binding | GO:0019865 immunoglobulin binding | GO:0005518 collagen binding | GO:0005178 integrin binding | GO:0042803 protein homodimerization activity	-	7375|Lucilia cuprina	Lucilia	Calliphoridae
c14716_g1_i1	bcc_39277|Cycle_3	28	14	0	0	59	62	88	48	1.92e-07	0.253	6129	CAC	CCC	H	P	32.43|0.0|18.92|0.0	C1_12|C2_0|C3_35|C4_0	C1_25|C2_40|C3_150|C4_114	11943	gi|906475226|gb|KNC34630.1| hypothetical protein FF38_09671	3886	0	8897.56	GO:0030168 platelet activation | GO:0007597 blood coagulation, intrinsic pathway | GO:0001889 liver development | GO:0051260 protein homooligomerization | GO:0001890 placenta development | GO:0002576 platelet degranulation | GO:0030198 extracellular matrix organization | GO:0031589 cell-substrate adhesion | GO:0006030 chitin metabolic process	GO:0009897 external side of plasma membrane | GO:0070062 extracellular vesicular exosome | GO:0031093 platelet alpha granule lumen | GO:0033093 Weibel-Palade body | GO:0005578 proteinaceous extracellular matrix | GO:0005783 endoplasmic reticulum	GO:0047485 protein N-terminus binding | GO:0051087 chaperone binding | GO:0001948 glycoprotein binding | GO:0008061 chitin binding | GO:0002020 protease binding | GO:0019865 immunoglobulin binding | GO:0005518 collagen binding | GO:0005178 integrin binding | GO:0042803 protein homodimerization activity	-	7375|Lucilia cuprina	Lucilia	Calliphoridae
c14716_g1_i1	bcc_39250|Cycle_11	24	21	0	0	66	79	129	67	6.33e-09	0.2383	9592	ATG	ATC	M	I	26.32|0.0|20.9|0.0	C1_10|C2_0|C3_51|C4_0	C1_28|C2_59|C3_193|C4_158	11943	gi|906475226|gb|KNC34630.1| hypothetical protein FF38_09671	3886	0	8897.56	GO:0030168 platelet activation | GO:0007597 blood coagulation, intrinsic pathway | GO:0001889 liver development | GO:0051260 protein homooligomerization | GO:0001890 placenta development | GO:0002576 platelet degranulation | GO:0030198 extracellular matrix organization | GO:0031589 cell-substrate adhesion | GO:0006030 chitin metabolic process	GO:0009897 external side of plasma membrane | GO:0070062 extracellular vesicular exosome | GO:0031093 platelet alpha granule lumen | GO:0033093 Weibel-Palade body | GO:0005578 proteinaceous extracellular matrix | GO:0005783 endoplasmic reticulum	GO:0047485 protein N-terminus binding | GO:0051087 chaperone binding | GO:0001948 glycoprotein binding | GO:0008061 chitin binding | GO:0002020 protease binding | GO:0019865 immunoglobulin binding | GO:0005518 collagen binding | GO:0005178 integrin binding | GO:0042803 protein homodimerization activity	-	7375|Lucilia cuprina	Lucilia	Calliphoridae
c14716_g1_i1	bcc_39276|Cycle_7	17	10	0	0	45	43	50	41	1.57e-07	0.2314	6179	TCA	CCA	S	P	26.92|0.0|18.75|0.0	C1_7|C2_0|C3_24|C4_0	C1_19|C2_23|C3_104|C4_98	11943	gi|906475226|gb|KNC34630.1| hypothetical protein FF38_09671	3886	0	8897.56	GO:0030168 platelet activation | GO:0007597 blood coagulation, intrinsic pathway | GO:0001889 liver development | GO:0051260 protein homooligomerization | GO:0001890 placenta development | GO:0002576 platelet degranulation | GO:0030198 extracellular matrix organization | GO:0031589 cell-substrate adhesion | GO:0006030 chitin metabolic process	GO:0009897 external side of plasma membrane | GO:0070062 extracellular vesicular exosome | GO:0031093 platelet alpha granule lumen | GO:0033093 Weibel-Palade body | GO:0005578 proteinaceous extracellular matrix | GO:0005783 endoplasmic reticulum	GO:0047485 protein N-terminus binding | GO:0051087 chaperone binding | GO:0001948 glycoprotein binding | GO:0008061 chitin binding | GO:0002020 protease binding | GO:0019865 immunoglobulin binding | GO:0005518 collagen binding | GO:0005178 integrin binding | GO:0042803 protein homodimerization activity	-	7375|Lucilia cuprina	Lucilia	Calliphoridae
c14716_g1_i1	bcc_39286|Cycle_0	12	28	20	24	45	52	24	19	0.00968572	0.2261	4913	GCT	ACT	A	T	20.83|45.0|35.2|56.0	C1_5|C2_9|C3_69|C4_56	C1_19|C2_11|C3_127|C4_44	11943	gi|906475226|gb|KNC34630.1| hypothetical protein FF38_09671	3886	0	8897.56	GO:0030168 platelet activation | GO:0007597 blood coagulation, intrinsic pathway | GO:0001889 liver development | GO:0051260 protein homooligomerization | GO:0001890 placenta development | GO:0002576 platelet degranulation | GO:0030198 extracellular matrix organization | GO:0031589 cell-substrate adhesion | GO:0006030 chitin metabolic process	GO:0009897 external side of plasma membrane | GO:0070062 extracellular vesicular exosome | GO:0031093 platelet alpha granule lumen | GO:0033093 Weibel-Palade body | GO:0005578 proteinaceous extracellular matrix | GO:0005783 endoplasmic reticulum	GO:0047485 protein N-terminus binding | GO:0051087 chaperone binding | GO:0001948 glycoprotein binding | GO:0008061 chitin binding | GO:0002020 protease binding | GO:0019865 immunoglobulin binding | GO:0005518 collagen binding | GO:0005178 integrin binding | GO:0042803 protein homodimerization activity	-	7375|Lucilia cuprina	Lucilia	Calliphoridae
c14716_g1_i1	bcc_39240|Cycle_15	69	38	44	35	14	15	0	0	0.00347881	0.2258	10790	GAA	AAA	E	K	82.86|100.0|71.32|100.0	C1_29|C2_20|C3_92|C4_82	C1_6|C2_0|C3_37|C4_0	11943	gi|906475226|gb|KNC34630.1| hypothetical protein FF38_09671	3886	0	8897.56	GO:0030168 platelet activation | GO:0007597 blood coagulation, intrinsic pathway | GO:0001889 liver development | GO:0051260 protein homooligomerization | GO:0001890 placenta development | GO:0002576 platelet degranulation | GO:0030198 extracellular matrix organization | GO:0031589 cell-substrate adhesion | GO:0006030 chitin metabolic process	GO:0009897 external side of plasma membrane | GO:0070062 extracellular vesicular exosome | GO:0031093 platelet alpha granule lumen | GO:0033093 Weibel-Palade body | GO:0005578 proteinaceous extracellular matrix | GO:0005783 endoplasmic reticulum	GO:0047485 protein N-terminus binding | GO:0051087 chaperone binding | GO:0001948 glycoprotein binding | GO:0008061 chitin binding | GO:0002020 protease binding | GO:0019865 immunoglobulin binding | GO:0005518 collagen binding | GO:0005178 integrin binding | GO:0042803 protein homodimerization activity	-	7375|Lucilia cuprina	Lucilia	Calliphoridae
c14716_g1_i1	bcc_39240|Cycle_23	19	16	31	37	95	111	57	63	5.22e-06	0.2148	10822	GAC	GAA	D	E	16.67|35.0|12.9|37.02	C1_8|C2_14|C3_40|C4_87	C1_40|C2_26|C3_270|C4_148	11943	gi|906475226|gb|KNC34630.1| hypothetical protein FF38_09671	3886	0	8897.56	GO:0030168 platelet activation | GO:0007597 blood coagulation, intrinsic pathway | GO:0001889 liver development | GO:0051260 protein homooligomerization | GO:0001890 placenta development | GO:0002576 platelet degranulation | GO:0030198 extracellular matrix organization | GO:0031589 cell-substrate adhesion | GO:0006030 chitin metabolic process	GO:0009897 external side of plasma membrane | GO:0070062 extracellular vesicular exosome | GO:0031093 platelet alpha granule lumen | GO:0033093 Weibel-Palade body | GO:0005578 proteinaceous extracellular matrix | GO:0005783 endoplasmic reticulum	GO:0047485 protein N-terminus binding | GO:0051087 chaperone binding | GO:0001948 glycoprotein binding | GO:0008061 chitin binding | GO:0002020 protease binding | GO:0019865 immunoglobulin binding | GO:0005518 collagen binding | GO:0005178 integrin binding | GO:0042803 protein homodimerization activity	-	7375|Lucilia cuprina	Lucilia	Calliphoridae
c14716_g1_i1	bcc_39285|Cycle_4	7	14	0	0	50	36	33	22	0.000216619	0.2014	4961	AGT	TGT	S	C	12.5|0.0|27.5|0.0	C1_3|C2_0|C3_33|C4_0	C1_21|C2_15|C3_87|C4_53	11943	gi|906475226|gb|KNC34630.1| hypothetical protein FF38_09671	3886	0	8897.56	GO:0030168 platelet activation | GO:0007597 blood coagulation, intrinsic pathway | GO:0001889 liver development | GO:0051260 protein homooligomerization | GO:0001890 placenta development | GO:0002576 platelet degranulation | GO:0030198 extracellular matrix organization | GO:0031589 cell-substrate adhesion | GO:0006030 chitin metabolic process	GO:0009897 external side of plasma membrane | GO:0070062 extracellular vesicular exosome | GO:0031093 platelet alpha granule lumen | GO:0033093 Weibel-Palade body | GO:0005578 proteinaceous extracellular matrix | GO:0005783 endoplasmic reticulum	GO:0047485 protein N-terminus binding | GO:0051087 chaperone binding | GO:0001948 glycoprotein binding | GO:0008061 chitin binding | GO:0002020 protease binding | GO:0019865 immunoglobulin binding | GO:0005518 collagen binding | GO:0005178 integrin binding | GO:0042803 protein homodimerization activity	-	7375|Lucilia cuprina	Lucilia	Calliphoridae
c14715_g1_i1	bcc_23397|Cycle_0	0	2	9	7	36	19	26	20	0.00304915	0.2106	2361	CAT	CAA	H	Q	0.0|25.0|11.32|26.15	C1_0|C2_4|C3_6|C4_17	C1_15|C2_12|C3_47|C4_48	13849	gi|906457230|gb|KNC20713.1| Protein lava lamp	3516	0	6460.8	GO:0046034 ATP metabolic process | GO:0015991 ATP hydrolysis coupled proton transport	GO:0033180 proton-transporting V-type ATPase, V1 domain	GO:0005524 ATP binding | GO:0046961 proton-transporting ATPase activity, rotational mechanism	-	7375|Lucilia cuprina	Lucilia	Calliphoridae
c14708_g1_i1	bcc_20802|Cycle_273	50	25	83	42	9	9	0	0	0.00161777	0.2086	149	GGC	GAC	G	D	84.0|100.0|72.94|100.0	C1_21|C2_38|C3_62|C4_99	C1_4|C2_0|C3_23|C4_0	502	gi|755863229|ref|XP_011290858.1| PREDICTED: uncharacterized protein LOC101891572	165	5.53e-66	248.94	GO:0006508 proteolysis	-	GO:0008237 metallopeptidase activity | GO:0008270 zinc ion binding | GO:0004177 aminopeptidase activity	-	7370|Musca domestica	Musca	Muscidae
c14700_g1_i1	bcc_34534|Cycle_8	111	170	149	165	38	47	0	0	2.71e-10	0.2358	1250	CCT	GCT	P	A	74.6|100.0|78.37|100.0	C1_47|C2_68|C3_413|C4_389	C1_16|C2_0|C3_114|C4_0	7539	gi|906459841|gb|KNC22722.1| Tiggrin	2265	0	4554.84	-	-	-	-	7375|Lucilia cuprina	Lucilia	Calliphoridae
c14700_g1_i1	bcc_34528|Cycle_41	92	128	127	70	38	48	4	8	0.0007457	0.216	383	GGT	AGT	G	S	70.91|96.67|72.49|89.73	C1_39|C2_58|C3_311|C4_166	C1_16|C2_2|C3_118|C4_19	7539	gi|906459841|gb|KNC22722.1| Tiggrin	2265	0	4554.84	-	-	-	-	7375|Lucilia cuprina	Lucilia	Calliphoridae
c14698_g1_i1	bcc_15266|Cycle_0	19	35	50	47	12	35	2	4	0.000113115	0.3851	4127	ACT	GCT	T	A	61.54|95.83|50.0|91.74	C1_8|C2_23|C3_85|C4_111	C1_5|C2_1|C3_85|C4_10	7497	gi|906464939|gb|KNC26676.1| Peroxidasin	1538	0	3367.37	GO:0042744 hydrogen peroxide catabolic process | GO:0055114 oxidation-reduction process	GO:0005576 extracellular region	GO:0046872 metal ion binding | GO:0020037 heme binding | GO:0004601 peroxidase activity	1.11.1.7	7375|Lucilia cuprina	Lucilia	Calliphoridae
c14697_g1_i1	bcc_24496|Cycle_0	5	7	0	0	19	20	22	25	0.000476479	0.2338	1023	GAC	GGC	D	G	20.0|0.0|26.15|1.69	C1_2|C2_0|C3_17|C4_1	C1_8|C2_10|C3_48|C4_58	4238	gi|906461909|gb|KNC24298.1| hypothetical protein FF38_02502	1310	0	2676.15	GO:0006200 ATP catabolic process	-	GO:0005524 ATP binding | GO:0016887 ATPase activity	-	7375|Lucilia cuprina	Lucilia	Calliphoridae
c14688_g1_i1	bcc_36533|Cycle_3	19	37	22	24	7	5	35	18	0.00726285	0.3272	4103	GAG	GAT	E	D	72.73|38.46|87.38|57.0	C1_8|C2_10|C3_90|C4_57	C1_3|C2_16|C3_13|C4_43	5259	gi|906462763|gb|KNC24960.1| Protein mesh	1453	0	3349.65	GO:0007160 cell-matrix adhesion	-	-	-	7375|Lucilia cuprina	Lucilia	Calliphoridae
c14679_g1_i1	bcc_32260|Cycle_0	19	15	75	161	232	388	257	215	4.53e-06	0.2706	1441	GGT	GAT	G	D	7.55|22.52|3.67|42.91	C1_8|C2_34|C3_36|C4_381	C1_98|C2_117|C3_945|C4_507	4856	gi|906459895|gb|KNC22776.1| hypothetical protein FF38_04083	1471	0	2999.26	GO:0001869 negative regulation of complement activation, lectin pathway | GO:0010951 negative regulation of endopeptidase activity | GO:0048863 stem cell differentiation	GO:0070062 extracellular vesicular exosome | GO:0005615 extracellular space	GO:0004867 serine-type endopeptidase inhibitor activity | GO:0043120 tumor necrosis factor binding | GO:0019966 interleukin-1 binding | GO:0019959 interleukin-8 binding | GO:0002020 protease binding	-	7375|Lucilia cuprina	Lucilia	Calliphoridae
c14671_g1_i2	bcc_29768|Cycle_1	24	28	20	17	0	1	9	8	0.000152548	0.2979	1348	GTT	ATT	V	I	100.0|69.23|95.83|67.24	C1_10|C2_9|C3_69|C4_39	C1_0|C2_4|C3_3|C4_19	3205	gi|557762420|ref|XP_005180924.1| PREDICTED: uncharacterized protein LOC101901013 isoform X1	874	2.19e-223	767.466	GO:0035007 regulation of melanization defense response | GO:0006508 proteolysis	-	GO:0004252 serine-type endopeptidase activity	-	7370|Musca domestica	Musca	Muscidae
c14668_g1_i1	bcc_14307|Cycle_0	5	2	15	11	28	28	35	16	0.00905543	0.2446	4389	ACG	TCG	T	S	14.29|30.43|6.94|41.27	C1_2|C2_7|C3_5|C4_26	C1_12|C2_16|C3_67|C4_37	6745	gi|907682443|ref|XP_013106556.1| PREDICTED: laminin subunit beta-1	1803	0	3903.16	GO:0061053 somite development | GO:0040017 positive regulation of locomotion | GO:0016203 muscle attachment | GO:0034220 ion transmembrane transport | GO:0060465 pharynx development | GO:0070831 basement membrane assembly	GO:0030054 cell junction | GO:0016021 integral to membrane | GO:0005604 basement membrane | GO:0045202 synapse | GO:0005886 plasma membrane	GO:0005230 extracellular ligand-gated ion channel activity | GO:0046872 metal ion binding	-	35570|Stomoxys calcitrans	Stomoxys	Muscidae
c14666_g1_i5	bcc_15409|Cycle_4	83	50	86	134	43	24	0	0	7.1e-09	0.3328	38	ATG	ATT	M	I	66.04|100.0|67.6|100.0	C1_35|C2_39|C3_121|C4_317	C1_18|C2_0|C3_58|C4_0	1428	gi|557762438|ref|XP_005180933.1| PREDICTED: pyruvate carboxylase, mitochondrial isoform X1	365	5.62e-242	829.271	GO:0006094 gluconeogenesis	-	GO:0004736 pyruvate carboxylase activity | GO:0046872 metal ion binding | GO:0003677 DNA binding | GO:0005524 ATP binding | GO:0004075 biotin carboxylase activity	-	7370|Musca domestica	Musca	Muscidae
c14666_g1_i3	bcc_15409|Cycle_4	83	50	86	134	43	24	0	0	7.1e-09	0.3328	1535	ATG	ATT	M	I	66.04|100.0|67.6|100.0	C1_35|C2_39|C3_121|C4_317	C1_18|C2_0|C3_58|C4_0	6271	gi|557762440|ref|XP_005180934.1| PREDICTED: pyruvate carboxylase, mitochondrial isoform X2	1181	0	2655.7	GO:0030307 positive regulation of cell growth | GO:0007548 sex differentiation | GO:0008286 insulin receptor signaling pathway | GO:0043066 negative regulation of apoptotic process | GO:0010510 regulation of acetyl-CoA biosynthetic process from pyruvate | GO:0051124 synaptic growth at neuromuscular junction | GO:0035357 peroxisome proliferator activated receptor signaling pathway | GO:0007283 spe…	GO:0031594 neuromuscular junction | GO:0005759 mitochondrial matrix | GO:0005886 plasma membrane	GO:0004740 pyruvate dehydrogenase (acetyl-transferring) kinase activity | GO:0004674 protein serine/threonine kinase activity | GO:0005524 ATP binding	6.4.1.1	7370|Musca domestica	Musca	Muscidae
c14664_g1_i1	bcc_30937|Cycle_42	2	0	13	33	28	25	9	2	7.3e-09	0.7335	3120	AAA	ACA	K	T	7.69|60.0|0.0|95.12	C1_1|C2_6|C3_0|C4_78	C1_12|C2_4|C3_60|C4_4	3277	gi|906459912|gb|KNC22793.1| hypothetical protein FF38_04132	1013	0	2185.8	GO:0006013 mannose metabolic process | GO:0006517 protein deglycosylation | GO:0007611 learning or memory	GO:0005764 lysosome	GO:0004559 alpha-mannosidase activity | GO:0030246 carbohydrate binding | GO:0008270 zinc ion binding	3.2.1.24	7375|Lucilia cuprina	Lucilia	Calliphoridae
c14664_g1_i1	bcc_30924|Cycle_41	50	16	195	219	211	105	75	29	4.49e-07	0.6407	1464	TTT	TAT	F	Y	19.09|72.36|12.97|88.38	C1_21|C2_89|C3_38|C4_517	C1_89|C2_34|C3_255|C4_68	3277	gi|906459912|gb|KNC22793.1| hypothetical protein FF38_04132	1013	0	2185.8	GO:0006013 mannose metabolic process | GO:0006517 protein deglycosylation | GO:0007611 learning or memory	GO:0005764 lysosome	GO:0004559 alpha-mannosidase activity | GO:0030246 carbohydrate binding | GO:0008270 zinc ion binding	3.2.1.24	7375|Lucilia cuprina	Lucilia	Calliphoridae
c14664_g1_i1	bcc_30924|Cycle_20	28	32	138	141	66	52	11	10	0	0.5906	1401	ATG	AAG	M	K	30.0|92.65|38.05|93.28	C1_12|C2_63|C3_78|C4_333	C1_28|C2_5|C3_127|C4_24	3277	gi|906459912|gb|KNC22793.1| hypothetical protein FF38_04132	1013	0	2185.8	GO:0006013 mannose metabolic process | GO:0006517 protein deglycosylation | GO:0007611 learning or memory	GO:0005764 lysosome	GO:0004559 alpha-mannosidase activity | GO:0030246 carbohydrate binding | GO:0008270 zinc ion binding	3.2.1.24	7375|Lucilia cuprina	Lucilia	Calliphoridae
c14664_g1_i1	bcc_30924|Cycle_54	43	27	0	0	47	26	86	61	6.05e-13	0.4936	1394	ATA	ATG	I	M	47.37|0.0|50.78|0.0	C1_18|C2_0|C3_65|C4_0	C1_20|C2_39|C3_63|C4_143	3277	gi|906459912|gb|KNC22793.1| hypothetical protein FF38_04132	1013	0	2185.8	GO:0006013 mannose metabolic process | GO:0006517 protein deglycosylation | GO:0007611 learning or memory	GO:0005764 lysosome	GO:0004559 alpha-mannosidase activity | GO:0030246 carbohydrate binding | GO:0008270 zinc ion binding	3.2.1.24	7375|Lucilia cuprina	Lucilia	Calliphoridae
c14664_g1_i1	bcc_30924|Cycle_53	180	124	116	83	107	30	322	196	0.00223345	0.435	1325	CAG	CAC	Q	H	62.81|26.5|80.32|29.68	C1_76|C2_53|C3_302|C4_195	C1_45|C2_147|C3_74|C4_462	3277	gi|906459912|gb|KNC22793.1| hypothetical protein FF38_04132	1013	0	2185.8	GO:0006013 mannose metabolic process | GO:0006517 protein deglycosylation | GO:0007611 learning or memory	GO:0005764 lysosome	GO:0004559 alpha-mannosidase activity | GO:0030246 carbohydrate binding | GO:0008270 zinc ion binding	3.2.1.24	7375|Lucilia cuprina	Lucilia	Calliphoridae
c14664_g1_i1	bcc_30935|Cycle_34	19	14	2	1	50	19	59	22	0.00292984	0.3117	2771	GAA	GAT	E	D	27.59|3.57|42.68|3.77	C1_8|C2_1|C3_35|C4_2	C1_21|C2_27|C3_47|C4_51	3277	gi|906459912|gb|KNC22793.1| hypothetical protein FF38_04132	1013	0	2185.8	GO:0006013 mannose metabolic process | GO:0006517 protein deglycosylation | GO:0007611 learning or memory	GO:0005764 lysosome	GO:0004559 alpha-mannosidase activity | GO:0030246 carbohydrate binding | GO:0008270 zinc ion binding	3.2.1.24	7375|Lucilia cuprina	Lucilia	Calliphoridae
c14664_g1_i1	bcc_30935|Cycle_37	47	58	0	0	126	181	136	77	1.81e-10	0.2572	2862	AAA	AGA	K	R	27.4|0.0|24.4|0.0	C1_20|C2_0|C3_142|C4_0	C1_53|C2_62|C3_440|C4_182	3277	gi|906459912|gb|KNC22793.1| hypothetical protein FF38_04132	1013	0	2185.8	GO:0006013 mannose metabolic process | GO:0006517 protein deglycosylation | GO:0007611 learning or memory	GO:0005764 lysosome	GO:0004559 alpha-mannosidase activity | GO:0030246 carbohydrate binding | GO:0008270 zinc ion binding	3.2.1.24	7375|Lucilia cuprina	Lucilia	Calliphoridae
c14664_g1_i1	bcc_30933|Cycle_11	33	64	0	0	116	156	213	204	1.22e-14	0.2562	2560	GAA	CAA	E	Q	22.22|0.0|29.16|0.0	C1_14|C2_0|C3_156|C4_0	C1_49|C2_97|C3_379|C4_482	3277	gi|906459912|gb|KNC22793.1| hypothetical protein FF38_04132	1013	0	2185.8	GO:0006013 mannose metabolic process | GO:0006517 protein deglycosylation | GO:0007611 learning or memory	GO:0005764 lysosome	GO:0004559 alpha-mannosidase activity | GO:0030246 carbohydrate binding | GO:0008270 zinc ion binding	3.2.1.24	7375|Lucilia cuprina	Lucilia	Calliphoridae
c14664_g1_i1	bcc_30932|Cycle_0	33	18	110	136	434	294	397	271	4.14e-05	0.2114	2502	GGT	GCT	G	A	7.11|21.65|5.8|33.44	C1_14|C2_50|C3_44|C4_321	C1_183|C2_181|C3_715|C4_639	3277	gi|906459912|gb|KNC22793.1| hypothetical protein FF38_04132	1013	0	2185.8	GO:0006013 mannose metabolic process | GO:0006517 protein deglycosylation | GO:0007611 learning or memory	GO:0005764 lysosome	GO:0004559 alpha-mannosidase activity | GO:0030246 carbohydrate binding | GO:0008270 zinc ion binding	3.2.1.24	7375|Lucilia cuprina	Lucilia	Calliphoridae
c14664_g1_i1	bcc_30935|Cycle_47	102	102	226	134	21	33	0	0	4.78e-09	0.2076	2862	AGA	AAA	R	K	82.69|100.0|75.68|100.0	C1_43|C2_103|C3_249|C4_316	C1_9|C2_0|C3_80|C4_0	3277	gi|906459912|gb|KNC22793.1| hypothetical protein FF38_04132	1013	0	2185.8	GO:0006013 mannose metabolic process | GO:0006517 protein deglycosylation | GO:0007611 learning or memory	GO:0005764 lysosome	GO:0004559 alpha-mannosidase activity | GO:0030246 carbohydrate binding | GO:0008270 zinc ion binding	3.2.1.24	7375|Lucilia cuprina	Lucilia	Calliphoridae
c14661_g1_i2	bcc_31728|Cycle_0	114	113	66	82	26	18	39	86	0.0039937	0.2801	2063	GAT	AAT	D	N	81.36|62.5|85.89|48.74	C1_48|C2_30|C3_274|C4_194	C1_11|C2_18|C3_45|C4_204	4503	gi|906474219|gb|KNC33858.1| putative mitochondrial inner membrane protein	697	0	1475.04	GO:0022008 neurogenesis	GO:0005743 mitochondrial inner membrane | GO:0016021 integral to membrane	-	-	7375|Lucilia cuprina	Lucilia	Calliphoridae
c14655_g1_i6	bcc_43547|Cycle_0	59	96	20	47	12	9	24	24	0.0044333	0.3144	1420	GAT	GAA	D	E	83.33|45.0|91.41|66.67	C1_25|C2_9|C3_234|C4_112	C1_5|C2_11|C3_22|C4_56	2892	gi|906460065|gb|KNC22911.1| hypothetical protein FF38_00372	872	0	1521.4	GO:0010951 negative regulation of endopeptidase activity	GO:0005615 extracellular space	GO:0004866 endopeptidase inhibitor activity	-	7375|Lucilia cuprina	Lucilia	Calliphoridae
c14655_g1_i2	bcc_43564|Cycle_5	24	11	156	95	152	115	72	14	1.19e-06	0.6661	2922	AAG	AGG	K	R	13.51|68.27|8.47|87.55	C1_10|C2_71|C3_26|C4_225	C1_64|C2_33|C3_281|C4_32	4303	gi|906460065|gb|KNC22911.1| hypothetical protein FF38_00372	1340	0	2465.29	GO:0010951 negative regulation of endopeptidase activity	GO:0005615 extracellular space	GO:0004866 endopeptidase inhibitor activity	-	7375|Lucilia cuprina	Lucilia	Calliphoridae
c14655_g1_i2	bcc_43547|Cycle_0	59	96	20	47	12	9	24	24	0.0044333	0.3144	1420	GAT	GAA	D	E	83.33|45.0|91.41|66.67	C1_25|C2_9|C3_234|C4_112	C1_5|C2_11|C3_22|C4_56	4303	gi|906460065|gb|KNC22911.1| hypothetical protein FF38_00372	1340	0	2465.29	GO:0010951 negative regulation of endopeptidase activity	GO:0005615 extracellular space	GO:0004866 endopeptidase inhibitor activity	-	7375|Lucilia cuprina	Lucilia	Calliphoridae
c14655_g1_i2	bcc_43564|Cycle_4	2	1	11	12	159	107	70	19	0.000113351	0.2506	2930	TTC	CTC	F	L	1.47|13.51|0.76|38.89	C1_1|C2_5|C3_2|C4_28	C1_67|C2_32|C3_260|C4_44	4303	gi|906460065|gb|KNC22911.1| hypothetical protein FF38_00372	1340	0	2465.29	GO:0010951 negative regulation of endopeptidase activity	GO:0005615 extracellular space	GO:0004866 endopeptidase inhibitor activity	-	7375|Lucilia cuprina	Lucilia	Calliphoridae
c14655_g1_i2	bcc_43554|Cycle_0	147	129	39	39	320	224	447	215	0.000605317	0.2232	4112	TCC	CCC	S	P	31.47|8.11|36.55|15.19	C1_62|C2_18|C3_314|C4_91	C1_135|C2_204|C3_545|C4_508	4303	gi|906460065|gb|KNC22911.1| hypothetical protein FF38_00372	1340	0	2465.29	GO:0010951 negative regulation of endopeptidase activity	GO:0005615 extracellular space	GO:0004866 endopeptidase inhibitor activity	-	7375|Lucilia cuprina	Lucilia	Calliphoridae
c14651_g1_i1	bcc_21442|Cycle_7	28	20	26	28	9	9	0	0	2.18e-05	0.2768	1475	GAT	AAT	D	N	75.0|100.0|69.57|100.0	C1_12|C2_12|C3_48|C4_66	C1_4|C2_0|C3_21|C4_0	3461	gi|906460641|gb|KNC23317.1| hypothetical protein FF38_02069	717	0	1438.23	GO:0006468 protein phosphorylation	-	GO:0005524 ATP binding | GO:0004674 protein serine/threonine kinase activity	-	7375|Lucilia cuprina	Lucilia	Calliphoridae
c14647_g1_i1	bcc_20670|Cycle_0	308	218	0	2	460	192	548	502	0	0.4644	416	AAC	AGC	N	S	40.12|0.0|53.15|0.42	C1_130|C2_0|C3_531|C4_5	C1_194|C2_250|C3_468|C4_1186	3190	gi|21780323|gb|AAM77681.1|AF521649_1 aminopeptidase 1	930	0	1795.43	GO:0006508 proteolysis	-	GO:0008237 metallopeptidase activity | GO:0008270 zinc ion binding | GO:0004177 aminopeptidase activity	-	7375|Lucilia cuprina	Lucilia	Calliphoridae
c14647_g1_i1	bcc_20705|Cycle_4	291	139	660	442	434	422	248	179	9.8e-05	0.3947	2163	TCT	CCT	S	P	40.2|72.71|24.8|71.21	C1_123|C2_301|C3_339|C4_1044	C1_183|C2_113|C3_1028|C4_422	3190	gi|21780323|gb|AAM77681.1|AF521649_1 aminopeptidase 1	930	0	1795.43	GO:0006508 proteolysis	-	GO:0008237 metallopeptidase activity | GO:0008270 zinc ion binding | GO:0004177 aminopeptidase activity	-	7375|Lucilia cuprina	Lucilia	Calliphoridae
c14647_g1_i1	bcc_20706|Cycle_8	95	77	99	28	54	74	4	1	4.17e-05	0.3896	1133	AGT	AAT	S	N	63.49|95.74|50.82|97.06	C1_40|C2_45|C3_187|C4_66	C1_23|C2_2|C3_181|C4_2	3190	gi|21780323|gb|AAM77681.1|AF521649_1 aminopeptidase 1	930	0	1795.43	GO:0006508 proteolysis	-	GO:0008237 metallopeptidase activity | GO:0008270 zinc ion binding | GO:0004177 aminopeptidase activity	-	7375|Lucilia cuprina	Lucilia	Calliphoridae
c14647_g1_i1	bcc_20671|Cycle_3	78	19	208	361	407	261	469	278	0.00809051	0.3218	482	AGC	AAC	S	N	16.1|30.74|6.88|56.46	C1_33|C2_95|C3_47|C4_852	C1_172|C2_214|C3_636|C4_657	3190	gi|21780323|gb|AAM77681.1|AF521649_1 aminopeptidase 1	930	0	1795.43	GO:0006508 proteolysis	-	GO:0008237 metallopeptidase activity | GO:0008270 zinc ion binding | GO:0004177 aminopeptidase activity	-	7375|Lucilia cuprina	Lucilia	Calliphoridae
c14632_g5_i1	bcc_135|Cycle_0	2	0	20	14	38	37	35	31	5.37e-07	0.3124	1570	TTC	TAC	F	Y	5.88|36.0|0.0|31.13	C1_1|C2_9|C3_0|C4_33	C1_16|C2_16|C3_91|C4_73	1961	gi|906473792|gb|KNC33523.1| hypothetical protein FF38_03841	617	0	1102.85	GO:0007218 neuropeptide signaling pathway | GO:0042052 rhabdomere development | GO:0002168 instar larval development | GO:0000070 mitotic sister chromatid segregation | GO:0007204 elevation of cytosolic calcium ion concentration | GO:0048190 wing disc dorsal/ventral pattern formation | GO:0008103 oocyte microtubule cytoskeleton polarization | GO:0016246 RNA interference | GO:0008016 regulation of…	GO:0005925 focal adhesion | GO:0005791 rough endoplasmic reticulum | GO:0043186 P granule | GO:0016442 RNA-induced silencing complex | GO:0005615 extracellular space | GO:0008278 cohesin complex | GO:0030424 axon | GO:0005811 lipid particle | GO:0005739 mitochondrion | GO:0005875 microtubule associated complex | GO:0016028 rhabdomere | GO:0005634 nucleus | GO:0043025 neuronal cell body | GO:00080…	GO:0017166 vinculin binding | GO:0008179 adenylate cyclase binding | GO:0004004 ATP-dependent RNA helicase activity | GO:0005184 neuropeptide hormone activity | GO:0003676 nucleic acid binding | GO:0005524 ATP binding | GO:0008613 diuretic hormone activity | GO:0016084 myostimulatory hormone activity | GO:0005509 calcium ion binding | GO:0071855 neuropeptide receptor binding | GO:0003779 actin bi…	-	7375|Lucilia cuprina	Lucilia	Calliphoridae
c14627_g1_i1	bcc_25383|Cycle_13	14	13	0	0	36	28	33	51	1.35e-08	0.2985	3327	AAT	GAT	N	D	28.57|0.0|31.31|0.0	C1_6|C2_0|C3_31|C4_0	C1_15|C2_15|C3_68|C4_121	3450	gi|906459915|gb|KNC22796.1| hypothetical protein FF38_04135	1083	0	2393.03	GO:0006013 mannose metabolic process | GO:0007611 learning or memory	-	GO:0030246 carbohydrate binding | GO:0004559 alpha-mannosidase activity | GO:0008270 zinc ion binding	3.2.1.24	7375|Lucilia cuprina	Lucilia	Calliphoridae
c14627_g1_i1	bcc_25386|Cycle_0	47	47	26	46	12	21	0	0	3.07e-07	0.2561	2799	GAA	AAA	E	K	80.0|100.0|69.7|100.0	C1_20|C2_12|C3_115|C4_109	C1_5|C2_0|C3_50|C4_0	3450	gi|906459915|gb|KNC22796.1| hypothetical protein FF38_04135	1083	0	2393.03	GO:0006013 mannose metabolic process | GO:0007611 learning or memory	-	GO:0030246 carbohydrate binding | GO:0004559 alpha-mannosidase activity | GO:0008270 zinc ion binding	3.2.1.24	7375|Lucilia cuprina	Lucilia	Calliphoridae
c14627_g1_i1	bcc_25392|Cycle_0	40	34	37	29	7	0	18	12	0.00152179	0.2355	2151	ACA	TCA	T	S	85.0|68.0|100.0|70.83	C1_17|C2_17|C3_82|C4_68	C1_3|C2_8|C3_0|C4_28	3450	gi|906459915|gb|KNC22796.1| hypothetical protein FF38_04135	1083	0	2393.03	GO:0006013 mannose metabolic process | GO:0007611 learning or memory	-	GO:0030246 carbohydrate binding | GO:0004559 alpha-mannosidase activity | GO:0008270 zinc ion binding	3.2.1.24	7375|Lucilia cuprina	Lucilia	Calliphoridae
c14621_g1_i1	bcc_19934|Cycle_0	31	19	44	24	12	6	0	1	0.00169367	0.2395	1922	CAA	AAA	Q	K	72.22|100.0|76.67|96.55	C1_13|C2_20|C3_46|C4_56	C1_5|C2_0|C3_14|C4_2	5112	gi|906457899|gb|KNC21229.1| Maternal protein tudor	1282	0	2693.42	GO:0007281 germ cell development	GO:0043186 P granule | GO:0005783 endoplasmic reticulum	-	-	7375|Lucilia cuprina	Lucilia	Calliphoridae
c14620_g1_i1	bcc_41652|Cycle_2	0	2	11	17	33	36	31	16	8.84e-07	0.3622	3339	TCT	CCT	S	P	0.0|26.32|4.4|51.9	C1_0|C2_5|C3_4|C4_41	C1_14|C2_14|C3_87|C4_38	5374	gi|906466892|gb|KNC28249.1| Bifunctional glutamate/proline--tRNA ligase	1711	0	3830.45	GO:0017148 negative regulation of translation | GO:0071346 cellular response to interferon-gamma | GO:0006424 glutamyl-tRNA aminoacylation | GO:0006433 prolyl-tRNA aminoacylation	GO:0030529 ribonucleoprotein complex | GO:0005737 cytoplasm	GO:0004827 proline-tRNA ligase activity | GO:0005524 ATP binding | GO:0035613 RNA stem-loop binding | GO:0004818 glutamate-tRNA ligase activity	6.1.1.15 | 6.1.1.17	7375|Lucilia cuprina	Lucilia	Calliphoridae
c14619_g1_i1	bcc_69132|Cycle_0	33	17	46	32	7	8	0	0	1e-05	0.2475	16280	GCA	ACA	A	T	82.35|100.0|68.85|100.0	C1_14|C2_21|C3_42|C4_75	C1_3|C2_0|C3_19|C4_0	16996	gi|907715807|ref|XP_013112039.1| PREDICTED: protein purity of essence	5506	0	11063.5	GO:0016567 protein ubiquitination	-	GO:0004842 ubiquitin-protein ligase activity | GO:0008270 zinc ion binding	-	35570|Stomoxys calcitrans	Stomoxys	Muscidae
c14611_g3_i2	bcc_45993|Cycle_33	19	23	11	7	5	12	15	33	0.00577738	0.4254	1660	AAA	AAT	K	N	80.0|41.67|64.71|17.71	C1_8|C2_5|C3_55|C4_17	C1_2|C2_7|C3_30|C4_79	1811	gi|907676906|ref|XP_013105372.1| PREDICTED: aldehyde dehydrogenase, mitochondrial	527	0	1162.38	GO:0055114 oxidation-reduction process	-	GO:0016620 oxidoreductase activity, acting on the aldehyde or oxo group of donors, NAD or NADP as acceptor	1.2.1.3	35570|Stomoxys calcitrans	Stomoxys	Muscidae
c14611_g3_i2	bcc_45985|Cycle_8	40	38	26	34	17	15	0	0	6.13e-07	0.2906	387	AAG	CAG	K	Q	70.83|100.0|71.32|100.0	C1_17|C2_12|C3_92|C4_80	C1_7|C2_0|C3_37|C4_0	1811	gi|907676906|ref|XP_013105372.1| PREDICTED: aldehyde dehydrogenase, mitochondrial	527	0	1162.38	GO:0055114 oxidation-reduction process	-	GO:0016620 oxidoreductase activity, acting on the aldehyde or oxo group of donors, NAD or NADP as acceptor	1.2.1.3	35570|Stomoxys calcitrans	Stomoxys	Muscidae
c14596_g1_i3	bcc_102|Cycle_15	31	22	42	27	14	16	4	2	0.000199121	0.2881	453	CTT	ATT	L	I	68.42|90.48|58.7|94.03	C1_13|C2_19|C3_54|C4_63	C1_6|C2_2|C3_38|C4_4	4050	gi|751455452|ref|XP_011182251.1| PREDICTED: uncharacterized protein LOC105212149 isoform X6	1187	0	1627.74	GO:0007218 neuropeptide signaling pathway | GO:0042052 rhabdomere development | GO:0002168 instar larval development | GO:0000070 mitotic sister chromatid segregation | GO:0007204 elevation of cytosolic calcium ion concentration | GO:0048190 wing disc dorsal/ventral pattern formation | GO:0008103 oocyte microtubule cytoskeleton polarization | GO:0016246 RNA interference | GO:0008016 regulation of…	GO:0005925 focal adhesion | GO:0005791 rough endoplasmic reticulum | GO:0043186 P granule | GO:0016442 RNA-induced silencing complex | GO:0005615 extracellular space | GO:0008278 cohesin complex | GO:0030424 axon | GO:0005811 lipid particle | GO:0005739 mitochondrion | GO:0005875 microtubule associated complex | GO:0016028 rhabdomere | GO:0005634 nucleus | GO:0043025 neuronal cell body | GO:00080…	GO:0017166 vinculin binding | GO:0008179 adenylate cyclase binding | GO:0004004 ATP-dependent RNA helicase activity | GO:0005184 neuropeptide hormone activity | GO:0003676 nucleic acid binding | GO:0005524 ATP binding | GO:0008613 diuretic hormone activity | GO:0016084 myostimulatory hormone activity | GO:0005509 calcium ion binding | GO:0071855 neuropeptide receptor binding | GO:0003779 actin bi…	-	28588|Bactrocera cucurbitae	Bactrocera	Tephritidae
c14596_g1_i3	bcc_125|Cycle_0	45	28	57	44	14	7	0	0	2.91e-07	0.2186	3106	AAT	AAG	N	K	76.0|100.0|81.18|100.0	C1_19|C2_26|C3_69|C4_104	C1_6|C2_0|C3_16|C4_0	4050	gi|751455452|ref|XP_011182251.1| PREDICTED: uncharacterized protein LOC105212149 isoform X6	1187	0	1627.74	GO:0007218 neuropeptide signaling pathway | GO:0042052 rhabdomere development | GO:0002168 instar larval development | GO:0000070 mitotic sister chromatid segregation | GO:0007204 elevation of cytosolic calcium ion concentration | GO:0048190 wing disc dorsal/ventral pattern formation | GO:0008103 oocyte microtubule cytoskeleton polarization | GO:0016246 RNA interference | GO:0008016 regulation of…	GO:0005925 focal adhesion | GO:0005791 rough endoplasmic reticulum | GO:0043186 P granule | GO:0016442 RNA-induced silencing complex | GO:0005615 extracellular space | GO:0008278 cohesin complex | GO:0030424 axon | GO:0005811 lipid particle | GO:0005739 mitochondrion | GO:0005875 microtubule associated complex | GO:0016028 rhabdomere | GO:0005634 nucleus | GO:0043025 neuronal cell body | GO:00080…	GO:0017166 vinculin binding | GO:0008179 adenylate cyclase binding | GO:0004004 ATP-dependent RNA helicase activity | GO:0005184 neuropeptide hormone activity | GO:0003676 nucleic acid binding | GO:0005524 ATP binding | GO:0008613 diuretic hormone activity | GO:0016084 myostimulatory hormone activity | GO:0005509 calcium ion binding | GO:0071855 neuropeptide receptor binding | GO:0003779 actin bi…	-	28588|Bactrocera cucurbitae	Bactrocera	Tephritidae
c14591_g2_i1	bcc_76948|Cycle_52	28	19	20	34	31	20	7	12	0.00466836	0.2591	1383	GAA	GCA	E	A	48.0|75.0|48.96|73.39	C1_12|C2_9|C3_47|C4_80	C1_13|C2_3|C3_49|C4_29	1692	gi|906462998|gb|KNC25155.1| hypothetical protein FF38_08248	528	3.64e-282	962.879	GO:0008152 metabolic process	-	GO:0016758 transferase activity, transferring hexosyl groups	-	7375|Lucilia cuprina	Lucilia	Calliphoridae
c14587_g2_i2	bcc_48590|Cycle_42	107	94	0	0	235	200	419	392	0	0.3163	457	CCC	TCC	P	S	31.25|0.0|32.03|0.0	C1_45|C2_0|C3_230|C4_0	C1_99|C2_191|C3_488|C4_926	561	gi|906467269|gb|KNC28514.1| hypothetical protein FF38_05739	146	8.84e-49	198.042	GO:0008152 metabolic process	-	GO:0016787 hydrolase activity | GO:0003676 nucleic acid binding | GO:0046872 metal ion binding	-	7375|Lucilia cuprina	Lucilia	Calliphoridae
c14587_g2_i2	bcc_48590|Cycle_12	190	246	596	511	97	188	77	93	0.000398084	0.2514	416	AGT	AAT	S	N	66.12|88.6|56.67|84.64	C1_80|C2_272|C3_599|C4_1207	C1_41|C2_35|C3_458|C4_219	561	gi|906467269|gb|KNC28514.1| hypothetical protein FF38_05739	146	8.84e-49	198.042	GO:0008152 metabolic process	-	GO:0016787 hydrolase activity | GO:0003676 nucleic acid binding | GO:0046872 metal ion binding	-	7375|Lucilia cuprina	Lucilia	Calliphoridae
c14587_g1_i1	bcc_48580|Cycle_11	201	112	77	47	33	19	267	209	5.77e-13	0.6533	546	CGT	CAT	R	H	85.86|22.29|85.27|18.24	C1_85|C2_35|C3_272|C4_110	C1_14|C2_122|C3_47|C4_493	1153	gi|906467269|gb|KNC28514.1| hypothetical protein FF38_05739	287	1.18e-166	578.87	GO:0008152 metabolic process	-	GO:0016787 hydrolase activity | GO:0003676 nucleic acid binding | GO:0046872 metal ion binding	-	7375|Lucilia cuprina	Lucilia	Calliphoridae
c14587_g1_i1	bcc_48583|Cycle_6	109	183	118	206	116	138	0	0	0	0.4727	418	CAG	CAT	Q	H	48.42|100.0|57.05|100.0	C1_46|C2_54|C3_445|C4_486	C1_49|C2_0|C3_335|C4_0	1153	gi|906467269|gb|KNC28514.1| hypothetical protein FF38_05739	287	1.18e-166	578.87	GO:0008152 metabolic process	-	GO:0016787 hydrolase activity | GO:0003676 nucleic acid binding | GO:0046872 metal ion binding	-	7375|Lucilia cuprina	Lucilia	Calliphoridae
c14587_g1_i1	bcc_48591|Cycle_3	9	19	221	184	351	335	605	295	3.09e-08	0.2865	134	ATT	GTT	I	V	2.63|26.79|5.34|38.43	C1_4|C2_101|C3_46|C4_435	C1_148|C2_276|C3_815|C4_697	1153	gi|906467269|gb|KNC28514.1| hypothetical protein FF38_05739	287	1.18e-166	578.87	GO:0008152 metabolic process	-	GO:0016787 hydrolase activity | GO:0003676 nucleic acid binding | GO:0046872 metal ion binding	-	7375|Lucilia cuprina	Lucilia	Calliphoridae
c14587_g1_i1	bcc_48579|Cycle_55	12	17	0	0	47	32	29	39	5.89e-07	0.2752	811	TTT	TTG	F	L	20.0|0.0|34.17|0.0	C1_5|C2_0|C3_41|C4_0	C1_20|C2_13|C3_79|C4_93	1153	gi|906467269|gb|KNC28514.1| hypothetical protein FF38_05739	287	1.18e-166	578.87	GO:0008152 metabolic process	-	GO:0016787 hydrolase activity | GO:0003676 nucleic acid binding | GO:0046872 metal ion binding	-	7375|Lucilia cuprina	Lucilia	Calliphoridae
c14587_g1_i1	bcc_48591|Cycle_8	317	371	480	262	12	2	81	116	1.95e-06	0.2047	113	GAA	AAA	E	K	96.4|85.55|99.45|69.43	C1_134|C2_219|C3_903|C4_620	C1_5|C2_37|C3_5|C4_273	1153	gi|906467269|gb|KNC28514.1| hypothetical protein FF38_05739	287	1.18e-166	578.87	GO:0008152 metabolic process	-	GO:0016787 hydrolase activity | GO:0003676 nucleic acid binding | GO:0046872 metal ion binding	-	7375|Lucilia cuprina	Lucilia	Calliphoridae
c14586_g1_i1	bcc_55994|Cycle_3	21	58	24	66	9	15	0	0	0.0065674	0.2527	170	GCC	TCC	A	S	69.23|100.0|79.33|100.0	C1_9|C2_11|C3_142|C4_156	C1_4|C2_0|C3_37|C4_0	3066	gi|906473797|gb|KNC33528.1| hypothetical protein FF38_03849	877	0	1973.57	GO:0006508 proteolysis	-	GO:0008233 peptidase activity	-	7375|Lucilia cuprina	Lucilia	Calliphoridae
c14586_g1_i1	bcc_56004|Cycle_8	9	10	0	0	36	38	42	50	3.12e-06	0.2042	1181	GTT	ATT	V	I	21.05|0.0|20.69|0.0	C1_4|C2_0|C3_24|C4_0	C1_15|C2_19|C3_92|C4_118	3066	gi|906473797|gb|KNC33528.1| hypothetical protein FF38_03849	877	0	1973.57	GO:0006508 proteolysis	-	GO:0008233 peptidase activity	-	7375|Lucilia cuprina	Lucilia	Calliphoridae
c14585_g1_i2	bcc_28929|Cycle_2	31	12	2	3	31	14	44	19	0.00144784	0.3908	454	GCT	ACT	A	T	50.0|4.76|45.31|13.73	C1_13|C2_1|C3_29|C4_7	C1_13|C2_20|C3_35|C4_44	5064	gi|557769919|ref|XP_005184631.1| PREDICTED: latent-transforming growth factor beta-binding protein 4 isoform X2	1524	0	2352.13	GO:0007596 blood coagulation | GO:0007275 multicellular organismal development | GO:0007165 signal transduction | GO:0006898 receptor-mediated endocytosis | GO:0006030 chitin metabolic process	GO:0016020 membrane | GO:0005578 proteinaceous extracellular matrix	GO:0005044 scavenger receptor activity | GO:0004888 transmembrane signaling receptor activity | GO:0005201 extracellular matrix structural constituent | GO:0005509 calcium ion binding | GO:0008061 chitin binding	-	7370|Musca domestica	Musca	Muscidae
c14585_g1_i2	bcc_28956|Cycle_9	5	7	0	0	21	21	33	24	0.000231251	0.2212	4200	GTC	GCC	V	A	18.18|0.0|23.53|0.0	C1_2|C2_0|C3_16|C4_0	C1_9|C2_15|C3_52|C4_56	5064	gi|557769919|ref|XP_005184631.1| PREDICTED: latent-transforming growth factor beta-binding protein 4 isoform X2	1524	0	2352.13	GO:0007596 blood coagulation | GO:0007275 multicellular organismal development | GO:0007165 signal transduction | GO:0006898 receptor-mediated endocytosis | GO:0006030 chitin metabolic process	GO:0016020 membrane | GO:0005578 proteinaceous extracellular matrix	GO:0005044 scavenger receptor activity | GO:0004888 transmembrane signaling receptor activity | GO:0005201 extracellular matrix structural constituent | GO:0005509 calcium ion binding | GO:0008061 chitin binding	-	7370|Musca domestica	Musca	Muscidae
c14585_g1_i2	bcc_28945|Cycle_0	26	29	33	25	7	11	2	0	0.00240756	0.215	2442	GAT	GGT	D	G	78.57|93.75|72.45|100.0	C1_11|C2_15|C3_71|C4_60	C1_3|C2_1|C3_27|C4_0	5064	gi|557769919|ref|XP_005184631.1| PREDICTED: latent-transforming growth factor beta-binding protein 4 isoform X2	1524	0	2352.13	GO:0007596 blood coagulation | GO:0007275 multicellular organismal development | GO:0007165 signal transduction | GO:0006898 receptor-mediated endocytosis | GO:0006030 chitin metabolic process	GO:0016020 membrane | GO:0005578 proteinaceous extracellular matrix	GO:0005044 scavenger receptor activity | GO:0004888 transmembrane signaling receptor activity | GO:0005201 extracellular matrix structural constituent | GO:0005509 calcium ion binding | GO:0008061 chitin binding	-	7370|Musca domestica	Musca	Muscidae
c14578_g2_i1	bcc_59565|Cycle_13	0	0	66	55	341	261	160	114	0	0.3087	538	ACC	TCC	T	S	0.0|29.13|0.0|32.67	C1_0|C2_30|C3_0|C4_131	C1_144|C2_73|C3_635|C4_270	896	gi|906459217|gb|KNC22257.1| hypothetical protein FF38_07331	220	1.18e-62	241.214	-	-	-	-	7375|Lucilia cuprina	Lucilia	Calliphoridae
c14578_g2_i1	bcc_59566|Cycle_0	2	8	77	63	263	348	261	242	5.61e-11	0.2022	358	ACT	GCT	T	A	0.89|22.73|2.3|20.67	C1_1|C2_35|C3_20|C4_149	C1_111|C2_119|C3_848|C4_572	896	gi|906459217|gb|KNC22257.1| hypothetical protein FF38_07331	220	1.18e-62	241.214	-	-	-	-	7375|Lucilia cuprina	Lucilia	Calliphoridae
c14578_g1_i3	bcc_59578|Cycle_40	121	102	0	0	121	64	417	240	0	0.5572	389	GGT	GCT	G	A	50.0|0.0|61.63|0.0	C1_51|C2_0|C3_249|C4_0	C1_51|C2_190|C3_155|C4_568	1141	gi|906459217|gb|KNC22257.1| hypothetical protein FF38_07331	329	1.14e-47	196.224	GO:0030245 cellulose catabolic process	GO:0005886 plasma membrane | GO:0031225 anchored to membrane	GO:0052861 glucan endo-1,3-beta-glucanase activity, C-3 substituted reducing group | GO:0052862 glucan endo-1,4-beta-glucanase activity, C-3 substituted reducing group	-	7375|Lucilia cuprina	Lucilia	Calliphoridae
c14578_g1_i3	bcc_59578|Cycle_69	107	118	0	0	116	103	66	38	0	0.5069	332	ATA	ACA	I	T	47.87|0.0|53.45|1.1	C1_45|C2_0|C3_287|C4_1	C1_49|C2_30|C3_250|C4_90	1141	gi|906459217|gb|KNC22257.1| hypothetical protein FF38_07331	329	1.14e-47	196.224	GO:0030245 cellulose catabolic process	GO:0005886 plasma membrane | GO:0031225 anchored to membrane	GO:0052861 glucan endo-1,3-beta-glucanase activity, C-3 substituted reducing group | GO:0052862 glucan endo-1,4-beta-glucanase activity, C-3 substituted reducing group	-	7375|Lucilia cuprina	Lucilia	Calliphoridae
c14578_g1_i3	bcc_59580|Cycle_4	126	214	167	219	85	153	2	0	1.22e-14	0.404	198	GCT	TCT	A	S	59.55|98.7|58.39|100.0	C1_53|C2_76|C3_522|C4_518	C1_36|C2_1|C3_372|C4_0	1141	gi|906459217|gb|KNC22257.1| hypothetical protein FF38_07331	329	1.14e-47	196.224	GO:0030245 cellulose catabolic process	GO:0005886 plasma membrane | GO:0031225 anchored to membrane	GO:0052861 glucan endo-1,3-beta-glucanase activity, C-3 substituted reducing group | GO:0052862 glucan endo-1,4-beta-glucanase activity, C-3 substituted reducing group	-	7375|Lucilia cuprina	Lucilia	Calliphoridae
c14578_g1_i3	bcc_59579|Cycle_4	2	0	81	72	149	222	140	152	0	0.3373	246	CCT	TCT	P	S	1.56|36.63|0.0|32.2	C1_1|C2_37|C3_0|C4_170	C1_63|C2_64|C3_541|C4_358	1141	gi|906459217|gb|KNC22257.1| hypothetical protein FF38_07331	329	1.14e-47	196.224	GO:0030245 cellulose catabolic process	GO:0005886 plasma membrane | GO:0031225 anchored to membrane	GO:0052861 glucan endo-1,3-beta-glucanase activity, C-3 substituted reducing group | GO:0052862 glucan endo-1,4-beta-glucanase activity, C-3 substituted reducing group	-	7375|Lucilia cuprina	Lucilia	Calliphoridae
c14578_g1_i3	bcc_59578|Cycle_55	57	99	110	61	26	28	129	91	0.00658382	0.3024	519	TTT	CTT	F	L	68.57|45.87|78.25|40.17	C1_24|C2_50|C3_241|C4_145	C1_11|C2_59|C3_67|C4_216	1141	gi|906459217|gb|KNC22257.1| hypothetical protein FF38_07331	329	1.14e-47	196.224	GO:0030245 cellulose catabolic process	GO:0005886 plasma membrane | GO:0031225 anchored to membrane	GO:0052861 glucan endo-1,3-beta-glucanase activity, C-3 substituted reducing group | GO:0052862 glucan endo-1,4-beta-glucanase activity, C-3 substituted reducing group	-	7375|Lucilia cuprina	Lucilia	Calliphoridae
c14578_g1_i3	bcc_59576|Cycle_14	33	32	31	94	156	205	59	90	0.00686283	0.2728	962	GAT	GGT	D	G	17.5|34.15|13.52|50.92	C1_14|C2_14|C3_78|C4_221	C1_66|C2_27|C3_499|C4_213	1141	gi|906459217|gb|KNC22257.1| hypothetical protein FF38_07331	329	1.14e-47	196.224	GO:0030245 cellulose catabolic process	GO:0005886 plasma membrane | GO:0031225 anchored to membrane	GO:0052861 glucan endo-1,3-beta-glucanase activity, C-3 substituted reducing group | GO:0052862 glucan endo-1,4-beta-glucanase activity, C-3 substituted reducing group	-	7375|Lucilia cuprina	Lucilia	Calliphoridae
c14578_g1_i3	bcc_59578|Cycle_53	59	105	132	199	52	50	35	17	0.00490146	0.2514	513	GGT	AGT	G	S	53.19|78.95|67.9|91.98	C1_25|C2_60|C3_256|C4_470	C1_22|C2_16|C3_121|C4_41	1141	gi|906459217|gb|KNC22257.1| hypothetical protein FF38_07331	329	1.14e-47	196.224	GO:0030245 cellulose catabolic process	GO:0005886 plasma membrane | GO:0031225 anchored to membrane	GO:0052861 glucan endo-1,3-beta-glucanase activity, C-3 substituted reducing group | GO:0052862 glucan endo-1,4-beta-glucanase activity, C-3 substituted reducing group	-	7375|Lucilia cuprina	Lucilia	Calliphoridae
c14578_g1_i3	bcc_59581|Cycle_1	197	211	307	180	71	65	0	0	9.02e-14	0.2502	125	CTT	CAT	L	H	73.45|100.0|76.34|100.0	C1_83|C2_140|C3_513|C4_424	C1_30|C2_0|C3_159|C4_0	1141	gi|906459217|gb|KNC22257.1| hypothetical protein FF38_07331	329	1.14e-47	196.224	GO:0030245 cellulose catabolic process	GO:0005886 plasma membrane | GO:0031225 anchored to membrane	GO:0052861 glucan endo-1,3-beta-glucanase activity, C-3 substituted reducing group | GO:0052862 glucan endo-1,4-beta-glucanase activity, C-3 substituted reducing group	-	7375|Lucilia cuprina	Lucilia	Calliphoridae
c14578_g1_i3	bcc_59577|Cycle_56	168	261	210	167	9	4	24	107	0.000862085	0.2136	713	TCC	TAC	S	Y	94.67|89.72|98.45|60.96	C1_71|C2_96|C3_636|C4_395	C1_4|C2_11|C3_10|C4_253	1141	gi|906459217|gb|KNC22257.1| hypothetical protein FF38_07331	329	1.14e-47	196.224	GO:0030245 cellulose catabolic process	GO:0005886 plasma membrane | GO:0031225 anchored to membrane	GO:0052861 glucan endo-1,3-beta-glucanase activity, C-3 substituted reducing group | GO:0052862 glucan endo-1,4-beta-glucanase activity, C-3 substituted reducing group	-	7375|Lucilia cuprina	Lucilia	Calliphoridae
c14578_g1_i2	bcc_59570|Cycle_83	45	23	39	36	0	0	61	79	0	0.6485	1820	GCT	GAT	A	D	100.0|39.13|100.0|31.5	C1_19|C2_18|C3_56|C4_86	C1_0|C2_28|C3_0|C4_187	1881	gi|906459217|gb|KNC22257.1| hypothetical protein FF38_07331	555	2.81e-105	374.822	-	GO:0005739 mitochondrion	GO:0003677 DNA binding	-	7375|Lucilia cuprina	Lucilia	Calliphoridae
c14578_g1_i2	bcc_59578|Cycle_40	121	102	0	0	121	64	417	240	0	0.5572	389	GGT	GCT	G	A	50.0|0.0|61.63|0.0	C1_51|C2_0|C3_249|C4_0	C1_51|C2_190|C3_155|C4_568	1881	gi|906459217|gb|KNC22257.1| hypothetical protein FF38_07331	555	2.81e-105	374.822	-	GO:0005739 mitochondrion	GO:0003677 DNA binding	-	7375|Lucilia cuprina	Lucilia	Calliphoridae
c14578_g1_i2	bcc_59578|Cycle_69	107	118	0	0	116	103	66	38	0	0.5069	332	ATA	ACA	I	T	47.87|0.0|53.45|1.1	C1_45|C2_0|C3_287|C4_1	C1_49|C2_30|C3_250|C4_90	1881	gi|906459217|gb|KNC22257.1| hypothetical protein FF38_07331	555	2.81e-105	374.822	-	GO:0005739 mitochondrion	GO:0003677 DNA binding	-	7375|Lucilia cuprina	Lucilia	Calliphoridae
c14578_g1_i2	bcc_59580|Cycle_4	126	214	167	219	85	153	2	0	1.22e-14	0.404	198	GCT	TCT	A	S	59.55|98.7|58.39|100.0	C1_53|C2_76|C3_522|C4_518	C1_36|C2_1|C3_372|C4_0	1881	gi|906459217|gb|KNC22257.1| hypothetical protein FF38_07331	555	2.81e-105	374.822	-	GO:0005739 mitochondrion	GO:0003677 DNA binding	-	7375|Lucilia cuprina	Lucilia	Calliphoridae
c14578_g1_i2	bcc_59575|Cycle_4	2	0	48	67	97	84	143	54	2.34e-08	0.3924	1254	GGT	AGT	G	S	2.38|25.29|0.0|55.4	C1_1|C2_22|C3_0|C4_159	C1_41|C2_65|C3_204|C4_128	1881	gi|906459217|gb|KNC22257.1| hypothetical protein FF38_07331	555	2.81e-105	374.822	-	GO:0005739 mitochondrion	GO:0003677 DNA binding	-	7375|Lucilia cuprina	Lucilia	Calliphoridae
c14578_g1_i2	bcc_59579|Cycle_4	2	0	81	72	149	222	140	152	0	0.3373	246	CCT	TCT	P	S	1.56|36.63|0.0|32.2	C1_1|C2_37|C3_0|C4_170	C1_63|C2_64|C3_541|C4_358	1881	gi|906459217|gb|KNC22257.1| hypothetical protein FF38_07331	555	2.81e-105	374.822	-	GO:0005739 mitochondrion	GO:0003677 DNA binding	-	7375|Lucilia cuprina	Lucilia	Calliphoridae
c14578_g1_i2	bcc_59578|Cycle_55	57	99	110	61	26	28	129	91	0.00658382	0.3024	519	TTT	CTT	F	L	68.57|45.87|78.25|40.17	C1_24|C2_50|C3_241|C4_145	C1_11|C2_59|C3_67|C4_216	1881	gi|906459217|gb|KNC22257.1| hypothetical protein FF38_07331	555	2.81e-105	374.822	-	GO:0005739 mitochondrion	GO:0003677 DNA binding	-	7375|Lucilia cuprina	Lucilia	Calliphoridae
c14578_g1_i2	bcc_59576|Cycle_14	33	32	31	94	156	205	59	90	0.00686283	0.2728	1061	GAT	GGT	D	G	17.5|34.15|13.52|50.92	C1_14|C2_14|C3_78|C4_221	C1_66|C2_27|C3_499|C4_213	1881	gi|906459217|gb|KNC22257.1| hypothetical protein FF38_07331	555	2.81e-105	374.822	-	GO:0005739 mitochondrion	GO:0003677 DNA binding	-	7375|Lucilia cuprina	Lucilia	Calliphoridae
c14578_g1_i2	bcc_59570|Cycle_64	102	173	33	35	7	16	9	28	0.00328264	0.2549	1751	GCT	GTT	A	V	93.48|78.95|91.32|55.03	C1_43|C2_15|C3_421|C4_82	C1_3|C2_4|C3_40|C4_67	1881	gi|906459217|gb|KNC22257.1| hypothetical protein FF38_07331	555	2.81e-105	374.822	-	GO:0005739 mitochondrion	GO:0003677 DNA binding	-	7375|Lucilia cuprina	Lucilia	Calliphoridae
c14578_g1_i2	bcc_59578|Cycle_53	59	105	132	199	52	50	35	17	0.00490146	0.2514	513	GGT	AGT	G	S	53.19|78.95|67.9|91.98	C1_25|C2_60|C3_256|C4_470	C1_22|C2_16|C3_121|C4_41	1881	gi|906459217|gb|KNC22257.1| hypothetical protein FF38_07331	555	2.81e-105	374.822	-	GO:0005739 mitochondrion	GO:0003677 DNA binding	-	7375|Lucilia cuprina	Lucilia	Calliphoridae
c14578_g1_i2	bcc_59581|Cycle_1	197	211	307	180	71	65	0	0	9.02e-14	0.2502	125	CTT	CAT	L	H	73.45|100.0|76.34|100.0	C1_83|C2_140|C3_513|C4_424	C1_30|C2_0|C3_159|C4_0	1881	gi|906459217|gb|KNC22257.1| hypothetical protein FF38_07331	555	2.81e-105	374.822	-	GO:0005739 mitochondrion	GO:0003677 DNA binding	-	7375|Lucilia cuprina	Lucilia	Calliphoridae
c14578_g1_i2	bcc_59570|Cycle_87	88	205	110	101	2	4	15	66	0.000269407	0.2369	1758	GCC	CCC	A	P	97.37|87.72|98.03|60.35	C1_37|C2_50|C3_498|C4_239	C1_1|C2_7|C3_10|C4_157	1881	gi|906459217|gb|KNC22257.1| hypothetical protein FF38_07331	555	2.81e-105	374.822	-	GO:0005739 mitochondrion	GO:0003677 DNA binding	-	7375|Lucilia cuprina	Lucilia	Calliphoridae
c14578_g1_i2	bcc_59570|Cycle_79	5	5	31	80	95	254	145	163	0.000195518	0.218	1746	AGC	GGC	S	G	4.76|17.5|2.06|32.87	C1_2|C2_14|C3_13|C4_188	C1_40|C2_66|C3_618|C4_384	1881	gi|906459217|gb|KNC22257.1| hypothetical protein FF38_07331	555	2.81e-105	374.822	-	GO:0005739 mitochondrion	GO:0003677 DNA binding	-	7375|Lucilia cuprina	Lucilia	Calliphoridae
c14578_g1_i2	bcc_59577|Cycle_56	168	261	210	167	9	4	24	107	0.000862085	0.2136	812	TCC	TAC	S	Y	94.67|89.72|98.45|60.96	C1_71|C2_96|C3_636|C4_395	C1_4|C2_11|C3_10|C4_253	1881	gi|906459217|gb|KNC22257.1| hypothetical protein FF38_07331	555	2.81e-105	374.822	-	GO:0005739 mitochondrion	GO:0003677 DNA binding	-	7375|Lucilia cuprina	Lucilia	Calliphoridae
c14569_g2_i1	bcc_32361|Cycle_183	47	32	53	43	0	1	15	19	2.14e-06	0.2484	565	GCC	GTC	A	V	100.0|77.42|96.34|69.86	C1_20|C2_24|C3_79|C4_102	C1_0|C2_7|C3_3|C4_44	643	gi|5579388|gb|AAD45526.1|AF161260_1 prophenoloxidase	146	1.74e-97	348.919	GO:0055114 oxidation-reduction process	-	GO:0004097 catechol oxidase activity | GO:0004503 monophenol monooxygenase activity	-	7385|Neobellieria bullata	Neobellieria	Sarcophagidae
c14568_g1_i1	bcc_22025|Cycle_0	223	126	143	103	26	17	90	51	0.00152245	0.2471	2277	GGT	AGT	G	S	89.52|61.32|88.18|66.85	C1_94|C2_65|C3_306|C4_244	C1_11|C2_41|C3_41|C4_121	2950	gi|906466506|gb|KNC27927.1| hypothetical protein FF38_06184, partial	806	0	1906.32	GO:0015991 ATP hydrolysis coupled proton transport	GO:0000220 vacuolar proton-transporting V-type ATPase, V0 domain	GO:0015078 hydrogen ion transmembrane transporter activity	-	7375|Lucilia cuprina	Lucilia	Calliphoridae
c14565_g1_i2	bcc_56438|Cycle_13	5	16	0	0	43	24	81	83	2.99e-10	0.2521	731	GTA	GCA	V	A	10.0|0.0|39.58|0.0	C1_2|C2_0|C3_38|C4_0	C1_18|C2_37|C3_58|C4_196	2509	gi|906461845|gb|KNC24245.1| hypothetical protein FF38_13690	739	0	1566.84	GO:0006508 proteolysis	GO:0005576 extracellular region | GO:0016020 membrane	GO:0004177 aminopeptidase activity | GO:0008236 serine-type peptidase activity	3.4.14.5	7375|Lucilia cuprina	Lucilia	Calliphoridae
c14565_g1_i2	bcc_56451|Cycle_4	33	37	68	71	14	11	2	5	3.41e-05	0.2163	1215	GTT	ATT	V	I	70.0|96.88|77.12|93.33	C1_14|C2_31|C3_91|C4_168	C1_6|C2_1|C3_27|C4_12	2509	gi|906461845|gb|KNC24245.1| hypothetical protein FF38_13690	739	0	1566.84	GO:0006508 proteolysis	GO:0005576 extracellular region | GO:0016020 membrane	GO:0004177 aminopeptidase activity | GO:0008236 serine-type peptidase activity	3.4.14.5	7375|Lucilia cuprina	Lucilia	Calliphoridae
c14562_g1_i2	bcc_14218|Cycle_12	50	40	22	22	78	68	145	83	0.00896649	0.2099	4565	TTC	TCC	F	S	38.89|13.16|37.12|20.73	C1_21|C2_10|C3_98|C4_51	C1_33|C2_66|C3_166|C4_195	6902	gi|906459943|gb|KNC22821.1| hypothetical protein FF38_08018, partial	1987	0	4356.25	GO:0009058 biosynthetic process | GO:0055114 oxidation-reduction process	-	GO:0016296 palmitoyl-[acyl-carrier-protein] hydrolase activity | GO:0004314 [acyl-carrier-protein] S-malonyltransferase activity | GO:0004319 enoyl-[acyl-carrier-protein] reductase (NADPH, B-specific) activity | GO:0004313 [acyl-carrier-protein] S-acetyltransferase activity | GO:0004320 oleoyl-[acyl-carrier-protein] hydrolase activity | GO:0004316 3-oxoacyl-[acyl-carrier-protein] reductase (NADPH…	-	7375|Lucilia cuprina	Lucilia	Calliphoridae
c14562_g1_i2	bcc_14216|Cycle_0	12	14	0	0	33	91	114	85	4.71e-06	0.2	4275	GAC	GAA	D	E	26.32|0.0|12.94|0.0	C1_5|C2_0|C3_33|C4_0	C1_14|C2_52|C3_222|C4_200	6902	gi|906459943|gb|KNC22821.1| hypothetical protein FF38_08018, partial	1987	0	4356.25	GO:0009058 biosynthetic process | GO:0055114 oxidation-reduction process	-	GO:0016296 palmitoyl-[acyl-carrier-protein] hydrolase activity | GO:0004314 [acyl-carrier-protein] S-malonyltransferase activity | GO:0004319 enoyl-[acyl-carrier-protein] reductase (NADPH, B-specific) activity | GO:0004313 [acyl-carrier-protein] S-acetyltransferase activity | GO:0004320 oleoyl-[acyl-carrier-protein] hydrolase activity | GO:0004316 3-oxoacyl-[acyl-carrier-protein] reductase (NADPH…	-	7375|Lucilia cuprina	Lucilia	Calliphoridae
c14553_g2_i1	bcc_56985|Cycle_2	45	107	127	224	114	219	26	32	2.05e-06	0.5469	160	ATT	GTT	I	V	28.36|82.86|32.75|87.6	C1_19|C2_58|C3_260|C4_530	C1_48|C2_12|C3_534|C4_75	1271	gi|906461943|gb|KNC24329.1| hypothetical protein FF38_04628	360	4.25e-236	809.73	GO:0055114 oxidation-reduction process	-	GO:0003939 L-iditol 2-dehydrogenase activity | GO:0008270 zinc ion binding	1.1.1.14	7375|Lucilia cuprina	Lucilia	Calliphoridae
c14544_g1_i4	bcc_51765|Cycle_3	931	750	24	41	592	395	59	59	0.00739413	0.2836	1597	GAA	GAT	E	D	61.12|28.95|65.52|40.68	C1_393|C2_11|C3_1826|C4_96	C1_250|C2_27|C3_961|C4_140	1906	gi|906469326|gb|KNC30137.1| hypothetical protein FF38_12389	546	0	1182.38	GO:0006212 uracil catabolic process	GO:0005737 cytoplasm	GO:0004157 dihydropyrimidinase activity | GO:0051219 phosphoprotein binding	3.5.2.2	7375|Lucilia cuprina	Lucilia	Calliphoridae
c14544_g1_i4	bcc_51762|Cycle_12	697	1197	59	84	192	283	0	0	8.16e-05	0.2036	1177	CAA	CAC	Q	H	78.4|100.0|80.86|100.0	C1_294|C2_27|C3_2915|C4_198	C1_81|C2_0|C3_690|C4_0	1906	gi|906469326|gb|KNC30137.1| hypothetical protein FF38_12389	546	0	1182.38	GO:0006212 uracil catabolic process	GO:0005737 cytoplasm	GO:0004157 dihydropyrimidinase activity | GO:0051219 phosphoprotein binding	3.5.2.2	7375|Lucilia cuprina	Lucilia	Calliphoridae
c14541_g3_i2	bcc_786|Cycle_16	5	5	0	0	24	15	42	24	0.00124203	0.2112	1040	GCG	ACG	A	T	16.67|0.0|24.49|0.0	C1_2|C2_0|C3_12|C4_0	C1_10|C2_19|C3_37|C4_57	2328	gi|906464068|gb|KNC25990.1| putative transmembrane protein 120	384	4.76e-253	866.082	-	GO:0016021 integral to membrane	-	-	7375|Lucilia cuprina	Lucilia	Calliphoridae
c14533_g3_i3	bcc_35766|Cycle_11	14	21	20	22	21	15	2	3	5.17e-05	0.4029	184	GGC	CGC	G	R	40.0|90.0|58.14|89.66	C1_6|C2_9|C3_50|C4_52	C1_9|C2_1|C3_36|C4_6	1228	gi|906457779|gb|KNC21133.1| hypothetical protein FF38_10313	390	5.8e-255	872.444	GO:0070634 transepithelial ammonium transport | GO:0072488 ammonium transmembrane transport | GO:0006873 cellular ion homeostasis | GO:0015695 organic cation transport | GO:0006885 regulation of pH	GO:0014731 spectrin-associated cytoskeleton | GO:0030659 cytoplasmic vesicle membrane | GO:0070062 extracellular vesicular exosome | GO:0046658 anchored to plasma membrane | GO:0005887 integral to plasma membrane | GO:0016324 apical plasma membrane | GO:0016323 basolateral plasma membrane	GO:0008519 ammonium transmembrane transporter activity | GO:0030506 ankyrin binding	-	7375|Lucilia cuprina	Lucilia	Calliphoridae
c14530_g1_i2	bcc_15897|Cycle_31	0	0	7	11	43	26	20	21	7.43e-07	0.3015	1259	GAG	GTG	E	V	0.0|25.0|0.0|35.06	C1_0|C2_3|C3_0|C4_27	C1_18|C2_9|C3_64|C4_50	2427	gi|906464889|gb|KNC26641.1| hypothetical protein FF38_01362	650	0	1392.33	GO:0006635 fatty acid beta-oxidation	GO:0005777 peroxisome | GO:0005739 mitochondrion	GO:0004092 carnitine O-acetyltransferase activity	-	7375|Lucilia cuprina	Lucilia	Calliphoridae
c14515_g2_i4	bcc_16382|Cycle_6	47	87	22	30	0	0	2	36	0.00465638	0.3144	861	TAT	CAT	Y	H	100.0|90.91|100.0|45.81	C1_20|C2_10|C3_213|C4_71	C1_0|C2_1|C3_0|C4_84	2175	gi|906466061|gb|KNC27588.1| hypothetical protein FF38_05123, partial	433	4.85e-231	792.915	GO:0035006 melanization defense response | GO:0008358 maternal determination of anterior/posterior axis, embryo | GO:0001715 ectodermal cell fate specification | GO:0007501 mesodermal cell fate specification | GO:0051301 cell division | GO:0007507 heart development | GO:0008063 Toll signaling pathway | GO:0000381 regulation of alternative nuclear mRNA splicing, via spliceosome | GO:0009950 dorsal…	GO:0005764 lysosome | GO:0030897 HOPS complex | GO:0031594 neuromuscular junction | GO:0033263 CORVET complex | GO:0005634 nucleus	GO:0070491 repressing transcription factor binding | GO:0070379 high mobility group box 1 binding | GO:0035258 steroid hormone receptor binding | GO:0003705 sequence-specific distal enhancer binding RNA polymerase II transcription factor activity | GO:0016015 morphogen activity | GO:0001077 RNA polymerase II core promoter proximal region sequence-specific DNA binding transcription factor activity…	-	7375|Lucilia cuprina	Lucilia	Calliphoridae
c14504_g1_i1	bcc_58228|Cycle_5	33	9	57	30	38	30	2	13	0.0027542	0.4841	1332	AAA	AGA	K	R	46.67|96.3|22.92|69.9	C1_14|C2_26|C3_22|C4_72	C1_16|C2_1|C3_74|C4_31	2993	gi|906460342|gb|KNC23124.1| C-1-tetrahydrofolate synthase, cytoplasmic	946	0	2038.11	GO:0055114 oxidation-reduction process | GO:0009396 folic acid-containing compound biosynthetic process | GO:0006730 one-carbon metabolic process	GO:0005829 cytosol | GO:0005739 mitochondrion | GO:0005811 lipid particle	GO:0004488 methylenetetrahydrofolate dehydrogenase (NADP+) activity | GO:0004477 methenyltetrahydrofolate cyclohydrolase activity | GO:0005524 ATP binding | GO:0004329 formate-tetrahydrofolate ligase activity	3.5.4.9 | 1.5.1.5 | 6.3.4.3	7375|Lucilia cuprina	Lucilia	Calliphoridae
c14504_g1_i1	bcc_58221|Cycle_15	38	12	33	22	14	13	0	0	0.00222275	0.3946	412	GAC	CAC	D	H	72.73|100.0|47.54|100.0	C1_16|C2_15|C3_29|C4_51	C1_6|C2_0|C3_32|C4_0	2993	gi|906460342|gb|KNC23124.1| C-1-tetrahydrofolate synthase, cytoplasmic	946	0	2038.11	GO:0055114 oxidation-reduction process | GO:0009396 folic acid-containing compound biosynthetic process | GO:0006730 one-carbon metabolic process	GO:0005829 cytosol | GO:0005739 mitochondrion | GO:0005811 lipid particle	GO:0004488 methylenetetrahydrofolate dehydrogenase (NADP+) activity | GO:0004477 methenyltetrahydrofolate cyclohydrolase activity | GO:0005524 ATP binding | GO:0004329 formate-tetrahydrofolate ligase activity	3.5.4.9 | 1.5.1.5 | 6.3.4.3	7375|Lucilia cuprina	Lucilia	Calliphoridae
c14498_g1_i1	bcc_21217|Cycle_23	43	28	101	89	5	29	11	1	0.00871562	0.2518	2393	GCT	GTT	A	V	90.0|90.2|49.64|98.6	C1_18|C2_46|C3_69|C4_211	C1_2|C2_5|C3_70|C4_3	2711	gi|557766056|ref|XP_005182725.1| PREDICTED: peptide transporter family 1 isoform X2	731	0	1351.89	GO:0006857 oligopeptide transport	GO:0005887 integral to plasma membrane	GO:0015334 high affinity oligopeptide transporter activity	-	7370|Musca domestica	Musca	Muscidae
c14498_g1_i1	bcc_21205|Cycle_7	111	86	200	171	52	34	7	12	0	0.2515	828	GCC	TCC	A	S	68.12|96.81|71.33|93.3	C1_47|C2_91|C3_209|C4_404	C1_22|C2_3|C3_84|C4_29	2711	gi|557766056|ref|XP_005182725.1| PREDICTED: peptide transporter family 1 isoform X2	731	0	1351.89	GO:0006857 oligopeptide transport	GO:0005887 integral to plasma membrane	GO:0015334 high affinity oligopeptide transporter activity	-	7370|Musca domestica	Musca	Muscidae
c14498_g1_i1	bcc_21217|Cycle_26	7	15	0	0	33	32	110	115	6.23e-13	0.2471	2408	GCC	GGC	A	G	17.65|0.0|32.46|0.0	C1_3|C2_0|C3_37|C4_0	C1_14|C2_50|C3_77|C4_272	2711	gi|557766056|ref|XP_005182725.1| PREDICTED: peptide transporter family 1 isoform X2	731	0	1351.89	GO:0006857 oligopeptide transport	GO:0005887 integral to plasma membrane	GO:0015334 high affinity oligopeptide transporter activity	-	7370|Musca domestica	Musca	Muscidae
c14497_g1_i1	bcc_14817|Cycle_0	47	47	7	28	21	12	31	42	0.00320254	0.4518	387	GAA	CAA	E	Q	68.97|17.65|79.72|40.12	C1_20|C2_3|C3_114|C4_67	C1_9|C2_14|C3_29|C4_100	2326	gi|906457574|gb|KNC20994.1| putative cytochrome P450 12d1 proximal, mitochondrial	518	4.29e-290	989.237	GO:0055114 oxidation-reduction process	-	GO:0020037 heme binding | GO:0016705 oxidoreductase activity, acting on paired donors, with incorporation or reduction of molecular oxygen | GO:0004497 monooxygenase activity | GO:0005506 iron ion binding	-	7375|Lucilia cuprina	Lucilia	Calliphoridae
c14491_g2_i1	bcc_74860|Cycle_0	50	38	20	21	14	15	24	30	3.71e-05	0.316	229	GAT	GAG	D	E	77.78|45.0|71.88|40.5	C1_21|C2_9|C3_92|C4_49	C1_6|C2_11|C3_36|C4_72	874	gi|906458355|gb|KNC21579.1| hypothetical protein FF38_05884	268	3.13e-160	557.511	GO:0090305 nucleic acid phosphodiester bond hydrolysis	-	GO:0004519 endonuclease activity | GO:0046872 metal ion binding | GO:0003676 nucleic acid binding	-	7375|Lucilia cuprina	Lucilia	Calliphoridae
c14491_g1_i2	bcc_74867|Cycle_7	9	14	64	30	47	38	9	18	7.65e-06	0.5359	111	ATT	TTT	I	F	16.67|87.88|26.77|62.28	C1_4|C2_29|C3_34|C4_71	C1_20|C2_4|C3_93|C4_43	1899	gi|906458355|gb|KNC21579.1| hypothetical protein FF38_05884	606	0	1134.66	GO:0008152 metabolic process	-	GO:0016787 hydrolase activity | GO:0003676 nucleic acid binding | GO:0046872 metal ion binding	-	7375|Lucilia cuprina	Lucilia	Calliphoridae
c14491_g1_i2	bcc_74869|Cycle_4	9	8	42	17	40	23	9	18	0.00151118	0.4338	293	AGC	ACC	S	T	19.05|82.61|26.67|48.81	C1_4|C2_19|C3_20|C4_41	C1_17|C2_4|C3_55|C4_43	1899	gi|906458355|gb|KNC21579.1| hypothetical protein FF38_05884	606	0	1134.66	GO:0008152 metabolic process	-	GO:0016787 hydrolase activity | GO:0003676 nucleic acid binding | GO:0046872 metal ion binding	-	7375|Lucilia cuprina	Lucilia	Calliphoridae
c14491_g1_i2	bcc_74847|Cycle_16	76	88	35	28	7	5	20	19	5.7e-09	0.3149	1707	ACC	GCC	T	A	91.43|64.0|95.13|59.46	C1_32|C2_16|C3_215|C4_66	C1_3|C2_9|C3_11|C4_45	1899	gi|906458355|gb|KNC21579.1| hypothetical protein FF38_05884	606	0	1134.66	GO:0008152 metabolic process	-	GO:0016787 hydrolase activity | GO:0003676 nucleic acid binding | GO:0046872 metal ion binding	-	7375|Lucilia cuprina	Lucilia	Calliphoridae
c14488_g1_i1	bcc_16174|Cycle_6	0	0	4	13	26	29	24	9	0.00289246	0.3669	885	TTA	TCA	L	S	0.0|15.38|0.0|58.49	C1_0|C2_2|C3_0|C4_31	C1_11|C2_11|C3_71|C4_22	2740	gi|906471188|gb|KNC31585.1| hypothetical protein FF38_12733	608	0	1258.73	GO:0006457 protein folding | GO:0048488 synaptic vesicle endocytosis | GO:0072583 clathrin-mediated endocytosis	GO:0005789 endoplasmic reticulum membrane | GO:0016021 integral to membrane	GO:0005509 calcium ion binding | GO:0051082 unfolded protein binding	-	7375|Lucilia cuprina	Lucilia	Calliphoridae
c14484_g1_i3	bcc_57521|Cycle_8	9	24	44	86	17	58	18	16	0.00177613	0.457	182	GCT	GTT	A	V	36.36|71.43|29.0|84.58	C1_4|C2_20|C3_58|C4_203	C1_7|C2_8|C3_142|C4_37	3131	gi|557759463|ref|XP_005179456.1| PREDICTED: aminopeptidase N-like isoform X2	919	0	1395.06	GO:0006508 proteolysis	-	GO:0008237 metallopeptidase activity | GO:0008270 zinc ion binding | GO:0004177 aminopeptidase activity	-	7370|Musca domestica	Musca	Muscidae
c14484_g1_i3	bcc_57523|Cycle_8	40	46	9	17	36	34	72	155	1.36e-05	0.4457	571	GAA	GAT	E	D	53.13|10.81|57.36|10.07	C1_17|C2_4|C3_113|C4_41	C1_15|C2_33|C3_84|C4_366	3131	gi|557759463|ref|XP_005179456.1| PREDICTED: aminopeptidase N-like isoform X2	919	0	1395.06	GO:0006508 proteolysis	-	GO:0008237 metallopeptidase activity | GO:0008270 zinc ion binding | GO:0004177 aminopeptidase activity	-	7370|Musca domestica	Musca	Muscidae
c14484_g1_i3	bcc_57540|Cycle_7	85	61	39	16	66	41	83	98	0.00278274	0.3505	2759	AGC	AAC	S	N	56.25|32.14|60.08|14.07	C1_36|C2_18|C3_149|C4_38	C1_28|C2_38|C3_99|C4_232	3131	gi|557759463|ref|XP_005179456.1| PREDICTED: aminopeptidase N-like isoform X2	919	0	1395.06	GO:0006508 proteolysis	-	GO:0008237 metallopeptidase activity | GO:0008270 zinc ion binding | GO:0004177 aminopeptidase activity	-	7370|Musca domestica	Musca	Muscidae
c14484_g1_i3	bcc_57522|Cycle_8	0	0	4	23	59	64	31	26	3.41e-05	0.2918	306	TGT	GGT	C	G	0.0|12.5|0.0|46.96	C1_0|C2_2|C3_0|C4_54	C1_25|C2_14|C3_155|C4_61	3131	gi|557759463|ref|XP_005179456.1| PREDICTED: aminopeptidase N-like isoform X2	919	0	1395.06	GO:0006508 proteolysis	-	GO:0008237 metallopeptidase activity | GO:0008270 zinc ion binding | GO:0004177 aminopeptidase activity	-	7370|Musca domestica	Musca	Muscidae
c14484_g1_i3	bcc_57524|Cycle_8	81	65	57	31	24	14	35	46	1.54e-06	0.286	755	TCC	TAC	S	Y	77.27|61.9|81.96|40.44	C1_34|C2_26|C3_159|C4_74	C1_10|C2_16|C3_35|C4_109	3131	gi|557759463|ref|XP_005179456.1| PREDICTED: aminopeptidase N-like isoform X2	919	0	1395.06	GO:0006508 proteolysis	-	GO:0008237 metallopeptidase activity | GO:0008270 zinc ion binding | GO:0004177 aminopeptidase activity	-	7370|Musca domestica	Musca	Muscidae
c14484_g1_i3	bcc_57530|Cycle_0	57	38	0	0	145	94	235	217	0	0.285	1735	AGA	AGT	R	S	28.24|0.0|28.79|0.19	C1_24|C2_0|C3_93|C4_1	C1_61|C2_107|C3_230|C4_512	3131	gi|557759463|ref|XP_005179456.1| PREDICTED: aminopeptidase N-like isoform X2	919	0	1395.06	GO:0006508 proteolysis	-	GO:0008237 metallopeptidase activity | GO:0008270 zinc ion binding | GO:0004177 aminopeptidase activity	-	7370|Musca domestica	Musca	Muscidae
c14484_g1_i3	bcc_57538|Cycle_15	33	56	44	25	36	36	86	105	1.4e-07	0.2781	2409	TCC	CCC	S	P	48.28|33.9|60.89|19.22	C1_14|C2_20|C3_137|C4_59	C1_15|C2_39|C3_88|C4_248	3131	gi|557759463|ref|XP_005179456.1| PREDICTED: aminopeptidase N-like isoform X2	919	0	1395.06	GO:0006508 proteolysis	-	GO:0008237 metallopeptidase activity | GO:0008270 zinc ion binding | GO:0004177 aminopeptidase activity	-	7370|Musca domestica	Musca	Muscidae
c14479_g1_i1	bcc_35454|Cycle_0	9	12	0	0	40	32	37	39	4.47e-06	0.2282	1600	GGA	AGA	G	R	19.05|0.0|27.36|0.0	C1_4|C2_0|C3_29|C4_0	C1_17|C2_17|C3_77|C4_93	2733	gi|906473392|gb|KNC33288.1| Angiotensin-converting enzyme	618	0	1295.54	GO:0007283 spermatogenesis | GO:0003084 positive regulation of systemic arterial blood pressure | GO:0042447 hormone catabolic process | GO:0001822 kidney development | GO:0002446 neutrophil mediated immunity | GO:0060047 heart contraction | GO:0006508 proteolysis	GO:0016021 integral to membrane	GO:0008241 peptidyl-dipeptidase activity | GO:0008237 metallopeptidase activity	-	7375|Lucilia cuprina	Lucilia	Calliphoridae
c14469_g1_i5	bcc_28752|Cycle_10	7	5	18	18	24	22	13	11	0.000167012	0.3952	1500	GCA	ACA	A	T	23.08|57.14|19.7|62.69	C1_3|C2_8|C3_13|C4_42	C1_10|C2_6|C3_53|C4_25	2355	gi|557750211|ref|XP_005174869.1| PREDICTED: glutaminase kidney isoform, mitochondrial isoform X2	698	0	1437.32	GO:0006541 glutamine metabolic process | GO:0007476 imaginal disc-derived wing morphogenesis	GO:0005739 mitochondrion	GO:0004359 glutaminase activity	3.5.1.2	7370|Musca domestica	Musca	Muscidae
c14468_g1_i1	bcc_29036|Cycle_0	21	37	31	42	28	69	2	11	0.000928744	0.4771	1137	TCC	ACC	S	T	42.86|93.33|34.75|79.37	C1_9|C2_14|C3_90|C4_100	C1_12|C2_1|C3_169|C4_26	2180	gi|906463159|gb|KNC25275.1| hypothetical protein FF38_02573	584	2.57e-269	920.161	-	-	-	-	7375|Lucilia cuprina	Lucilia	Calliphoridae
c14468_g1_i1	bcc_29027|Cycle_91	0	0	13	39	156	67	50	38	1.81e-07	0.3564	273	ATT	GTT	I	V	0.0|20.69|0.0|50.56	C1_0|C2_6|C3_0|C4_91	C1_66|C2_23|C3_164|C4_89	2180	gi|906463159|gb|KNC25275.1| hypothetical protein FF38_02573	584	2.57e-269	920.161	-	-	-	-	7375|Lucilia cuprina	Lucilia	Calliphoridae
c14468_g1_i1	bcc_29044|Cycle_0	62	98	66	28	0	0	7	38	0.000129348	0.3358	1892	ATG	ACG	M	T	100.0|90.91|100.0|42.68	C1_26|C2_30|C3_239|C4_67	C1_0|C2_3|C3_0|C4_90	2180	gi|906463159|gb|KNC25275.1| hypothetical protein FF38_02573	584	2.57e-269	920.161	-	-	-	-	7375|Lucilia cuprina	Lucilia	Calliphoridae
c14468_g1_i1	bcc_29028|Cycle_0	455	358	250	207	52	37	125	134	7.55e-07	0.265	320	ACC	ATC	T	I	89.72|66.67|90.54|60.67	C1_192|C2_114|C3_871|C4_489	C1_22|C2_57|C3_91|C4_317	2180	gi|906463159|gb|KNC25275.1| hypothetical protein FF38_02573	584	2.57e-269	920.161	-	-	-	-	7375|Lucilia cuprina	Lucilia	Calliphoridae
c14468_g1_i1	bcc_29036|Cycle_9	102	74	121	43	14	40	2	0	0.000318171	0.2277	1083	CCA	TCA	P	S	87.76|98.21|64.87|100.0	C1_43|C2_55|C3_181|C4_101	C1_6|C2_1|C3_98|C4_0	2180	gi|906463159|gb|KNC25275.1| hypothetical protein FF38_02573	584	2.57e-269	920.161	-	-	-	-	7375|Lucilia cuprina	Lucilia	Calliphoridae
c14457_g1_i4	bcc_39778|Cycle_34	14	11	20	17	33	25	0	4	1.77e-09	0.603	1070	AAA	AAT	K	N	30.0|100.0|29.55|80.0	C1_6|C2_9|C3_26|C4_40	C1_14|C2_0|C3_62|C4_10	2033	gi|906472791|gb|KNC32834.1| hypothetical protein FF38_01724	541	6.74e-247	845.631	-	GO:0005811 lipid particle	-	-	7375|Lucilia cuprina	Lucilia	Calliphoridae
c14457_g1_i4	bcc_39780|Cycle_28	40	79	33	53	0	0	4	22	0.00206118	0.2007	168	TCG	CCG	S	P	100.0|88.24|100.0|70.79	C1_17|C2_15|C3_192|C4_126	C1_0|C2_2|C3_0|C4_52	2033	gi|906472791|gb|KNC32834.1| hypothetical protein FF38_01724	541	6.74e-247	845.631	-	GO:0005811 lipid particle	-	-	7375|Lucilia cuprina	Lucilia	Calliphoridae
c14456_g1_i1	bcc_72055|Cycle_21	43	39	31	72	0	0	18	10	0.00473338	0.2446	1013	ATA	GTA	I	V	100.0|63.64|100.0|87.63	C1_18|C2_14|C3_94|C4_170	C1_0|C2_8|C3_0|C4_24	2194	gi|906462707|gb|KNC24920.1| Protein croquemort, partial	499	0	1086.94	GO:0006952 defense response | GO:0007603 phototransduction, visible light | GO:0007604 phototransduction, UV | GO:0046867 carotenoid transport | GO:0007155 cell adhesion | GO:0016063 rhodopsin biosynthetic process	GO:0005887 integral to plasma membrane	GO:0005044 scavenger receptor activity	-	7375|Lucilia cuprina	Lucilia	Calliphoridae
c14452_g2_i3	bcc_2094|Cycle_12	38	27	7	5	12	7	33	17	5.8e-11	0.5759	2177	TCA	GCA	S	A	76.19|16.67|80.49|23.08	C1_16|C2_3|C3_66|C4_12	C1_5|C2_15|C3_16|C4_40	6365	gi|907707173|ref|XP_013110605.1| PREDICTED: la-related protein 1	1673	0	2600.26	GO:0007053 spindle assembly involved in male meiosis | GO:0035186 syncytial blastoderm mitotic cell cycle | GO:0016239 positive regulation of macroautophagy | GO:0007076 mitotic chromosome condensation | GO:0000001 mitochondrion inheritance | GO:0035071 salivary gland cell autophagic cell death | GO:0051299 centrosome separation	GO:0005829 cytosol | GO:0019013 viral nucleocapsid | GO:0030529 ribonucleoprotein complex | GO:0005739 mitochondrion	-	-	35570|Stomoxys calcitrans	Stomoxys	Muscidae
c14445_g1_i2	bcc_30222|Cycle_21	36	21	96	146	78	129	2	5	0	0.7453	397	GAG	GAT	E	D	31.25|97.78|13.7|96.64	C1_15|C2_44|C3_50|C4_345	C1_33|C2_1|C3_315|C4_12	2014	gi|906457818|gb|KNC21161.1| Angiotensin-converting enzyme	612	0	1410.51	GO:0006351 transcription, DNA-dependent | GO:0006508 proteolysis	GO:0016020 membrane	GO:0008241 peptidyl-dipeptidase activity | GO:0003899 DNA-directed RNA polymerase activity | GO:0003677 DNA binding | GO:0008237 metallopeptidase activity	3.4.15.1	7375|Lucilia cuprina	Lucilia	Calliphoridae
c14445_g1_i2	bcc_30233|Cycle_9	239	217	158	102	90	111	0	0	4.25e-12	0.306	1536	GCT	GTT	A	V	72.66|100.0|66.08|100.0	C1_101|C2_72|C3_528|C4_240	C1_38|C2_0|C3_271|C4_0	2014	gi|906457818|gb|KNC21161.1| Angiotensin-converting enzyme	612	0	1410.51	GO:0006351 transcription, DNA-dependent | GO:0006508 proteolysis	GO:0016020 membrane	GO:0008241 peptidyl-dipeptidase activity | GO:0003899 DNA-directed RNA polymerase activity | GO:0003677 DNA binding | GO:0008237 metallopeptidase activity	3.4.15.1	7375|Lucilia cuprina	Lucilia	Calliphoridae
c14445_g1_i2	bcc_30222|Cycle_19	220	255	215	226	78	122	2	3	0	0.2815	393	GAT	GCT	D	A	73.81|98.99|67.54|98.71	C1_93|C2_98|C3_620|C4_534	C1_33|C2_1|C3_298|C4_7	2014	gi|906457818|gb|KNC21161.1| Angiotensin-converting enzyme	612	0	1410.51	GO:0006351 transcription, DNA-dependent | GO:0006508 proteolysis	GO:0016020 membrane	GO:0008241 peptidyl-dipeptidase activity | GO:0003899 DNA-directed RNA polymerase activity | GO:0003677 DNA binding | GO:0008237 metallopeptidase activity	3.4.15.1	7375|Lucilia cuprina	Lucilia	Calliphoridae
c14439_g1_i1	bcc_15119|Cycle_0	0	0	7	10	69	32	29	17	0.000549501	0.2824	1680	AAA	ACA	K	T	0.0|18.75|0.0|36.51	C1_0|C2_3|C3_0|C4_23	C1_29|C2_13|C3_79|C4_40	2826	gi|906471327|gb|KNC31690.1| hypothetical protein FF38_10341, partial	883	0	1967.21	GO:0072347 response to anesthetic | GO:0008045 motor axon guidance | GO:0045199 maintenance of epithelial cell apical/basal polarity | GO:0007415 defasciculation of motor neuron axon | GO:0055059 asymmetric neuroblast division | GO:0007155 cell adhesion	GO:0005604 basement membrane | GO:0005811 lipid particle | GO:0016020 membrane	-	-	7375|Lucilia cuprina	Lucilia	Calliphoridae
c14435_g1_i2	bcc_60335|Cycle_4	2	3	39	19	43	72	70	59	0.000331274	0.2585	2111	ATA	ACA	I	T	5.26|36.0|4.37|24.46	C1_1|C2_18|C3_8|C4_45	C1_18|C2_32|C3_175|C4_139	2580	gi|906474957|gb|KNC34414.1| hypothetical protein FF38_00730, partial	693	0	1221.01	-	-	-	-	7375|Lucilia cuprina	Lucilia	Calliphoridae
c14435_g1_i2	bcc_60319|Cycle_4	38	64	57	99	14	16	0	0	4.11e-05	0.2346	394	TCA	CCA	S	P	72.73|100.0|80.1|99.58	C1_16|C2_26|C3_157|C4_235	C1_6|C2_0|C3_39|C4_1	2580	gi|906474957|gb|KNC34414.1| hypothetical protein FF38_00730, partial	693	0	1221.01	-	-	-	-	7375|Lucilia cuprina	Lucilia	Calliphoridae
c14422_g1_i1	bcc_54355|Cycle_7	73	78	83	136	40	19	0	0	6.9e-08	0.2749	2747	CGC	CAC	R	H	64.58|100.0|80.25|100.0	C1_31|C2_38|C3_191|C4_322	C1_17|C2_0|C3_47|C4_0	3120	gi|906470331|gb|KNC30909.1| hypothetical protein FF38_09284	546	0	1246.46	GO:0031167 rRNA methylation	-	GO:0003676 nucleic acid binding | GO:0000179 rRNA (adenine-N6,N6-)-dimethyltransferase activity	1.2.1.3 | 1.2.1.31 | 1.2.1.8	7375|Lucilia cuprina	Lucilia	Calliphoridae
c14422_g1_i1	bcc_54356|Cycle_15	0	0	11	26	50	69	88	59	0.000482396	0.2085	2958	TCC	CCC	S	P	0.0|11.11|0.59|30.35	C1_0|C2_5|C3_1|C4_61	C1_21|C2_40|C3_169|C4_140	3120	gi|906470331|gb|KNC30909.1| hypothetical protein FF38_09284	546	0	1246.46	GO:0031167 rRNA methylation	-	GO:0003676 nucleic acid binding | GO:0000179 rRNA (adenine-N6,N6-)-dimethyltransferase activity	1.2.1.3 | 1.2.1.31 | 1.2.1.8	7375|Lucilia cuprina	Lucilia	Calliphoridae
c14400_g2_i1	bcc_68845|Cycle_0	85	117	18	37	7	1	9	35	6.36e-05	0.3674	641	AAA	GAA	K	E	92.31|66.67|99.3|51.18	C1_36|C2_8|C3_284|C4_87	C1_3|C2_4|C3_2|C4_83	1704	gi|557761474|ref|XP_005180455.1| PREDICTED: probable cytochrome P450 28d1	507	1.29e-224	771.556	GO:0055114 oxidation-reduction process	-	GO:0020037 heme binding | GO:0016705 oxidoreductase activity, acting on paired donors, with incorporation or reduction of molecular oxygen | GO:0004497 monooxygenase activity | GO:0005506 iron ion binding	-	7370|Musca domestica	Musca	Muscidae
c14400_g2_i1	bcc_68842|Cycle_0	69	78	48	107	21	31	0	1	2.29e-06	0.2542	353	CCC	TCC	P	S	76.32|100.0|71.8|99.22	C1_29|C2_22|C3_191|C4_253	C1_9|C2_0|C3_75|C4_2	1704	gi|557761474|ref|XP_005180455.1| PREDICTED: probable cytochrome P450 28d1	507	1.29e-224	771.556	GO:0055114 oxidation-reduction process	-	GO:0020037 heme binding | GO:0016705 oxidoreductase activity, acting on paired donors, with incorporation or reduction of molecular oxygen | GO:0004497 monooxygenase activity | GO:0005506 iron ion binding	-	7370|Musca domestica	Musca	Muscidae
c14399_g2_i1	bcc_14505|Cycle_0	0	0	18	12	54	49	18	66	0.00147766	0.3269	98	CCT	GCT	P	A	0.0|50.0|0.0|15.22	C1_0|C2_8|C3_0|C4_28	C1_23|C2_8|C3_119|C4_156	900	gi|906468250|gb|KNC29300.1| hypothetical protein FF38_02377	219	2.8e-124	437.991	-	GO:0016021 integral to membrane	-	-	7375|Lucilia cuprina	Lucilia	Calliphoridae
c14399_g2_i1	bcc_14503|Cycle_4	14	22	20	41	7	14	0	4	0.0084994	0.3167	582	GAA	GAT	E	D	66.67|100.0|60.23|91.43	C1_6|C2_9|C3_53|C4_96	C1_3|C2_0|C3_35|C4_9	900	gi|906468250|gb|KNC29300.1| hypothetical protein FF38_02377	219	2.8e-124	437.991	-	GO:0016021 integral to membrane	-	-	7375|Lucilia cuprina	Lucilia	Calliphoridae
c14388_g1_i1	bcc_30881|Cycle_8	28	23	50	68	7	23	4	8	2.47e-05	0.2603	1358	TTG	ATG	L	M	80.0|92.0|50.0|89.39	C1_12|C2_23|C3_55|C4_160	C1_3|C2_2|C3_55|C4_19	1646	gi|906457098|gb|KNC20598.1| hypothetical protein FF38_00444	485	0	1092.4	GO:0006090 pyruvate metabolic process | GO:0055114 oxidation-reduction process	GO:0005759 mitochondrial matrix	GO:0004029 aldehyde dehydrogenase (NAD) activity	1.2.1.3	7375|Lucilia cuprina	Lucilia	Calliphoridae
c14387_g1_i1	bcc_21028|Cycle_8	45	69	20	30	0	0	11	10	1.41e-09	0.3024	1068	CAT	AAT	H	N	100.0|64.29|100.0|74.47	C1_19|C2_9|C3_168|C4_70	C1_0|C2_5|C3_0|C4_24	2521	gi|906473019|gb|KNC33014.1| hypothetical protein FF38_05292	375	6.74e-247	845.631	-	-	GO:0042302 structural constituent of cuticle	-	7375|Lucilia cuprina	Lucilia	Calliphoridae
c14371_g1_i3	bcc_40696|Cycle_0	2	7	18	35	118	184	83	76	1.77e-05	0.2201	478	AGA	AAA	R	K	1.96|17.39|3.86|31.3	C1_1|C2_8|C3_18|C4_82	C1_50|C2_38|C3_448|C4_180	926	gi|906458120|gb|KNC21399.1| hypothetical protein FF38_12551	229	1.95e-133	468.439	GO:0035725 sodium ion transmembrane transport | GO:0006816 calcium ion transport | GO:0006184 GTP catabolic process | GO:0007154 cell communication | GO:0009405 pathogenesis	GO:0005576 extracellular region | GO:0016021 integral to membrane	GO:0005525 GTP binding | GO:0005509 calcium ion binding | GO:0005432 calcium:sodium antiporter activity | GO:0003924 GTPase activity	-	7375|Lucilia cuprina	Lucilia	Calliphoridae
c14366_g2_i3	bcc_47256|Cycle_0	9	19	2	1	19	27	20	48	0.00195872	0.3116	1689	GAG	GAT	E	D	33.33|10.0|41.07|2.59	C1_4|C2_1|C3_46|C4_3	C1_8|C2_9|C3_66|C4_113	2741	gi|906469317|gb|KNC30128.1| putative cysteine proteinase	771	0	1461.86	GO:0010951 negative regulation of endopeptidase activity	-	GO:0004869 cysteine-type endopeptidase inhibitor activity | GO:0008234 cysteine-type peptidase activity	-	7375|Lucilia cuprina	Lucilia	Calliphoridae
c14364_g1_i1	bcc_31086|Cycle_38	12	5	53	24	36	32	35	25	0.00568038	0.3535	990	TTT	TTA	F	L	25.0|60.0|12.22|48.72	C1_5|C2_24|C3_11|C4_57	C1_15|C2_16|C3_79|C4_60	2303	gi|557759122|ref|XP_005179286.1| PREDICTED: probable nucleolar GTP-binding protein 1	652	0	1457.77	GO:0008156 negative regulation of DNA replication | GO:0030336 negative regulation of cell migration | GO:0050821 protein stabilization | GO:0006184 GTP catabolic process | GO:0008285 negative regulation of cell proliferation | GO:0000079 regulation of cyclin-dependent protein kinase activity | GO:0022408 negative regulation of cell-cell adhesion | GO:0031397 negative regulation of protein ubiqui…	GO:0031965 nuclear membrane | GO:0005794 Golgi apparatus | GO:0005730 nucleolus | GO:0048471 perinuclear region of cytoplasm	GO:0005525 GTP binding | GO:0003924 GTPase activity	-	7370|Musca domestica	Musca	Muscidae
c14364_g1_i1	bcc_31086|Cycle_37	28	22	35	25	19	11	83	66	4.33e-06	0.3455	990	TTA	TTT	L	F	60.0|29.63|67.5|27.65	C1_12|C2_16|C3_54|C4_60	C1_8|C2_38|C3_26|C4_157	2303	gi|557759122|ref|XP_005179286.1| PREDICTED: probable nucleolar GTP-binding protein 1	652	0	1457.77	GO:0008156 negative regulation of DNA replication | GO:0030336 negative regulation of cell migration | GO:0050821 protein stabilization | GO:0006184 GTP catabolic process | GO:0008285 negative regulation of cell proliferation | GO:0000079 regulation of cyclin-dependent protein kinase activity | GO:0022408 negative regulation of cell-cell adhesion | GO:0031397 negative regulation of protein ubiqui…	GO:0031965 nuclear membrane | GO:0005794 Golgi apparatus | GO:0005730 nucleolus | GO:0048471 perinuclear region of cytoplasm	GO:0005525 GTP binding | GO:0003924 GTPase activity	-	7370|Musca domestica	Musca	Muscidae
c14364_g1_i1	bcc_31086|Cycle_22	14	8	0	0	28	28	31	22	9.93e-06	0.2778	1013	AAA	AGA	K	R	33.33|0.0|21.84|0.0	C1_6|C2_0|C3_19|C4_0	C1_12|C2_14|C3_68|C4_53	2303	gi|557759122|ref|XP_005179286.1| PREDICTED: probable nucleolar GTP-binding protein 1	652	0	1457.77	GO:0008156 negative regulation of DNA replication | GO:0030336 negative regulation of cell migration | GO:0050821 protein stabilization | GO:0006184 GTP catabolic process | GO:0008285 negative regulation of cell proliferation | GO:0000079 regulation of cyclin-dependent protein kinase activity | GO:0022408 negative regulation of cell-cell adhesion | GO:0031397 negative regulation of protein ubiqui…	GO:0031965 nuclear membrane | GO:0005794 Golgi apparatus | GO:0005730 nucleolus | GO:0048471 perinuclear region of cytoplasm	GO:0005525 GTP binding | GO:0003924 GTPase activity	-	7370|Musca domestica	Musca	Muscidae
c14363_g2_i3	bcc_37108|Cycle_9	0	1	7	11	24	26	24	22	0.000478018	0.2611	521	TCA	CCA	S	P	0.0|21.43|4.55|33.77	C1_0|C2_3|C3_3|C4_26	C1_10|C2_11|C3_63|C4_51	2303	gi|498970382|ref|XP_004526797.1| PREDICTED: arginine kinase isoform X1	540	9.51e-279	951.518	GO:0016310 phosphorylation	GO:0005576 extracellular region	GO:0005524 ATP binding | GO:0004054 arginine kinase activity	2.7.3.3	7213|Ceratitis capitata	Ceratitis	Tephritidae
c14351_g2_i1	bcc_11596|Cycle_17	21	9	0	0	0	26	29	24	0.00106328	0.6286	53	AGT	GGT	S	G	100.0|0.0|25.88|0.0	C1_9|C2_0|C3_22|C4_0	C1_0|C2_13|C3_63|C4_57	2920	gi|557759734|ref|XP_005179591.1| PREDICTED: protein transport protein Sec24C	852	0	1868.6	GO:0009405 pathogenesis | GO:0007157 heterophilic cell-cell adhesion | GO:0006888 ER to Golgi vesicle-mediated transport | GO:0006886 intracellular protein transport	GO:0016021 integral to membrane | GO:0030127 COPII vesicle coat | GO:0005634 nucleus	GO:0008270 zinc ion binding	-	7370|Musca domestica	Musca	Muscidae
c14348_g1_i1	bcc_43801|Cycle_22	33	26	15	19	9	5	18	26	3.63e-05	0.3738	656	CAA	GAA	Q	E	77.78|46.67|82.89|42.99	C1_14|C2_7|C3_63|C4_46	C1_4|C2_8|C3_13|C4_61	1631	gi|906469616|gb|KNC30323.1| hypothetical protein FF38_03930	269	2.89e-137	481.163	-	-	-	-	7375|Lucilia cuprina	Lucilia	Calliphoridae
c14346_g1_i3	bcc_18592|Cycle_33	0	5	24	17	24	23	18	19	3.37e-06	0.4325	267	ATA	ACA	I	T	0.0|57.89|17.91|47.62	C1_0|C2_11|C3_12|C4_40	C1_10|C2_8|C3_55|C4_44	1637	gi|906469075|gb|KNC29958.1| hypothetical protein FF38_08530	430	4.06e-207	713.387	GO:0008152 metabolic process	-	GO:0016772 transferase activity, transferring phosphorus-containing groups	-	7375|Lucilia cuprina	Lucilia	Calliphoridae
c14346_g1_i3	bcc_18596|Cycle_8	2	2	18	13	54	64	42	55	1.1e-05	0.2126	695	ACC	GCC	T	A	4.17|29.63|3.73|19.38	C1_1|C2_8|C3_6|C4_31	C1_23|C2_19|C3_155|C4_129	1637	gi|906469075|gb|KNC29958.1| hypothetical protein FF38_08530	430	4.06e-207	713.387	GO:0008152 metabolic process	-	GO:0016772 transferase activity, transferring phosphorus-containing groups	-	7375|Lucilia cuprina	Lucilia	Calliphoridae
c14346_g1_i2	bcc_18592|Cycle_33	0	5	24	17	24	23	18	19	3.37e-06	0.4325	267	ATA	ACA	I	T	0.0|57.89|17.91|47.62	C1_0|C2_11|C3_12|C4_40	C1_10|C2_8|C3_55|C4_44	1616	gi|906469075|gb|KNC29958.1| hypothetical protein FF38_08530	414	2.34e-249	853.812	GO:0006278 RNA-dependent DNA replication	-	GO:0003964 RNA-directed DNA polymerase activity | GO:0003723 RNA binding	-	7375|Lucilia cuprina	Lucilia	Calliphoridae
c14346_g1_i2	bcc_18596|Cycle_8	2	2	18	13	54	64	42	55	1.1e-05	0.2126	695	ACC	GCC	T	A	4.17|29.63|3.73|19.38	C1_1|C2_8|C3_6|C4_31	C1_23|C2_19|C3_155|C4_129	1616	gi|906469075|gb|KNC29958.1| hypothetical protein FF38_08530	414	2.34e-249	853.812	GO:0006278 RNA-dependent DNA replication	-	GO:0003964 RNA-directed DNA polymerase activity | GO:0003723 RNA binding	-	7375|Lucilia cuprina	Lucilia	Calliphoridae
c14344_g3_i1	bcc_19117|Cycle_4	47	55	86	71	31	32	0	0	0	0.3826	788	CAT	AAT	H	N	60.61|100.0|63.68|100.0	C1_20|C2_39|C3_135|C4_168	C1_13|C2_0|C3_77|C4_0	2612	gi|906457834|gb|KNC21177.1| Very long-chain-fatty-acid--CoA ligase bubblegum	664	0	1471.86	GO:0001676 long-chain fatty acid metabolic process	GO:0005737 cytoplasm	GO:0004467 long-chain fatty acid-CoA ligase activity | GO:0005524 ATP binding	6.2.1.3	7375|Lucilia cuprina	Lucilia	Calliphoridae
c14344_g3_i1	bcc_19115|Cycle_23	17	34	11	7	38	21	53	49	4.17e-06	0.3152	469	GAG	GAT	E	D	30.43|17.24|62.41|12.78	C1_7|C2_5|C3_83|C4_17	C1_16|C2_24|C3_50|C4_116	2612	gi|906457834|gb|KNC21177.1| Very long-chain-fatty-acid--CoA ligase bubblegum	664	0	1471.86	GO:0001676 long-chain fatty acid metabolic process	GO:0005737 cytoplasm	GO:0004467 long-chain fatty acid-CoA ligase activity | GO:0005524 ATP binding	6.2.1.3	7375|Lucilia cuprina	Lucilia	Calliphoridae
c14344_g3_i1	bcc_19120|Cycle_4	2	0	18	45	47	80	59	117	0.000315211	0.2354	1305	AAT	AGT	N	S	4.76|22.86|0.0|27.86	C1_1|C2_8|C3_0|C4_107	C1_20|C2_27|C3_196|C4_277	2612	gi|906457834|gb|KNC21177.1| Very long-chain-fatty-acid--CoA ligase bubblegum	664	0	1471.86	GO:0001676 long-chain fatty acid metabolic process	GO:0005737 cytoplasm	GO:0004467 long-chain fatty acid-CoA ligase activity | GO:0005524 ATP binding	6.2.1.3	7375|Lucilia cuprina	Lucilia	Calliphoridae
c14344_g3_i1	bcc_19116|Cycle_0	14	18	0	0	66	61	61	114	8.48e-07	0.2014	645	GAG	GGG	E	G	17.65|0.0|22.4|0.0	C1_6|C2_0|C3_43|C4_0	C1_28|C2_28|C3_149|C4_270	2612	gi|906457834|gb|KNC21177.1| Very long-chain-fatty-acid--CoA ligase bubblegum	664	0	1471.86	GO:0001676 long-chain fatty acid metabolic process	GO:0005737 cytoplasm	GO:0004467 long-chain fatty acid-CoA ligase activity | GO:0005524 ATP binding	6.2.1.3	7375|Lucilia cuprina	Lucilia	Calliphoridae
c14341_g1_i2	bcc_44914|Cycle_23	54	57	29	19	0	0	13	15	2.42e-12	0.3754	1971	AGA	AGT	R	S	100.0|68.42|100.0|55.0	C1_23|C2_13|C3_138|C4_44	C1_0|C2_6|C3_0|C4_36	2300	gi|906460812|gb|KNC23451.1| hypothetical protein FF38_13362	604	0	1433.23	GO:0006979 response to oxidative stress | GO:0033539 fatty acid beta-oxidation using acyl-CoA dehydrogenase | GO:0022904 respiratory electron transport chain	GO:0031305 integral to mitochondrial inner membrane	GO:0004174 electron-transferring-flavoprotein dehydrogenase activity | GO:0048039 ubiquinone binding | GO:0046872 metal ion binding | GO:0009055 electron carrier activity | GO:0051539 4 iron, 4 sulfur cluster binding | GO:0050660 flavin adenine dinucleotide binding | GO:0043783 oxidoreductase activity, oxidizing metal ions with flavin as acceptor	1.5.5.1	7375|Lucilia cuprina	Lucilia	Calliphoridae
c14341_g1_i2	bcc_44924|Cycle_37	26	32	4	2	31	47	29	41	5.18e-07	0.3467	714	AAT	AAA	N	K	45.83|13.33|40.93|3.96	C1_11|C2_2|C3_79|C4_4	C1_13|C2_13|C3_114|C4_97	2300	gi|906460812|gb|KNC23451.1| hypothetical protein FF38_13362	604	0	1433.23	GO:0006979 response to oxidative stress | GO:0033539 fatty acid beta-oxidation using acyl-CoA dehydrogenase | GO:0022904 respiratory electron transport chain	GO:0031305 integral to mitochondrial inner membrane	GO:0004174 electron-transferring-flavoprotein dehydrogenase activity | GO:0048039 ubiquinone binding | GO:0046872 metal ion binding | GO:0009055 electron carrier activity | GO:0051539 4 iron, 4 sulfur cluster binding | GO:0050660 flavin adenine dinucleotide binding | GO:0043783 oxidoreductase activity, oxidizing metal ions with flavin as acceptor	1.5.5.1	7375|Lucilia cuprina	Lucilia	Calliphoridae
c14341_g1_i2	bcc_44917|Cycle_0	19	33	0	0	47	101	46	77	3.03e-06	0.2671	1583	GTT	ATT	V	I	28.57|0.0|24.46|0.55	C1_8|C2_0|C3_80|C4_1	C1_20|C2_21|C3_247|C4_181	2300	gi|906460812|gb|KNC23451.1| hypothetical protein FF38_13362	604	0	1433.23	GO:0006979 response to oxidative stress | GO:0033539 fatty acid beta-oxidation using acyl-CoA dehydrogenase | GO:0022904 respiratory electron transport chain	GO:0031305 integral to mitochondrial inner membrane	GO:0004174 electron-transferring-flavoprotein dehydrogenase activity | GO:0048039 ubiquinone binding | GO:0046872 metal ion binding | GO:0009055 electron carrier activity | GO:0051539 4 iron, 4 sulfur cluster binding | GO:0050660 flavin adenine dinucleotide binding | GO:0043783 oxidoreductase activity, oxidizing metal ions with flavin as acceptor	1.5.5.1	7375|Lucilia cuprina	Lucilia	Calliphoridae
c14340_g2_i1	bcc_53292|Cycle_10	36	9	0	0	166	27	195	43	0.00109192	0.2141	965	AAC	AGC	N	S	17.65|0.0|24.42|0.98	C1_15|C2_0|C3_21|C4_1	C1_70|C2_89|C3_65|C4_101	1099	gi|906475747|gb|KNC35004.1| hypothetical protein FF38_02586	338	4.7e-218	749.743	GO:0006071 glycerol metabolic process | GO:0006629 lipid metabolic process	-	GO:0008889 glycerophosphodiester phosphodiesterase activity | GO:2001070 starch binding	-	7375|Lucilia cuprina	Lucilia	Calliphoridae
c14340_g1_i1	bcc_53288|Cycle_9	0	3	33	25	59	53	35	14	0	0.5364	852	GAT	GAA	D	E	0.0|48.39|5.8|63.04	C1_0|C2_15|C3_8|C4_58	C1_25|C2_16|C3_130|C4_34	1238	gi|906475747|gb|KNC35004.1| hypothetical protein FF38_02586	347	8.15e-195	672.486	GO:0006071 glycerol metabolic process | GO:0006629 lipid metabolic process	-	GO:0008889 glycerophosphodiester phosphodiesterase activity | GO:2001070 starch binding	-	7375|Lucilia cuprina	Lucilia	Calliphoridae
c14340_g1_i1	bcc_53302|Cycle_0	78	56	66	32	24	19	79	72	0.000902652	0.3743	84	AAC	AAA	N	K	76.74|45.45|74.32|31.02	C1_33|C2_30|C3_136|C4_76	C1_10|C2_36|C3_47|C4_169	1238	gi|906475747|gb|KNC35004.1| hypothetical protein FF38_02586	347	8.15e-195	672.486	GO:0006071 glycerol metabolic process | GO:0006629 lipid metabolic process	-	GO:0008889 glycerophosphodiester phosphodiesterase activity | GO:2001070 starch binding	-	7375|Lucilia cuprina	Lucilia	Calliphoridae
c14340_g1_i1	bcc_53290|Cycle_20	140	101	182	93	0	2	64	28	6.94e-07	0.2361	552	ATA	ATG	I	M	100.0|74.11|98.4|76.57	C1_59|C2_83|C3_246|C4_219	C1_0|C2_29|C3_4|C4_67	1238	gi|906475747|gb|KNC35004.1| hypothetical protein FF38_02586	347	8.15e-195	672.486	GO:0006071 glycerol metabolic process | GO:0006629 lipid metabolic process	-	GO:0008889 glycerophosphodiester phosphodiesterase activity | GO:2001070 starch binding	-	7375|Lucilia cuprina	Lucilia	Calliphoridae
c14337_g1_i4	bcc_12138|Cycle_0	21	33	22	30	12	10	0	1	0.000165927	0.282	3241	TCA	ACA	S	T	64.29|100.0|76.92|95.95	C1_9|C2_10|C3_80|C4_71	C1_5|C2_0|C3_24|C4_3	3790	gi|194872229|ref|XP_001972987.1| uncharacterized protein Dere_GG13594, isoform A	1105	0	2294.87	GO:0006099 tricarboxylic acid cycle	GO:0005875 microtubule associated complex | GO:0009353 mitochondrial oxoglutarate dehydrogenase complex	GO:0004591 oxoglutarate dehydrogenase (succinyl-transferring) activity | GO:0030976 thiamine pyrophosphate binding	1.2.4.2	7220|Drosophila erecta	Drosophila	Drosophilidae
c14327_g2_i3	bcc_13768|Cycle_45	208	339	39	0	173	281	517	700	0.00201415	0.5113	735	ATC	GTC	I	V	54.66|7.09|54.74|0.0	C1_88|C2_18|C3_826|C4_0	C1_73|C2_236|C3_683|C4_1654	1004	gi|391883899|gb|AFM46218.1| 15-hydroxyprostaglandin dehydrogenase	263	3.77e-146	510.703	GO:0006693 prostaglandin metabolic process | GO:0055114 oxidation-reduction process | GO:0006066 alcohol metabolic process | GO:0007567 parturition | GO:0007565 female pregnancy | GO:0007179 transforming growth factor beta receptor signaling pathway | GO:0097070 ductus arteriosus closure | GO:0007186 G-protein coupled receptor signaling pathway | GO:0045786 negative regulation of cell cycle	GO:0016323 basolateral plasma membrane | GO:0005737 cytoplasm | GO:0005634 nucleus	GO:0004957 prostaglandin E receptor activity | GO:0016404 15-hydroxyprostaglandin dehydrogenase (NAD+) activity | GO:0070403 NAD+ binding | GO:0004022 alcohol dehydrogenase (NAD) activity	1.1.1.1	265456|Delia antiqua	Delia	Anthomyiidae
c14327_g2_i3	bcc_13771|Cycle_0	834	1583	559	174	54	0	193	365	0.00258551	0.4365	448	ATA	ACA	I	T	93.87|74.34|99.97|32.26	C1_352|C2_255|C3_3855|C4_410	C1_23|C2_88|C3_1|C4_861	1004	gi|391883899|gb|AFM46218.1| 15-hydroxyprostaglandin dehydrogenase	263	3.77e-146	510.703	GO:0006693 prostaglandin metabolic process | GO:0055114 oxidation-reduction process | GO:0006066 alcohol metabolic process | GO:0007567 parturition | GO:0007565 female pregnancy | GO:0007179 transforming growth factor beta receptor signaling pathway | GO:0097070 ductus arteriosus closure | GO:0007186 G-protein coupled receptor signaling pathway | GO:0045786 negative regulation of cell cycle	GO:0016323 basolateral plasma membrane | GO:0005737 cytoplasm | GO:0005634 nucleus	GO:0004957 prostaglandin E receptor activity | GO:0016404 15-hydroxyprostaglandin dehydrogenase (NAD+) activity | GO:0070403 NAD+ binding | GO:0004022 alcohol dehydrogenase (NAD) activity	1.1.1.1	265456|Delia antiqua	Delia	Anthomyiidae
c14327_g2_i3	bcc_13769|Cycle_1	204	162	388	303	398	223	77	192	0.00693263	0.3434	627	GTT	ATT	V	I	33.86|83.49|42.11|61.25	C1_86|C2_177|C3_395|C4_716	C1_168|C2_35|C3_543|C4_453	1004	gi|391883899|gb|AFM46218.1| 15-hydroxyprostaglandin dehydrogenase	263	3.77e-146	510.703	GO:0006693 prostaglandin metabolic process | GO:0055114 oxidation-reduction process | GO:0006066 alcohol metabolic process | GO:0007567 parturition | GO:0007565 female pregnancy | GO:0007179 transforming growth factor beta receptor signaling pathway | GO:0097070 ductus arteriosus closure | GO:0007186 G-protein coupled receptor signaling pathway | GO:0045786 negative regulation of cell cycle	GO:0016323 basolateral plasma membrane | GO:0005737 cytoplasm | GO:0005634 nucleus	GO:0004957 prostaglandin E receptor activity | GO:0016404 15-hydroxyprostaglandin dehydrogenase (NAD+) activity | GO:0070403 NAD+ binding | GO:0004022 alcohol dehydrogenase (NAD) activity	1.1.1.1	265456|Delia antiqua	Delia	Anthomyiidae
c14327_g2_i3	bcc_13769|Cycle_3	426	333	4	11	1106	569	1397	917	0	0.3163	627	ATT	GTT	I	V	27.82|0.31|36.91|1.14	C1_180|C2_2|C3_811|C4_25	C1_467|C2_637|C3_1386|C4_2167	1004	gi|391883899|gb|AFM46218.1| 15-hydroxyprostaglandin dehydrogenase	263	3.77e-146	510.703	GO:0006693 prostaglandin metabolic process | GO:0055114 oxidation-reduction process | GO:0006066 alcohol metabolic process | GO:0007567 parturition | GO:0007565 female pregnancy | GO:0007179 transforming growth factor beta receptor signaling pathway | GO:0097070 ductus arteriosus closure | GO:0007186 G-protein coupled receptor signaling pathway | GO:0045786 negative regulation of cell cycle	GO:0016323 basolateral plasma membrane | GO:0005737 cytoplasm | GO:0005634 nucleus	GO:0004957 prostaglandin E receptor activity | GO:0016404 15-hydroxyprostaglandin dehydrogenase (NAD+) activity | GO:0070403 NAD+ binding | GO:0004022 alcohol dehydrogenase (NAD) activity	1.1.1.1	265456|Delia antiqua	Delia	Anthomyiidae
c14327_g2_i3	bcc_13769|Cycle_12	701	479	48	85	415	422	147	119	0.00832742	0.2485	614	GAA	GAT	E	D	62.85|24.72|53.14|41.79	C1_296|C2_22|C3_1166|C4_201	C1_175|C2_67|C3_1028|C4_280	1004	gi|391883899|gb|AFM46218.1| 15-hydroxyprostaglandin dehydrogenase	263	3.77e-146	510.703	GO:0006693 prostaglandin metabolic process | GO:0055114 oxidation-reduction process | GO:0006066 alcohol metabolic process | GO:0007567 parturition | GO:0007565 female pregnancy | GO:0007179 transforming growth factor beta receptor signaling pathway | GO:0097070 ductus arteriosus closure | GO:0007186 G-protein coupled receptor signaling pathway | GO:0045786 negative regulation of cell cycle	GO:0016323 basolateral plasma membrane | GO:0005737 cytoplasm | GO:0005634 nucleus	GO:0004957 prostaglandin E receptor activity | GO:0016404 15-hydroxyprostaglandin dehydrogenase (NAD+) activity | GO:0070403 NAD+ binding | GO:0004022 alcohol dehydrogenase (NAD) activity	1.1.1.1	265456|Delia antiqua	Delia	Anthomyiidae
c14320_g1_i1	bcc_14560|Cycle_0	54	69	59	57	9	11	55	29	3.36e-07	0.2697	4260	TCA	TTA	S	L	85.19|51.92|86.08|66.18	C1_23|C2_27|C3_167|C4_135	C1_4|C2_25|C3_27|C4_69	7707	gi|906461753|gb|KNC24169.1| hypothetical protein FF38_11149	2284	0	3481.89	GO:0006030 chitin metabolic process	GO:0005576 extracellular region	GO:0008061 chitin binding | GO:0016490 structural constituent of peritrophic membrane	-	7375|Lucilia cuprina	Lucilia	Calliphoridae
c14320_g1_i1	bcc_14550|Cycle_4	45	38	96	59	28	18	7	9	0.00212119	0.2523	5183	AAA	AAT	K	N	61.29|93.62|67.15|86.96	C1_19|C2_44|C3_92|C4_140	C1_12|C2_3|C3_45|C4_21	7707	gi|906461753|gb|KNC24169.1| hypothetical protein FF38_11149	2284	0	3481.89	GO:0006030 chitin metabolic process	GO:0005576 extracellular region	GO:0008061 chitin binding | GO:0016490 structural constituent of peritrophic membrane	-	7375|Lucilia cuprina	Lucilia	Calliphoridae
c14308_g1_i2	bcc_20677|Cycle_2	130	65	276	438	81	193	53	51	1.59e-05	0.4333	829	TTC	TTG	F	L	61.8|84.0|25.16|89.53	C1_55|C2_126|C3_158|C4_1035	C1_34|C2_24|C3_470|C4_121	1400	gi|21780323|gb|AAM77681.1|AF521649_1 aminopeptidase 1	285	4.99e-152	530.244	GO:0006508 proteolysis	-	GO:0008237 metallopeptidase activity | GO:0008270 zinc ion binding | GO:0004177 aminopeptidase activity	-	7375|Lucilia cuprina	Lucilia	Calliphoridae
c14308_g1_i2	bcc_20677|Cycle_34	28	106	7	1	81	118	53	86	0.0013188	0.301	797	TTT	ATT	F	I	26.09|11.11|47.35|0.98	C1_12|C2_3|C3_259|C4_2	C1_34|C2_24|C3_288|C4_203	1400	gi|21780323|gb|AAM77681.1|AF521649_1 aminopeptidase 1	285	4.99e-152	530.244	GO:0006508 proteolysis	-	GO:0008237 metallopeptidase activity | GO:0008270 zinc ion binding | GO:0004177 aminopeptidase activity	-	7375|Lucilia cuprina	Lucilia	Calliphoridae
c14303_g2_i1	bcc_46782|Cycle_201	2	0	48	89	192	176	118	27	7.54e-11	0.523	65	TCA	ACA	S	T	1.22|28.95|0.0|76.73	C1_1|C2_22|C3_0|C4_211	C1_81|C2_54|C3_428|C4_64	972	gi|906473210|gb|KNC33169.1| hypothetical protein FF38_03633	174	5.29e-86	310.745	-	-	-	-	7375|Lucilia cuprina	Lucilia	Calliphoridae
c14303_g2_i1	bcc_46782|Cycle_94	171	179	103	25	40	17	101	94	0.000346848	0.5044	58	GTT	GCT	V	A	80.9|50.54|91.39|20.92	C1_72|C2_47|C3_435|C4_59	C1_17|C2_46|C3_41|C4_223	972	gi|906473210|gb|KNC33169.1| hypothetical protein FF38_03633	174	5.29e-86	310.745	-	-	-	-	7375|Lucilia cuprina	Lucilia	Calliphoridae
c14303_g2_i1	bcc_46783|Cycle_68	9	7	39	41	107	142	86	66	1.22e-14	0.2853	410	CAA	GAA	Q	E	8.16|31.58|4.68|37.94	C1_4|C2_18|C3_17|C4_96	C1_45|C2_39|C3_346|C4_157	972	gi|906473210|gb|KNC33169.1| hypothetical protein FF38_03633	174	5.29e-86	310.745	-	-	-	-	7375|Lucilia cuprina	Lucilia	Calliphoridae
c14303_g2_i1	bcc_46783|Cycle_0	12	7	37	41	97	123	77	62	6.21e-12	0.2793	422	TAT	GAT	Y	D	10.87|32.69|5.68|40.0	C1_5|C2_17|C3_18|C4_98	C1_41|C2_35|C3_299|C4_147	972	gi|906473210|gb|KNC33169.1| hypothetical protein FF38_03633	174	5.29e-86	310.745	-	-	-	-	7375|Lucilia cuprina	Lucilia	Calliphoridae
c14303_g2_i1	bcc_46783|Cycle_52	17	19	7	1	50	49	57	52	0.000270746	0.2025	457	CTC	CGC	L	R	25.0|10.34|27.71|1.59	C1_7|C2_3|C3_46|C4_2	C1_21|C2_26|C3_120|C4_124	972	gi|906473210|gb|KNC33169.1| hypothetical protein FF38_03633	174	5.29e-86	310.745	-	-	-	-	7375|Lucilia cuprina	Lucilia	Calliphoridae
c14303_g1_i4	bcc_46782|Cycle_167	161	115	246	322	71	104	2	0	0	0.3864	330	GCC	CCC	A	P	69.39|99.12|52.35|99.87	C1_68|C2_112|C3_279|C4_761	C1_30|C2_1|C3_254|C4_1	500	gi|906473210|gb|KNC33169.1| hypothetical protein FF38_03633	131	8.65e-62	236.67	-	-	-	-	7375|Lucilia cuprina	Lucilia	Calliphoridae
c14303_g1_i4	bcc_46782|Cycle_63	104	87	33	10	147	113	235	320	1.91e-06	0.348	329	GTC	GCC	V	A	41.51|12.3|43.53|3.08	C1_44|C2_15|C3_212|C4_24	C1_62|C2_107|C3_275|C4_755	500	gi|906473210|gb|KNC33169.1| hypothetical protein FF38_03633	131	8.65e-62	236.67	-	-	-	-	7375|Lucilia cuprina	Lucilia	Calliphoridae
c14303_g1_i4	bcc_46782|Cycle_164	45	67	156	224	256	295	171	195	4.51e-06	0.3385	279	ACT	CCT	T	P	14.96|47.65|18.41|53.39	C1_19|C2_71|C3_162|C4_528	C1_108|C2_78|C3_718|C4_461	500	gi|906473210|gb|KNC33169.1| hypothetical protein FF38_03633	131	8.65e-62	236.67	-	-	-	-	7375|Lucilia cuprina	Lucilia	Calliphoridae
c14303_g1_i4	bcc_46782|Cycle_126	24	11	57	119	270	142	138	120	0.000103557	0.3183	431	AAC	ACC	N	T	8.06|29.21|7.49|49.73	C1_10|C2_26|C3_28|C4_280	C1_114|C2_63|C3_346|C4_283	500	gi|906473210|gb|KNC33169.1| hypothetical protein FF38_03633	131	8.65e-62	236.67	-	-	-	-	7375|Lucilia cuprina	Lucilia	Calliphoridae
c14303_g1_i4	bcc_46782|Cycle_147	275	149	92	68	114	74	175	90	0.00738818	0.3001	440	TTG	TGG	L	W	70.73|34.43|66.97|43.05	C1_116|C2_42|C3_363|C4_161	C1_48|C2_80|C3_179|C4_213	500	gi|906473210|gb|KNC33169.1| hypothetical protein FF38_03633	131	8.65e-62	236.67	-	-	-	-	7375|Lucilia cuprina	Lucilia	Calliphoridae
c14303_g1_i4	bcc_46782|Cycle_66	31	124	0	0	121	271	333	449	1.8e-11	0.2589	201	ATT	GTT	I	V	20.31|0.0|31.32|0.0	C1_13|C2_0|C3_301|C4_0	C1_51|C2_152|C3_660|C4_1060	500	gi|906473210|gb|KNC33169.1| hypothetical protein FF38_03633	131	8.65e-62	236.67	-	-	-	-	7375|Lucilia cuprina	Lucilia	Calliphoridae
c14303_g1_i1	bcc_46782|Cycle_139	126	132	213	263	152	172	7	19	0	0.5067	461	TCT	TAT	S	Y	45.3|97.0|43.38|93.25	C1_53|C2_97|C3_321|C4_622	C1_64|C2_3|C3_419|C4_45	554	gi|906473210|gb|KNC33169.1| hypothetical protein FF38_03633	152	6.67e-82	297.112	-	-	-	-	7375|Lucilia cuprina	Lucilia	Calliphoridae
c14303_g1_i1	bcc_46782|Cycle_41	109	114	110	99	0	0	72	155	2.67e-13	0.5029	464	CCT	CAT	P	H	100.0|60.24|100.0|39.04	C1_46|C2_50|C3_277|C4_235	C1_0|C2_33|C3_0|C4_367	554	gi|906473210|gb|KNC33169.1| hypothetical protein FF38_03633	152	6.67e-82	297.112	-	-	-	-	7375|Lucilia cuprina	Lucilia	Calliphoridae
c14303_g1_i1	bcc_46782|Cycle_167	161	115	246	322	71	104	2	0	0	0.3864	327	GCC	CCC	A	P	69.39|99.12|52.35|99.87	C1_68|C2_112|C3_279|C4_761	C1_30|C2_1|C3_254|C4_1	554	gi|906473210|gb|KNC33169.1| hypothetical protein FF38_03633	152	6.67e-82	297.112	-	-	-	-	7375|Lucilia cuprina	Lucilia	Calliphoridae
c14303_g1_i1	bcc_46782|Cycle_63	104	87	33	10	147	113	235	320	1.91e-06	0.348	326	GTC	GCC	V	A	41.51|12.3|43.53|3.08	C1_44|C2_15|C3_212|C4_24	C1_62|C2_107|C3_275|C4_755	554	gi|906473210|gb|KNC33169.1| hypothetical protein FF38_03633	152	6.67e-82	297.112	-	-	-	-	7375|Lucilia cuprina	Lucilia	Calliphoridae
c14303_g1_i1	bcc_46782|Cycle_164	45	67	156	224	256	295	171	195	4.51e-06	0.3385	276	ACT	CCT	T	P	14.96|47.65|18.41|53.39	C1_19|C2_71|C3_162|C4_528	C1_108|C2_78|C3_718|C4_461	554	gi|906473210|gb|KNC33169.1| hypothetical protein FF38_03633	152	6.67e-82	297.112	-	-	-	-	7375|Lucilia cuprina	Lucilia	Calliphoridae
c14303_g1_i1	bcc_46782|Cycle_126	24	11	57	119	270	142	138	120	0.000103557	0.3183	500	AAC	ACC	N	T	8.06|29.21|7.49|49.73	C1_10|C2_26|C3_28|C4_280	C1_114|C2_63|C3_346|C4_283	554	gi|906473210|gb|KNC33169.1| hypothetical protein FF38_03633	152	6.67e-82	297.112	-	-	-	-	7375|Lucilia cuprina	Lucilia	Calliphoridae
c14303_g1_i1	bcc_46782|Cycle_147	275	149	92	68	114	74	175	90	0.00738818	0.3001	509	TTG	TGG	L	W	70.73|34.43|66.97|43.05	C1_116|C2_42|C3_363|C4_161	C1_48|C2_80|C3_179|C4_213	554	gi|906473210|gb|KNC33169.1| hypothetical protein FF38_03633	152	6.67e-82	297.112	-	-	-	-	7375|Lucilia cuprina	Lucilia	Calliphoridae
c14303_g1_i1	bcc_46782|Cycle_66	31	124	0	0	121	271	333	449	1.8e-11	0.2589	198	ATT	GTT	I	V	20.31|0.0|31.32|0.0	C1_13|C2_0|C3_301|C4_0	C1_51|C2_152|C3_660|C4_1060	554	gi|906473210|gb|KNC33169.1| hypothetical protein FF38_03633	152	6.67e-82	297.112	-	-	-	-	7375|Lucilia cuprina	Lucilia	Calliphoridae
c14301_g1_i1	bcc_50873|Cycle_22	2	5	15	19	36	73	13	34	0.000990665	0.3887	1790	TAT	GAT	Y	D	6.25|53.85|5.82|36.0	C1_1|C2_7|C3_11|C4_45	C1_15|C2_6|C3_178|C4_80	2105	gi|906457818|gb|KNC21161.1| Angiotensin-converting enzyme	618	0	1294.63	GO:0006351 transcription, DNA-dependent | GO:0006508 proteolysis	GO:0016020 membrane	GO:0008241 peptidyl-dipeptidase activity | GO:0003899 DNA-directed RNA polymerase activity | GO:0003677 DNA binding | GO:0008237 metallopeptidase activity	3.4.15.1	7375|Lucilia cuprina	Lucilia	Calliphoridae
c14301_g1_i1	bcc_50873|Cycle_11	5	5	9	12	33	27	11	8	0.000325468	0.3811	1913	ACT	GCT	T	A	12.5|44.44|16.67|61.7	C1_2|C2_4|C3_13|C4_29	C1_14|C2_5|C3_65|C4_18	2105	gi|906457818|gb|KNC21161.1| Angiotensin-converting enzyme	618	0	1294.63	GO:0006351 transcription, DNA-dependent | GO:0006508 proteolysis	GO:0016020 membrane	GO:0008241 peptidyl-dipeptidase activity | GO:0003899 DNA-directed RNA polymerase activity | GO:0003677 DNA binding | GO:0008237 metallopeptidase activity	3.4.15.1	7375|Lucilia cuprina	Lucilia	Calliphoridae
c14287_g2_i2	bcc_19097|Cycle_4	38	16	75	90	52	53	20	35	7.94e-14	0.4277	2020	AAA	CAA	K	Q	42.11|79.07|23.81|71.96	C1_16|C2_34|C3_40|C4_213	C1_22|C2_9|C3_128|C4_83	2328	gi|907749039|ref|XP_013117776.1| PREDICTED: peritrophin-48, partial	335	3.94e-81	297.566	GO:0006030 chitin metabolic process	GO:0005576 extracellular region	GO:0008061 chitin binding | GO:0016490 structural constituent of peritrophic membrane	-	35570|Stomoxys calcitrans	Stomoxys	Muscidae
c14287_g2_i2	bcc_19097|Cycle_3	40	20	79	75	36	21	7	13	1.03e-10	0.3784	2042	TTT	TAT	F	Y	53.13|92.31|49.0|85.17	C1_17|C2_36|C3_49|C4_178	C1_15|C2_3|C3_51|C4_31	2328	gi|907749039|ref|XP_013117776.1| PREDICTED: peritrophin-48, partial	335	3.94e-81	297.566	GO:0006030 chitin metabolic process	GO:0005576 extracellular region	GO:0008061 chitin binding | GO:0016490 structural constituent of peritrophic membrane	-	35570|Stomoxys calcitrans	Stomoxys	Muscidae
c14287_g2_i2	bcc_19083|Cycle_10	5	3	11	22	43	38	29	20	2.21e-05	0.3107	658	CAT	AAT	H	N	10.0|27.78|8.0|52.0	C1_2|C2_5|C3_8|C4_52	C1_18|C2_13|C3_92|C4_48	2328	gi|907749039|ref|XP_013117776.1| PREDICTED: peritrophin-48, partial	335	3.94e-81	297.566	GO:0006030 chitin metabolic process	GO:0005576 extracellular region	GO:0008061 chitin binding | GO:0016490 structural constituent of peritrophic membrane	-	35570|Stomoxys calcitrans	Stomoxys	Muscidae
c14287_g2_i2	bcc_19084|Cycle_4	43	68	22	50	2	2	13	23	0.000421949	0.3067	829	CCT	TCT	P	S	94.74|62.5|97.63|68.02	C1_18|C2_10|C3_165|C4_117	C1_1|C2_6|C3_4|C4_55	2328	gi|907749039|ref|XP_013117776.1| PREDICTED: peritrophin-48, partial	335	3.94e-81	297.566	GO:0006030 chitin metabolic process	GO:0005576 extracellular region	GO:0008061 chitin binding | GO:0016490 structural constituent of peritrophic membrane	-	35570|Stomoxys calcitrans	Stomoxys	Muscidae
c14287_g2_i2	bcc_19083|Cycle_7	12	14	0	0	38	43	55	32	1.97e-07	0.2428	674	GTT	GAT	V	D	23.81|0.0|24.46|0.0	C1_5|C2_0|C3_34|C4_0	C1_16|C2_25|C3_105|C4_75	2328	gi|907749039|ref|XP_013117776.1| PREDICTED: peritrophin-48, partial	335	3.94e-81	297.566	GO:0006030 chitin metabolic process	GO:0005576 extracellular region	GO:0008061 chitin binding | GO:0016490 structural constituent of peritrophic membrane	-	35570|Stomoxys calcitrans	Stomoxys	Muscidae
c14287_g2_i2	bcc_19096|Cycle_0	140	111	77	139	7	7	46	25	0.0011162	0.2097	1942	AGA	GGA	R	G	95.16|62.5|94.43|84.79	C1_59|C2_35|C3_271|C4_329	C1_3|C2_21|C3_16|C4_59	2328	gi|907749039|ref|XP_013117776.1| PREDICTED: peritrophin-48, partial	335	3.94e-81	297.566	GO:0006030 chitin metabolic process	GO:0005576 extracellular region	GO:0008061 chitin binding | GO:0016490 structural constituent of peritrophic membrane	-	35570|Stomoxys calcitrans	Stomoxys	Muscidae
c14286_g3_i2	bcc_77459|Cycle_0	19	25	42	22	17	23	0	0	4.76e-12	0.4757	205	GGC	GAC	G	D	53.33|100.0|52.17|100.0	C1_8|C2_19|C3_60|C4_53	C1_7|C2_0|C3_55|C4_0	594	gi|957835304|ref|XP_014667782.1| PREDICTED: glycine-rich cell wall structural protein-like isoform X3	76	1.13e-21	112.605	-	-	GO:0042302 structural constituent of cuticle	-	37621|Priapulus caudatus	Priapulus	Priapulidae
c14286_g3_i2	bcc_77459|Cycle_13	97	51	7	0	83	83	136	134	1.45e-11	0.4353	66	GTC	ATC	V	I	53.95|4.62|38.34|0.32	C1_41|C2_3|C3_125|C4_1	C1_35|C2_62|C3_201|C4_316	594	gi|957835304|ref|XP_014667782.1| PREDICTED: glycine-rich cell wall structural protein-like isoform X3	76	1.13e-21	112.605	-	-	GO:0042302 structural constituent of cuticle	-	37621|Priapulus caudatus	Priapulus	Priapulidae
c14286_g2_i3	bcc_49954|Cycle_0	28	16	46	26	17	5	0	0	0.000922276	0.3079	5083	TTA	GTA	L	V	63.16|100.0|78.43|100.0	C1_12|C2_21|C3_40|C4_61	C1_7|C2_0|C3_11|C4_0	5631	gi|906468767|gb|KNC29714.1| hypothetical protein FF38_11415	1608	0	3313.29	GO:0007015 actin filament organization | GO:0030589 pseudocleavage involved in syncytial blastoderm formation | GO:0007370 ventral furrow formation | GO:0050770 regulation of axonogenesis | GO:0007375 anterior midgut invagination | GO:0031532 actin cytoskeleton reorganization | GO:0007277 pole cell development | GO:0007377 germ-band extension | GO:0007349 cellularization | GO:0070252 actin-mediat…	GO:0030478 actin cap | GO:0005826 actomyosin contractile ring | GO:0016324 apical plasma membrane | GO:0045179 apical cortex | GO:0045178 basal part of cell | GO:0016328 lateral plasma membrane	GO:0005089 Rho guanyl-nucleotide exchange factor activity | GO:0046872 metal ion binding | GO:0019992 diacylglycerol binding	-	7375|Lucilia cuprina	Lucilia	Calliphoridae
c14286_g2_i1	bcc_49954|Cycle_0	28	16	46	26	17	5	0	0	0.000922276	0.3079	7446	TTA	GTA	L	V	63.16|100.0|78.43|100.0	C1_12|C2_21|C3_40|C4_61	C1_7|C2_0|C3_11|C4_0	8343	gi|557768912|ref|XP_005184131.1| PREDICTED: uncharacterized protein LOC101890835 isoform X2	2200	0	3939.97	GO:0007015 actin filament organization | GO:0030589 pseudocleavage involved in syncytial blastoderm formation | GO:0007370 ventral furrow formation | GO:0050770 regulation of axonogenesis | GO:0007375 anterior midgut invagination | GO:0031532 actin cytoskeleton reorganization | GO:0007277 pole cell development | GO:0007377 germ-band extension | GO:0007349 cellularization | GO:0070252 actin-mediat…	GO:0030478 actin cap | GO:0005826 actomyosin contractile ring | GO:0016324 apical plasma membrane | GO:0045179 apical cortex | GO:0045178 basal part of cell | GO:0016328 lateral plasma membrane	GO:0005089 Rho guanyl-nucleotide exchange factor activity | GO:0046872 metal ion binding | GO:0019992 diacylglycerol binding	-	7370|Musca domestica	Musca	Muscidae
c14266_g3_i1	bcc_65093|Cycle_47	45	41	35	11	0	0	22	14	9.48e-06	0.473	388	ACT	AGT	T	S	100.0|61.54|100.0|44.83	C1_19|C2_16|C3_101|C4_26	C1_0|C2_10|C3_0|C4_32	813	gi|906470394|gb|KNC30956.1| hypothetical protein FF38_12008	220	1.15e-80	294.385	GO:0007155 cell adhesion | GO:0006508 proteolysis | GO:0006810 transport	-	GO:0004222 metalloendopeptidase activity | GO:0008270 zinc ion binding | GO:0005215 transporter activity	-	7375|Lucilia cuprina	Lucilia	Calliphoridae
c14266_g3_i1	bcc_65093|Cycle_55	52	55	44	36	19	11	42	23	0.000549501	0.222	459	CCG	TCG	P	S	73.33|51.28|82.82|60.71	C1_22|C2_20|C3_135|C4_85	C1_8|C2_19|C3_28|C4_55	813	gi|906470394|gb|KNC30956.1| hypothetical protein FF38_12008	220	1.15e-80	294.385	GO:0007155 cell adhesion | GO:0006508 proteolysis | GO:0006810 transport	-	GO:0004222 metalloendopeptidase activity | GO:0008270 zinc ion binding | GO:0005215 transporter activity	-	7375|Lucilia cuprina	Lucilia	Calliphoridae
c14266_g1_i1	bcc_65086|Cycle_11	54	37	46	44	14	9	0	0	2.2e-06	0.2008	375	GCT	GTT	A	V	79.31|100.0|80.91|100.0	C1_23|C2_21|C3_89|C4_105	C1_6|C2_0|C3_21|C4_0	710	gi|906470394|gb|KNC30956.1| hypothetical protein FF38_12008	215	5.19e-108	383.911	GO:0006749 glutathione metabolic process	-	GO:0003840 gamma-glutamyltransferase activity | GO:0005509 calcium ion binding	-	7375|Lucilia cuprina	Lucilia	Calliphoridae
c14258_g1_i1	bcc_41547|Cycle_16	128	125	270	78	109	133	42	14	0.00563207	0.3443	326	AGA	AAA	R	K	54.0|86.62|48.41|84.47	C1_54|C2_123|C3_304|C4_185	C1_46|C2_19|C3_324|C4_34	1589	gi|906470806|gb|KNC31272.1| hypothetical protein FF38_14388	274	4.29e-160	557.056	GO:0006508 proteolysis	-	GO:0004252 serine-type endopeptidase activity	-	7375|Lucilia cuprina	Lucilia	Calliphoridae
c14258_g1_i1	bcc_41547|Cycle_10	218	275	77	167	239	173	425	339	0.0022216	0.3037	326	AAA	AGA	K	R	47.67|15.28|61.38|32.97	C1_92|C2_35|C3_669|C4_394	C1_101|C2_194|C3_421|C4_801	1589	gi|906470806|gb|KNC31272.1| hypothetical protein FF38_14388	274	4.29e-160	557.056	GO:0006508 proteolysis	-	GO:0004252 serine-type endopeptidase activity	-	7375|Lucilia cuprina	Lucilia	Calliphoridae
c14258_g1_i1	bcc_41552|Cycle_8	1012	718	737	292	100	49	215	261	0.00220853	0.272	782	GGT	GCT	G	A	91.04|77.42|93.63|52.8	C1_427|C2_336|C3_1749|C4_689	C1_42|C2_98|C3_119|C4_616	1589	gi|906470806|gb|KNC31272.1| hypothetical protein FF38_14388	274	4.29e-160	557.056	GO:0006508 proteolysis	-	GO:0004252 serine-type endopeptidase activity	-	7375|Lucilia cuprina	Lucilia	Calliphoridae
c14258_g1_i1	bcc_41550|Cycle_9	1260	1167	634	753	100	63	145	390	0.000969788	0.2013	611	GTT	GCT	V	A	92.68|81.41|94.89|65.86	C1_532|C2_289|C3_2841|C4_1779	C1_42|C2_66|C3_153|C4_922	1589	gi|906470806|gb|KNC31272.1| hypothetical protein FF38_14388	274	4.29e-160	557.056	GO:0006508 proteolysis	-	GO:0004252 serine-type endopeptidase activity	-	7375|Lucilia cuprina	Lucilia	Calliphoridae
c14257_g1_i1	bcc_38960|Cycle_9	21	101	26	19	12	21	61	39	0.0031035	0.4189	124	ACT	ATT	T	I	64.29|30.0|82.55|32.61	C1_9|C2_12|C3_246|C4_45	C1_5|C2_28|C3_52|C4_93	937	gi|906468463|gb|KNC29468.1| hypothetical protein FF38_13303	292	1.13e-118	419.358	-	-	-	-	7375|Lucilia cuprina	Lucilia	Calliphoridae
c14244_g1_i3	bcc_40814|Cycle_3	21	45	24	31	0	1	18	14	6.09e-05	0.359	2583	TTG	ATG	L	M	100.0|57.89|97.35|68.87	C1_9|C2_11|C3_110|C4_73	C1_0|C2_8|C3_3|C4_33	3852	gi|906470234|gb|KNC30821.1| hypothetical protein FF38_01556, partial	1088	0	2494.83	GO:0044262 cellular carbohydrate metabolic process | GO:0008610 lipid biosynthetic process	GO:0005886 plasma membrane | GO:0005634 nucleus | GO:0005739 mitochondrion	GO:0003878 ATP citrate synthase activity | GO:0005524 ATP binding | GO:0004775 succinate-CoA ligase (ADP-forming) activity | GO:0048037 cofactor binding | GO:0016829 lyase activity	2.3.3.8	7375|Lucilia cuprina	Lucilia	Calliphoridae
c14244_g1_i1	bcc_40814|Cycle_3	21	45	24	31	0	1	18	14	6.09e-05	0.359	2266	TTG	ATG	L	M	100.0|57.89|97.35|68.87	C1_9|C2_11|C3_110|C4_73	C1_0|C2_8|C3_3|C4_33	3340	gi|906470234|gb|KNC30821.1| hypothetical protein FF38_01556, partial	1079	0	2481.19	GO:0044262 cellular carbohydrate metabolic process | GO:0008610 lipid biosynthetic process	GO:0005886 plasma membrane | GO:0005634 nucleus | GO:0005739 mitochondrion	GO:0003878 ATP citrate synthase activity | GO:0005524 ATP binding | GO:0004775 succinate-CoA ligase (ADP-forming) activity | GO:0048037 cofactor binding | GO:0016829 lyase activity	2.3.3.8	7375|Lucilia cuprina	Lucilia	Calliphoridae
c14235_g1_i2	bcc_32387|Cycle_0	52	51	13	33	7	11	24	28	4.76e-08	0.4058	431	ATG	GTG	M	V	88.0|35.29|82.67|53.47	C1_22|C2_6|C3_124|C4_77	C1_3|C2_11|C3_26|C4_67	1829	gi|906474840|gb|KNC34328.1| hypothetical protein FF38_05952	525	4.03e-264	902.892	GO:0055085 transmembrane transport	GO:0016021 integral to membrane	GO:0022857 transmembrane transporter activity	-	7375|Lucilia cuprina	Lucilia	Calliphoridae
c14235_g1_i2	bcc_32373|Cycle_6	9	26	2	1	17	40	72	97	4.17e-06	0.3514	1665	CAT	CAA	H	Q	36.36|2.94|39.38|0.86	C1_4|C2_1|C3_63|C4_2	C1_7|C2_33|C3_97|C4_230	1829	gi|906474840|gb|KNC34328.1| hypothetical protein FF38_05952	525	4.03e-264	902.892	GO:0055085 transmembrane transport	GO:0016021 integral to membrane	GO:0022857 transmembrane transporter activity	-	7375|Lucilia cuprina	Lucilia	Calliphoridae
c14235_g1_i2	bcc_32387|Cycle_37	33	40	57	71	14	27	2	7	1.16e-07	0.2886	494	ATA	GTA	I	V	70.0|96.3|59.51|90.76	C1_14|C2_26|C3_97|C4_167	C1_6|C2_1|C3_66|C4_17	1829	gi|906474840|gb|KNC34328.1| hypothetical protein FF38_05952	525	4.03e-264	902.892	GO:0055085 transmembrane transport	GO:0016021 integral to membrane	GO:0022857 transmembrane transporter activity	-	7375|Lucilia cuprina	Lucilia	Calliphoridae
c14235_g1_i2	bcc_32387|Cycle_39	24	19	9	16	33	43	55	75	0.00164763	0.2055	497	TTT	GTT	F	V	41.67|13.79|30.92|17.76	C1_10|C2_4|C3_47|C4_38	C1_14|C2_25|C3_105|C4_176	1829	gi|906474840|gb|KNC34328.1| hypothetical protein FF38_05952	525	4.03e-264	902.892	GO:0055085 transmembrane transport	GO:0016021 integral to membrane	GO:0022857 transmembrane transporter activity	-	7375|Lucilia cuprina	Lucilia	Calliphoridae
c14230_g2_i3	bcc_19289|Cycle_4	17	28	26	23	9	6	0	0	0.000148393	0.2613	2073	CCG	CTG	P	L	63.64|100.0|81.93|100.0	C1_7|C2_12|C3_68|C4_54	C1_4|C2_0|C3_15|C4_0	3631	gi|906460058|gb|KNC22904.1| hypothetical protein FF38_00362	361	3.42e-237	813.366	GO:0055085 transmembrane transport | GO:0006839 mitochondrial transport	GO:0016021 integral to membrane | GO:0031966 mitochondrial membrane	GO:0022857 transmembrane transporter activity	-	7375|Lucilia cuprina	Lucilia	Calliphoridae
c14217_g2_i2	bcc_59104|Cycle_17	28	41	20	49	14	26	2	3	0.00591477	0.2864	945	ATG	TTG	M	L	66.67|90.0|61.59|93.5	C1_12|C2_9|C3_101|C4_115	C1_6|C2_1|C3_63|C4_8	1697	gi|907620123|ref|XP_013097327.1| PREDICTED: long-chain-fatty-acid--CoA ligase bubblegum-like	393	1.42e-152	532.062	GO:0008152 metabolic process	-	GO:0016874 ligase activity	6.2.1.3	35570|Stomoxys calcitrans	Stomoxys	Muscidae
c14213_g1_i2	bcc_27104|Cycle_0	0	9	59	68	145	140	96	133	0	0.3293	412	AAA	GAA	K	E	0.0|38.03|6.06|33.89	C1_0|C2_27|C3_22|C4_161	C1_61|C2_44|C3_341|C4_314	1543	gi|906472808|gb|KNC32851.1| hypothetical protein FF38_01698	401	2.35e-192	664.306	GO:0010951 negative regulation of endopeptidase activity | GO:0045861 negative regulation of proteolysis	GO:0005615 extracellular space	GO:0004867 serine-type endopeptidase inhibitor activity	-	7375|Lucilia cuprina	Lucilia	Calliphoridae
c14213_g1_i2	bcc_27102|Cycle_2	21	34	42	49	14	21	7	5	0.000146964	0.2732	174	TCT	TGT	S	C	60.0|86.36|61.76|90.55	C1_9|C2_19|C3_84|C4_115	C1_6|C2_3|C3_52|C4_12	1543	gi|906472808|gb|KNC32851.1| hypothetical protein FF38_01698	401	2.35e-192	664.306	GO:0010951 negative regulation of endopeptidase activity | GO:0045861 negative regulation of proteolysis	GO:0005615 extracellular space	GO:0004867 serine-type endopeptidase inhibitor activity	-	7375|Lucilia cuprina	Lucilia	Calliphoridae
c14204_g1_i1	bcc_67718|Cycle_35	31	33	42	111	14	19	0	3	2.12e-05	0.3251	754	TCT	CCT	S	P	68.42|100.0|63.49|97.04	C1_13|C2_19|C3_80|C4_262	C1_6|C2_0|C3_46|C4_8	1576	gi|906466343|gb|KNC27780.1| hypothetical protein FF38_07995	397	6.12e-227	779.282	GO:0008152 metabolic process	-	GO:0016772 transferase activity, transferring phosphorus-containing groups	-	7375|Lucilia cuprina	Lucilia	Calliphoridae
c14200_g1_i1	bcc_50500|Cycle_0	14	12	70	56	73	89	59	81	9.61e-13	0.3358	1573	GAT	GAA	D	E	16.22|54.24|11.84|40.92	C1_6|C2_32|C3_29|C4_133	C1_31|C2_27|C3_216|C4_192	1983	gi|557773334|ref|XP_005186320.1| PREDICTED: maltase A3 isoform X2	577	0	1216.46	GO:0005975 carbohydrate metabolic process	-	GO:0043169 cation binding | GO:0003824 catalytic activity	3.2.1.20	7370|Musca domestica	Musca	Muscidae
c14200_g1_i1	bcc_50500|Cycle_3	31	32	81	59	0	0	13	44	0.0039148	0.2827	1599	GTT	ATT	V	I	100.0|86.05|100.0|57.38	C1_13|C2_37|C3_78|C4_140	C1_0|C2_6|C3_0|C4_104	1983	gi|557773334|ref|XP_005186320.1| PREDICTED: maltase A3 isoform X2	577	0	1216.46	GO:0005975 carbohydrate metabolic process	-	GO:0043169 cation binding | GO:0003824 catalytic activity	3.2.1.20	7370|Musca domestica	Musca	Muscidae
c14200_g1_i1	bcc_50505|Cycle_0	0	0	50	51	154	156	127	240	3.55e-08	0.2289	212	ATA	AGA	I	R	0.0|28.4|0.0|17.61	C1_0|C2_23|C3_0|C4_121	C1_65|C2_58|C3_379|C4_566	1983	gi|557773334|ref|XP_005186320.1| PREDICTED: maltase A3 isoform X2	577	0	1216.46	GO:0005975 carbohydrate metabolic process	-	GO:0043169 cation binding | GO:0003824 catalytic activity	3.2.1.20	7370|Musca domestica	Musca	Muscidae
c14197_g1_i1	bcc_47636|Cycle_27	14	9	0	0	38	13	22	22	0.00049651	0.3392	990	GTG	ATG	V	M	27.27|0.0|42.59|0.0	C1_6|C2_0|C3_23|C4_0	C1_16|C2_10|C3_31|C4_52	1500	gi|906470250|gb|KNC30837.1| hypothetical protein FF38_01622	434	6.94e-279	951.973	GO:0005975 carbohydrate metabolic process | GO:0006032 chitin catabolic process	-	GO:0004568 chitinase activity	-	7375|Lucilia cuprina	Lucilia	Calliphoridae
c14182_g1_i2	bcc_21403|Cycle_72	24	40	96	202	52	105	0	0	0	0.7042	1099	ACC	AAC	T	N	31.25|100.0|27.76|100.0	C1_10|C2_44|C3_98|C4_476	C1_22|C2_0|C3_255|C4_0	1634	gi|906464587|gb|KNC26383.1| Vitellogenin-3	357	5.51e-153	533.425	GO:0016042 lipid catabolic process	GO:0005576 extracellular region	GO:0004806 triglyceride lipase activity | GO:0008970 phosphatidylcholine 1-acylhydrolase activity	-	7375|Lucilia cuprina	Lucilia	Calliphoridae
c14182_g1_i2	bcc_21403|Cycle_27	45	135	0	0	45	91	230	326	0	0.5487	1099	AAC	ACC	N	T	50.0|0.0|59.74|0.0	C1_19|C2_0|C3_328|C4_0	C1_19|C2_105|C3_221|C4_771	1634	gi|906464587|gb|KNC26383.1| Vitellogenin-3	357	5.51e-153	533.425	GO:0016042 lipid catabolic process	GO:0005576 extracellular region	GO:0004806 triglyceride lipase activity | GO:0008970 phosphatidylcholine 1-acylhydrolase activity	-	7375|Lucilia cuprina	Lucilia	Calliphoridae
c14180_g1_i1	bcc_13407|Cycle_0	92	64	83	46	2	2	72	13	6.14e-05	0.3166	3472	AGT	ATT	S	I	97.5|53.52|96.27|77.7	C1_39|C2_38|C3_155|C4_108	C1_1|C2_33|C3_6|C4_31	11217	gi|906471722|gb|KNC31988.1| hypothetical protein FF38_10564	2684	0	5704.15	-	-	-	-	7375|Lucilia cuprina	Lucilia	Calliphoridae
c14162_g1_i1	bcc_66187|Cycle_3	26	24	29	49	21	35	9	10	1.52e-05	0.3168	937	GCC	ACC	A	T	55.0|76.47|40.69|82.73	C1_11|C2_13|C3_59|C4_115	C1_9|C2_4|C3_86|C4_24	1358	gi|906459896|gb|KNC22777.1| hypothetical protein FF38_04084	410	1.11e-213	735.2	-	-	-	-	7375|Lucilia cuprina	Lucilia	Calliphoridae
c14161_g1_i1	bcc_57878|Cycle_16	12	7	22	43	24	25	0	2	0	0.7017	507	CCC	TCC	P	S	33.33|100.0|20.78|96.19	C1_5|C2_10|C3_16|C4_101	C1_10|C2_0|C3_61|C4_4	1665	gi|906463487|gb|KNC25538.1| hypothetical protein FF38_12962	546	3.38e-202	697.027	-	-	-	-	7375|Lucilia cuprina	Lucilia	Calliphoridae
c14151_g2_i1	bcc_23685|Cycle_8	28	26	2	2	36	19	42	35	6.98e-11	0.4579	310	ACC	GCC	T	A	44.44|5.0|57.66|5.68	C1_12|C2_1|C3_64|C4_5	C1_15|C2_19|C3_47|C4_83	2158	gi|557776942|ref|XP_005188107.1| PREDICTED: phosphoglucomutase	560	0	1266.45	GO:0006006 glucose metabolic process	GO:0015629 actin cytoskeleton	GO:0000287 magnesium ion binding | GO:0004614 phosphoglucomutase activity	5.4.2.2	7370|Musca domestica	Musca	Muscidae
c14149_g1_i2	bcc_36247|Cycle_12	31	35	0	5	57	60	39	82	9.24e-05	0.3316	602	ACT	ATT	T	I	35.14|0.0|36.64|5.37	C1_13|C2_0|C3_85|C4_11	C1_24|C2_18|C3_147|C4_194	1938	gi|906461035|gb|KNC23615.1| hypothetical protein FF38_00959	554	3.87e-308	1049.22	GO:0009234 menaquinone biosynthetic process	-	GO:0003987 acetate-CoA ligase activity | GO:0008756 o-succinylbenzoate-CoA ligase activity	-	7375|Lucilia cuprina	Lucilia	Calliphoridae
c14147_g1_i1	bcc_43459|Cycle_10	26	14	0	2	19	10	24	26	9.66e-10	0.5448	225	AAT	ACT	N	T	57.89|0.0|59.32|6.06	C1_11|C2_0|C3_35|C4_4	C1_8|C2_11|C3_24|C4_62	1767	gi|906459058|gb|KNC22141.1| hypothetical protein FF38_00691	513	0	1090.13	GO:0016311 dephosphorylation	-	GO:0004035 alkaline phosphatase activity	3.1.3.1	7375|Lucilia cuprina	Lucilia	Calliphoridae
c14147_g1_i1	bcc_43459|Cycle_24	21	14	33	34	26	18	0	4	1.86e-10	0.5052	225	ACT	AAT	T	N	45.0|100.0|43.42|90.0	C1_9|C2_15|C3_33|C4_81	C1_11|C2_0|C3_43|C4_9	1767	gi|906459058|gb|KNC22141.1| hypothetical protein FF38_00691	513	0	1090.13	GO:0016311 dephosphorylation	-	GO:0004035 alkaline phosphatase activity	3.1.3.1	7375|Lucilia cuprina	Lucilia	Calliphoridae
c14145_g1_i2	bcc_62803|Cycle_0	12	16	2	3	28	42	37	34	0.00132499	0.2217	3759	CTT	CCT	L	P	29.41|5.56|26.95|6.9	C1_5|C2_1|C3_38|C4_6	C1_12|C2_17|C3_103|C4_81	5458	gi|557753290|ref|XP_005176390.1| PREDICTED: glycogen debranching enzyme isoform X1	1674	0	3239.67	GO:0051384 response to glucocorticoid stimulus | GO:0005980 glycogen catabolic process | GO:0007584 response to nutrient | GO:0006006 glucose metabolic process | GO:0044281 small molecule metabolic process | GO:0005978 glycogen biosynthetic process	GO:0016529 sarcoplasmic reticulum | GO:0005829 cytosol | GO:0016234 inclusion body | GO:0043033 isoamylase complex | GO:0005634 nucleus	GO:0004135 amylo-alpha-1,6-glucosidase activity | GO:0031593 polyubiquitin binding | GO:0030247 polysaccharide binding | GO:0004134 4-alpha-glucanotransferase activity	-	7370|Musca domestica	Musca	Muscidae
c14140_g2_i2	bcc_34907|Cycle_0	19	24	24	21	19	13	4	1	0.000523548	0.3315	377	GAA	GTA	E	V	50.0|84.62|65.56|96.15	C1_8|C2_11|C3_59|C4_50	C1_8|C2_2|C3_31|C4_2	1628	gi|906466056|gb|KNC27583.1| hypothetical protein FF38_05104, partial	466	8.8e-237	812.002	GO:0008152 metabolic process	GO:0016020 membrane	GO:0016787 hydrolase activity	-	7375|Lucilia cuprina	Lucilia	Calliphoridae
c14131_g2_i3	bcc_24176|Cycle_9	171	168	26	39	5	14	7	35	0.000398084	0.2899	1250	ACC	AGC	T	S	97.3|80.0|92.12|53.14	C1_72|C2_12|C3_409|C4_93	C1_2|C2_3|C3_35|C4_82	2256	gi|755851246|ref|XP_005175488.2| PREDICTED: bifunctional 3'-phosphoadenosine 5'-phosphosulfate synthase	649	0	1433.23	GO:0016310 phosphorylation | GO:0000103 sulfate assimilation	-	GO:0004781 sulfate adenylyltransferase (ATP) activity | GO:0005524 ATP binding | GO:0004020 adenylylsulfate kinase activity	2.7.1.25 | 2.7.7.4	7370|Musca domestica	Musca	Muscidae
c14119_g1_i1	bcc_58284|Cycle_0	111	120	55	56	28	40	0	3	1.01e-06	0.2003	1006	GTT	GCT	V	A	79.66|100.0|74.94|95.0	C1_47|C2_25|C3_293|C4_133	C1_12|C2_0|C3_98|C4_7	1763	gi|906459360|gb|KNC22368.1| hypothetical protein FF38_08825	538	0	1134.66	GO:0009851 auxin biosynthetic process | GO:0009695 jasmonic acid biosynthetic process | GO:0001676 long-chain fatty acid metabolic process	GO:0005777 peroxisome	GO:0004321 fatty-acyl-CoA synthase activity | GO:0004467 long-chain fatty acid-CoA ligase activity | GO:0016207 4-coumarate-CoA ligase activity | GO:0008756 o-succinylbenzoate-CoA ligase activity	-	7375|Lucilia cuprina	Lucilia	Calliphoridae
c14116_g1_i1	bcc_63029|Cycle_0	17	27	4	9	21	21	24	70	0.00438902	0.3765	135	ATT	ACT	I	T	43.75|15.38|56.41|11.23	C1_7|C2_2|C3_66|C4_21	C1_9|C2_11|C3_51|C4_166	2024	gi|907708227|ref|XP_013110943.1| PREDICTED: maltase A3-like	616	0	1157.38	GO:0005975 carbohydrate metabolic process	-	GO:0043169 cation binding | GO:0003824 catalytic activity	3.2.1.20	35570|Stomoxys calcitrans	Stomoxys	Muscidae
c14116_g1_i1	bcc_63030|Cycle_7	17	23	22	31	9	10	0	0	3.85e-06	0.3246	195	GCT	GTT	A	V	63.64|100.0|69.51|100.0	C1_7|C2_10|C3_57|C4_74	C1_4|C2_0|C3_25|C4_0	2024	gi|907708227|ref|XP_013110943.1| PREDICTED: maltase A3-like	616	0	1157.38	GO:0005975 carbohydrate metabolic process	-	GO:0043169 cation binding | GO:0003824 catalytic activity	3.2.1.20	35570|Stomoxys calcitrans	Stomoxys	Muscidae
c14115_g1_i1	bcc_52517|Cycle_0	5	8	0	0	21	26	50	52	3.91e-06	0.2138	1953	CAG	CTG	Q	L	18.18|0.0|23.81|0.0	C1_2|C2_0|C3_20|C4_0	C1_9|C2_23|C3_64|C4_122	2534	gi|906472850|gb|KNC32888.1| hypothetical protein FF38_08106	774	0	1538.21	GO:0006200 ATP catabolic process	-	GO:0005524 ATP binding | GO:0016887 ATPase activity	-	7375|Lucilia cuprina	Lucilia	Calliphoridae
c14110_g1_i1	bcc_21736|Cycle_7	28	21	20	14	0	0	7	16	2.17e-07	0.3963	1817	AAT	AGT	N	S	100.0|75.0|100.0|47.89	C1_12|C2_9|C3_51|C4_34	C1_0|C2_3|C3_0|C4_37	2024	gi|906457603|gb|KNC21008.1| hypothetical protein FF38_05668	556	1.18e-296	1011.05	GO:0046901 tetrahydrofolylpolyglutamate biosynthetic process | GO:0031100 organ regeneration | GO:0035434 copper ion transmembrane transport | GO:0006730 one-carbon metabolic process | GO:0007420 brain development | GO:0006139 nucleobase-containing compound metabolic process | GO:0046655 folic acid metabolic process | GO:0001889 liver development	GO:0005759 mitochondrial matrix | GO:0005743 mitochondrial inner membrane | GO:0005829 cytosol | GO:0016021 integral to membrane	GO:0004326 tetrahydrofolylpolyglutamate synthase activity | GO:0005375 copper ion transmembrane transporter activity | GO:0005524 ATP binding	6.3.2.17	7375|Lucilia cuprina	Lucilia	Calliphoridae
c14109_g1_i3	bcc_31018|Cycle_0	5	7	18	28	40	53	15	11	9.04e-12	0.5178	2145	CCC	CAC	P	H	10.53|53.33|11.11|72.83	C1_2|C2_8|C3_16|C4_67	C1_17|C2_7|C3_128|C4_25	2686	gi|906467898|gb|KNC29032.1| hypothetical protein FF38_10172	613	2.79e-273	933.34	GO:0010951 negative regulation of endopeptidase activity	GO:0005615 extracellular space	GO:0008233 peptidase activity | GO:0004867 serine-type endopeptidase inhibitor activity	-	7375|Lucilia cuprina	Lucilia	Calliphoridae
c14105_g1_i1	bcc_47907|Cycle_17	12	12	68	22	28	21	15	7	0.00140055	0.4571	276	GAT	CAT	D	H	29.41|81.58|37.04|76.81	C1_5|C2_31|C3_30|C4_53	C1_12|C2_7|C3_51|C4_16	589	gi|321462557|gb|EFX73579.1| hypothetical protein DAPPUDRAFT_325126	110	5.67e-08	68.0693	-	-	-	-	6669|Daphnia pulex	Daphnia	Daphniidae
c14097_g1_i1	bcc_51588|Cycle_23	47	110	53	143	26	21	160	241	0.0019893	0.4312	654	GGA	AGA	G	R	64.52|24.74|83.8|37.27	C1_20|C2_24|C3_269|C4_338	C1_11|C2_73|C3_52|C4_569	701	gi|906471100|gb|KNC31497.1| hypothetical protein FF38_12763	232	2.67e-114	404.816	-	-	-	-	7375|Lucilia cuprina	Lucilia	Calliphoridae
c14096_g1_i1	bcc_67286|Cycle_3	7	5	0	0	17	32	26	45	0.00116028	0.2134	265	ATG	ACG	M	T	30.0|0.0|14.29|0.0	C1_3|C2_0|C3_13|C4_0	C1_7|C2_12|C3_78|C4_107	1856	gi|906472930|gb|KNC32950.1| hypothetical protein FF38_07768	537	0	1190.56	GO:0016310 phosphorylation | GO:0005975 carbohydrate metabolic process	-	GO:0016301 kinase activity | GO:0016773 phosphotransferase activity, alcohol group as acceptor	-	7375|Lucilia cuprina	Lucilia	Calliphoridae
c14094_g2_i2	bcc_9656|Cycle_145	78	56	281	337	54	88	44	25	1.7e-08	0.4079	743	TCT	GCT	S	A	58.93|86.49|38.86|93.1	C1_33|C2_128|C3_136|C4_796	C1_23|C2_20|C3_214|C4_59	891	gi|906458466|gb|KNC21661.1| Peptidoglycan-recognition protein SC2	182	3e-112	397.999	GO:0045087 innate immune response | GO:0009253 peptidoglycan catabolic process	GO:0005576 extracellular region	GO:0008745 N-acetylmuramoyl-L-alanine amidase activity | GO:0008270 zinc ion binding	3.5.1.28	7375|Lucilia cuprina	Lucilia	Calliphoridae
c14094_g2_i2	bcc_9656|Cycle_96	24	18	0	0	28	39	66	75	0	0.3887	628	ATT	ACT	I	T	45.45|0.0|31.39|0.0	C1_10|C2_0|C3_43|C4_0	C1_12|C2_30|C3_94|C4_178	891	gi|906458466|gb|KNC21661.1| Peptidoglycan-recognition protein SC2	182	3e-112	397.999	GO:0045087 innate immune response | GO:0009253 peptidoglycan catabolic process	GO:0005576 extracellular region	GO:0008745 N-acetylmuramoyl-L-alanine amidase activity | GO:0008270 zinc ion binding	3.5.1.28	7375|Lucilia cuprina	Lucilia	Calliphoridae
c14094_g2_i2	bcc_9656|Cycle_295	26	37	48	65	5	0	18	54	0.0089047	0.2826	643	AAC	AGC	N	S	84.62|73.33|98.9|54.8	C1_11|C2_22|C3_90|C4_154	C1_2|C2_8|C3_1|C4_127	891	gi|906458466|gb|KNC21661.1| Peptidoglycan-recognition protein SC2	182	3e-112	397.999	GO:0045087 innate immune response | GO:0009253 peptidoglycan catabolic process	GO:0005576 extracellular region	GO:0008745 N-acetylmuramoyl-L-alanine amidase activity | GO:0008270 zinc ion binding	3.5.1.28	7375|Lucilia cuprina	Lucilia	Calliphoridae
c14094_g2_i2	bcc_9656|Cycle_303	111	283	213	160	54	91	15	2	0.00154152	0.2462	814	GCC	GTC	A	V	67.14|93.27|75.69|98.96	C1_47|C2_97|C3_688|C4_379	C1_23|C2_7|C3_221|C4_4	891	gi|906458466|gb|KNC21661.1| Peptidoglycan-recognition protein SC2	182	3e-112	397.999	GO:0045087 innate immune response | GO:0009253 peptidoglycan catabolic process	GO:0005576 extracellular region	GO:0008745 N-acetylmuramoyl-L-alanine amidase activity | GO:0008270 zinc ion binding	3.5.1.28	7375|Lucilia cuprina	Lucilia	Calliphoridae
c14094_g2_i2	bcc_9656|Cycle_243	88	131	151	190	40	56	24	10	0.00147228	0.2124	431	GAT	AAT	D	N	68.52|86.25|69.89|94.93	C1_37|C2_69|C3_318|C4_449	C1_17|C2_11|C3_137|C4_24	891	gi|906458466|gb|KNC21661.1| Peptidoglycan-recognition protein SC2	182	3e-112	397.999	GO:0045087 innate immune response | GO:0009253 peptidoglycan catabolic process	GO:0005576 extracellular region	GO:0008745 N-acetylmuramoyl-L-alanine amidase activity | GO:0008270 zinc ion binding	3.5.1.28	7375|Lucilia cuprina	Lucilia	Calliphoridae
c14089_g1_i1	bcc_40063|Cycle_0	40	18	44	92	38	57	15	20	0.00139425	0.4072	1480	AGC	AAC	S	N	51.52|74.07|23.76|82.26	C1_17|C2_20|C3_43|C4_218	C1_16|C2_7|C3_138|C4_47	2590	gi|906471127|gb|KNC31524.1| hypothetical protein FF38_12784	573	0	1256.91	GO:0009058 biosynthetic process	-	GO:0016844 strictosidine synthase activity	-	7375|Lucilia cuprina	Lucilia	Calliphoridae
c14089_g1_i1	bcc_40068|Cycle_3	102	54	105	141	33	28	0	0	8.88e-09	0.293	877	ATC	ACC	I	T	75.44|100.0|65.5|99.7	C1_43|C2_48|C3_131|C4_334	C1_14|C2_0|C3_69|C4_1	2590	gi|906471127|gb|KNC31524.1| hypothetical protein FF38_12784	573	0	1256.91	GO:0009058 biosynthetic process	-	GO:0016844 strictosidine synthase activity	-	7375|Lucilia cuprina	Lucilia	Calliphoridae
c14088_g1_i1	bcc_76564|Cycle_27	17	9	20	27	33	33	18	6	2.47e-05	0.3951	418	ATT	GTT	I	V	33.33|52.94|21.57|82.89	C1_7|C2_9|C3_22|C4_63	C1_14|C2_8|C3_80|C4_13	964	gi|906462501|gb|KNC24746.1| hypothetical protein FF38_05417	264	4.9e-65	248.486	-	-	-	-	7375|Lucilia cuprina	Lucilia	Calliphoridae
c14088_g1_i1	bcc_76563|Cycle_29	0	8	11	19	31	66	24	19	0.0033116	0.3531	694	ACA	CCA	T	P	0.0|31.25|10.56|50.0	C1_0|C2_5|C3_19|C4_44	C1_13|C2_11|C3_161|C4_44	964	gi|906462501|gb|KNC24746.1| hypothetical protein FF38_05417	264	4.9e-65	248.486	-	-	-	-	7375|Lucilia cuprina	Lucilia	Calliphoridae
c14077_g2_i2	bcc_14769|Cycle_0	225	687	292	831	66	197	11	6	0.000158931	0.2031	315	GCT	GTT	A	V	77.24|96.38|77.73|99.34	C1_95|C2_133|C3_1672|C4_1962	C1_28|C2_5|C3_479|C4_13	1706	gi|583830790|gb|AHI54575.1| delta-9-acyl-CoA desaturase	276	6.8e-190	656.126	GO:0006633 fatty acid biosynthetic process | GO:0055114 oxidation-reduction process	GO:0016021 integral to membrane | GO:0005783 endoplasmic reticulum	GO:0004768 stearoyl-CoA 9-desaturase activity | GO:0005506 iron ion binding	-	115424|Chrysomya megacephala	Chrysomya	Calliphoridae
c14077_g1_i1	bcc_40903|Cycle_5	12	35	9	6	14	34	42	53	0.00784131	0.3453	285	ACC	GCC	T	A	45.45|17.39|51.19|10.71	C1_5|C2_4|C3_86|C4_15	C1_6|C2_19|C3_82|C4_125	1669	gi|906463383|gb|KNC25467.1| hypothetical protein FF38_02153	442	1.64e-274	937.43	GO:0006633 fatty acid biosynthetic process | GO:0055114 oxidation-reduction process	GO:0016021 integral to membrane | GO:0005783 endoplasmic reticulum	GO:0004768 stearoyl-CoA 9-desaturase activity | GO:0005506 iron ion binding	-	7375|Lucilia cuprina	Lucilia	Calliphoridae
c14077_g1_i1	bcc_40904|Cycle_4	47	57	24	27	2	10	11	28	1.24e-06	0.3167	412	TCA	TTA	S	L	95.24|68.75|84.66|49.23	C1_20|C2_11|C3_138|C4_64	C1_1|C2_5|C3_25|C4_66	1669	gi|906463383|gb|KNC25467.1| hypothetical protein FF38_02153	442	1.64e-274	937.43	GO:0006633 fatty acid biosynthetic process | GO:0055114 oxidation-reduction process	GO:0016021 integral to membrane | GO:0005783 endoplasmic reticulum	GO:0004768 stearoyl-CoA 9-desaturase activity | GO:0005506 iron ion binding	-	7375|Lucilia cuprina	Lucilia	Calliphoridae
c14073_g1_i2	bcc_1839|Cycle_0	38	45	42	25	7	12	22	25	0.00265054	0.2388	1924	AGA	ATA	R	I	84.21|65.52|78.42|50.85	C1_16|C2_19|C3_109|C4_60	C1_3|C2_10|C3_30|C4_58	2975	gi|195383734|ref|XP_002050581.1| uncharacterized protein Dvir_GJ22229, isoform A	685	6.52e-253	865.627	GO:0006508 proteolysis	GO:0016021 integral to membrane	GO:0008484 sulfuric ester hydrolase activity | GO:0004252 serine-type endopeptidase activity	-	7244|Drosophila virilis	Drosophila	Drosophilidae
c14073_g1_i2	bcc_1829|Cycle_0	12	7	0	0	36	30	50	30	4.42e-06	0.2196	1318	AGT	ACT	S	T	25.0|0.0|18.89|0.0	C1_5|C2_0|C3_17|C4_0	C1_15|C2_23|C3_73|C4_71	2975	gi|195383734|ref|XP_002050581.1| uncharacterized protein Dvir_GJ22229, isoform A	685	6.52e-253	865.627	GO:0006508 proteolysis	GO:0016021 integral to membrane	GO:0008484 sulfuric ester hydrolase activity | GO:0004252 serine-type endopeptidase activity	-	7244|Drosophila virilis	Drosophila	Drosophilidae
c14070_g2_i3	bcc_24240|Cycle_4	52	70	35	28	7	5	18	14	5.79e-05	0.2438	990	GAG	CAG	E	Q	88.0|66.67|93.44|65.66	C1_22|C2_16|C3_171|C4_65	C1_3|C2_8|C3_12|C4_34	2178	gi|906457583|gb|KNC20998.1| Thioredoxin reductase 1, mitochondrial	489	0	1103.76	GO:0045454 cell redox homeostasis | GO:0055114 oxidation-reduction process	-	GO:0004791 thioredoxin-disulfide reductase activity | GO:0050660 flavin adenine dinucleotide binding | GO:0050661 NADP binding	1.8.1.9	7375|Lucilia cuprina	Lucilia	Calliphoridae
c14067_g1_i1	bcc_77090|Cycle_0	7	7	35	15	24	30	9	23	0.00883685	0.3876	974	GTT	GAT	V	D	23.08|80.0|18.18|40.0	C1_3|C2_16|C3_16|C4_36	C1_10|C2_4|C3_72|C4_54	1803	gi|906459078|gb|KNC22161.1| hypothetical protein FF38_00688	518	8.16e-306	1041.5	GO:0016311 dephosphorylation	-	GO:0004035 alkaline phosphatase activity	3.1.3.1	7375|Lucilia cuprina	Lucilia	Calliphoridae
c14067_g1_i1	bcc_77088|Cycle_0	33	24	31	39	19	9	0	0	2.37e-08	0.3191	1092	ATG	ATA	M	I	63.64|100.0|72.5|100.0	C1_14|C2_14|C3_58|C4_92	C1_8|C2_0|C3_22|C4_0	1803	gi|906459078|gb|KNC22161.1| hypothetical protein FF38_00688	518	8.16e-306	1041.5	GO:0016311 dephosphorylation	-	GO:0004035 alkaline phosphatase activity	3.1.3.1	7375|Lucilia cuprina	Lucilia	Calliphoridae
c14065_g2_i1	bcc_39930|Cycle_4	0	0	15	17	45	48	31	34	1.52e-10	0.3297	676	ACC	CCC	T	P	0.0|33.33|0.0|33.06	C1_0|C2_7|C3_0|C4_40	C1_19|C2_14|C3_116|C4_81	1019	gi|906462245|gb|KNC24558.1| hypothetical protein FF38_00063	245	3.03e-166	577.507	GO:0006030 chitin metabolic process	GO:0005576 extracellular region	GO:0008061 chitin binding	-	7375|Lucilia cuprina	Lucilia	Calliphoridae
c14065_g1_i1	bcc_39939|Cycle_32	0	0	13	9	24	21	44	25	0.000157466	0.2464	283	ACT	GCT	T	A	0.0|23.08|0.0|26.83	C1_0|C2_6|C3_0|C4_22	C1_10|C2_20|C3_52|C4_60	963	gi|906462245|gb|KNC24558.1| hypothetical protein FF38_00063	251	1.42e-152	532.062	GO:0006030 chitin metabolic process	GO:0005576 extracellular region	GO:0008061 chitin binding	-	7375|Lucilia cuprina	Lucilia	Calliphoridae
c14065_g1_i1	bcc_39937|Cycle_7	14	25	0	0	38	99	37	87	5.61e-05	0.2354	383	GTA	GCA	V	A	27.27|0.0|20.39|0.0	C1_6|C2_0|C3_62|C4_0	C1_16|C2_17|C3_242|C4_205	963	gi|906462245|gb|KNC24558.1| hypothetical protein FF38_00063	251	1.42e-152	532.062	GO:0006030 chitin metabolic process	GO:0005576 extracellular region	GO:0008061 chitin binding	-	7375|Lucilia cuprina	Lucilia	Calliphoridae
c14055_g1_i1	bcc_18067|Cycle_27	52	71	29	52	12	12	37	27	4.32e-06	0.2851	554	GTT	ATT	V	I	81.48|43.33|85.71|65.59	C1_22|C2_13|C3_174|C4_122	C1_5|C2_17|C3_29|C4_64	2458	gi|906458305|gb|KNC21540.1| hypothetical protein FF38_05359	629	0	1428.24	GO:0008152 metabolic process	-	GO:0003824 catalytic activity	2.2.1.1	7375|Lucilia cuprina	Lucilia	Calliphoridae
c14041_g2_i1	bcc_19976|Cycle_0	54	28	29	22	0	0	9	5	0.00514311	0.211	334	GCT	TCT	A	S	100.0|76.47|100.0|81.25	C1_23|C2_13|C3_69|C4_52	C1_0|C2_4|C3_0|C4_12	1709	gi|906471101|gb|KNC31498.1| 205 kDa microtubule-associated protein	486	3.86e-216	743.38	GO:0000226 microtubule cytoskeleton organization | GO:0006368 transcription elongation from RNA polymerase II promoter	GO:0005874 microtubule | GO:0008023 transcription elongation factor complex	GO:0008017 microtubule binding | GO:0005516 calmodulin binding | GO:0003779 actin binding | GO:0030246 carbohydrate binding	-	7375|Lucilia cuprina	Lucilia	Calliphoridae
c14038_g3_i1	bcc_13563|Cycle_57	45	50	103	276	33	101	11	12	1.07e-06	0.4769	636	ATT	TTT	I	F	57.58|90.38|33.06|95.74	C1_19|C2_47|C3_122|C4_652	C1_14|C2_5|C3_247|C4_29	1199	gi|906466352|gb|KNC27789.1| hypothetical protein FF38_07967	115	6.14e-70	263.482	GO:0045947 negative regulation of translational initiation	-	GO:0003743 translation initiation factor activity | GO:0008190 eukaryotic initiation factor 4E binding	-	7375|Lucilia cuprina	Lucilia	Calliphoridae
c14038_g3_i1	bcc_13560|Cycle_22	45	48	191	264	272	414	254	452	0.000668535	0.276	330	CAA	GAA	Q	E	14.18|42.86|10.32|36.9	C1_19|C2_87|C3_116|C4_624	C1_115|C2_116|C3_1008|C4_1067	1199	gi|906466352|gb|KNC27789.1| hypothetical protein FF38_07967	115	6.14e-70	263.482	GO:0045947 negative regulation of translational initiation	-	GO:0003743 translation initiation factor activity | GO:0008190 eukaryotic initiation factor 4E binding	-	7375|Lucilia cuprina	Lucilia	Calliphoridae
c14033_g1_i1	bcc_59550|Cycle_3	54	35	0	0	24	15	42	105	6.85e-14	0.6962	203	GTT	ATT	V	I	69.7|0.0|70.25|0.0	C1_23|C2_0|C3_85|C4_0	C1_10|C2_19|C3_36|C4_247	1944	gi|906470488|gb|KNC31016.1| hypothetical protein FF38_03271	500	0	1120.12	GO:0005975 carbohydrate metabolic process	-	GO:0004556 alpha-amylase activity | GO:0043169 cation binding	3.2.1.1	7375|Lucilia cuprina	Lucilia	Calliphoridae
c14033_g1_i1	bcc_59558|Cycle_24	199	205	2	0	90	86	270	290	0	0.6928	1202	ATT	GTT	I	V	68.85|0.81|70.48|0.0	C1_84|C2_1|C3_499|C4_0	C1_38|C2_123|C3_209|C4_684	1944	gi|906470488|gb|KNC31016.1| hypothetical protein FF38_03271	500	0	1120.12	GO:0005975 carbohydrate metabolic process	-	GO:0004556 alpha-amylase activity | GO:0043169 cation binding	3.2.1.1	7375|Lucilia cuprina	Lucilia	Calliphoridae
c14033_g1_i1	bcc_59555|Cycle_3	258	308	327	554	26	53	392	373	1.01e-05	0.3546	852	TTG	TTT	L	F	90.83|45.43|85.42|59.73	C1_109|C2_149|C3_750|C4_1308	C1_11|C2_179|C3_128|C4_882	1944	gi|906470488|gb|KNC31016.1| hypothetical protein FF38_03271	500	0	1120.12	GO:0005975 carbohydrate metabolic process	-	GO:0004556 alpha-amylase activity | GO:0043169 cation binding	3.2.1.1	7375|Lucilia cuprina	Lucilia	Calliphoridae
c14033_g1_i1	bcc_59558|Cycle_31	161	164	18	80	296	248	1112	966	1.08e-06	0.329	1229	GAT	AAT	D	N	35.23|1.55|39.88|7.69	C1_68|C2_8|C3_400|C4_190	C1_125|C2_507|C3_603|C4_2281	1944	gi|906470488|gb|KNC31016.1| hypothetical protein FF38_03271	500	0	1120.12	GO:0005975 carbohydrate metabolic process	-	GO:0004556 alpha-amylase activity | GO:0043169 cation binding	3.2.1.1	7375|Lucilia cuprina	Lucilia	Calliphoridae
c14033_g1_i1	bcc_59559|Cycle_25	0	0	86	189	88	70	401	459	8.62e-06	0.2341	1379	ATG	CTG	M	L	0.0|17.57|0.0|29.15	C1_0|C2_39|C3_0|C4_446	C1_37|C2_183|C3_170|C4_1084	1944	gi|906470488|gb|KNC31016.1| hypothetical protein FF38_03271	500	0	1120.12	GO:0005975 carbohydrate metabolic process	-	GO:0004556 alpha-amylase activity | GO:0043169 cation binding	3.2.1.1	7375|Lucilia cuprina	Lucilia	Calliphoridae
c14030_g1_i2	bcc_31222|Cycle_0	21	34	26	26	5	5	15	18	0.00943063	0.2272	1023	AGA	AAA	R	K	81.82|63.16|87.37|58.65	C1_9|C2_12|C3_83|C4_61	C1_2|C2_7|C3_12|C4_43	2313	gi|557768350|ref|XP_005183854.1| PREDICTED: uncharacterized protein LOC101888768 isoform X1	654	0	1275.09	-	-	-	-	7370|Musca domestica	Musca	Muscidae
c14030_g1_i1	bcc_31222|Cycle_0	21	34	26	26	5	5	15	18	0.00943063	0.2272	1251	AGA	AAA	R	K	81.82|63.16|87.37|58.65	C1_9|C2_12|C3_83|C4_61	C1_2|C2_7|C3_12|C4_43	2541	gi|906464608|gb|KNC26404.1| hypothetical protein FF38_03338	639	0	1365.52	-	-	-	-	7375|Lucilia cuprina	Lucilia	Calliphoridae
c14022_g3_i1	bcc_15235|Cycle_11	28	36	33	27	24	19	0	0	6.29e-10	0.4035	148	GAA	CAA	E	Q	54.55|100.0|65.67|100.0	C1_12|C2_15|C3_88|C4_64	C1_10|C2_0|C3_46|C4_0	1701	gi|906458401|gb|KNC21618.1| hypothetical protein FF38_13435	479	9.64999999992e-314	1067.86	GO:0006508 proteolysis	-	GO:0030145 manganese ion binding | GO:0004177 aminopeptidase activity	3.4.13.9 | 3.4.11.9	7375|Lucilia cuprina	Lucilia	Calliphoridae
c14022_g3_i1	bcc_15226|Cycle_0	57	67	35	26	5	9	20	42	1.71e-11	0.3911	1396	CTT	ATT	L	I	92.31|64.0|88.65|38.13	C1_24|C2_16|C3_164|C4_61	C1_2|C2_9|C3_21|C4_99	1701	gi|906458401|gb|KNC21618.1| hypothetical protein FF38_13435	479	9.64999999992e-314	1067.86	GO:0006508 proteolysis	-	GO:0030145 manganese ion binding | GO:0004177 aminopeptidase activity	3.4.13.9 | 3.4.11.9	7375|Lucilia cuprina	Lucilia	Calliphoridae
c14021_g3_i1	bcc_31698|Cycle_8	0	0	70	290	651	506	195	154	0	0.4587	813	GGT	GCT	G	A	0.0|26.45|0.0|65.3	C1_0|C2_32|C3_0|C4_685	C1_275|C2_89|C3_1232|C4_364	1880	gi|906471976|gb|KNC32196.1| Chitinase-like protein	454	5.49e-302	1028.77	GO:0005975 carbohydrate metabolic process | GO:0006032 chitin catabolic process	-	GO:0004568 chitinase activity	-	7375|Lucilia cuprina	Lucilia	Calliphoridae
c14021_g2_i1	bcc_38063|Cycle_5	33	30	66	45	24	24	0	0	0	0.4327	701	GAT	GTT	D	V	58.33|100.0|55.3|100.0	C1_14|C2_30|C3_73|C4_106	C1_10|C2_0|C3_59|C4_0	1046	gi|906463638|gb|KNC25664.1| hypothetical protein FF38_06031, partial	301	6.68e-193	666.124	GO:0005975 carbohydrate metabolic process | GO:0006032 chitin catabolic process	-	GO:0004568 chitinase activity	-	7375|Lucilia cuprina	Lucilia	Calliphoridae
c13993_g1_i2	bcc_56045|Cycle_3	201	352	1265	1420	111	260	79	30	1.18e-07	0.3506	185	GAA	GAT	E	D	64.39|94.13|57.55|97.9	C1_85|C2_577|C3_858|C4_3353	C1_47|C2_36|C3_633|C4_72	2146	gi|906463872|gb|KNC25845.1| hypothetical protein FF38_08124	629	0	1379.15	GO:0006879 cellular iron ion homeostasis | GO:0006826 iron ion transport	GO:0005576 extracellular region	GO:0008199 ferric iron binding	-	7375|Lucilia cuprina	Lucilia	Calliphoridae
c13987_g3_i3	bcc_61326|Cycle_0	54	25	39	16	0	2	31	13	6.81e-05	0.4085	1712	CCA	TCA	P	S	100.0|56.25|91.04|55.88	C1_23|C2_18|C3_61|C4_38	C1_0|C2_14|C3_6|C4_30	1883	gi|906468348|gb|KNC29380.1| hypothetical protein FF38_01520	546	4.77e-234	802.913	GO:0010466 negative regulation of peptidase activity	GO:0005576 extracellular region | GO:0016020 membrane | GO:0005581 collagen	GO:0030414 peptidase inhibitor activity | GO:0005201 extracellular matrix structural constituent | GO:0030246 carbohydrate binding	5.2.1.8	7375|Lucilia cuprina	Lucilia	Calliphoridae
c13987_g3_i3	bcc_61334|Cycle_0	38	28	33	16	5	2	33	14	0.00126162	0.3919	897	TTT	TTA	F	L	88.89|50.0|92.0|54.29	C1_16|C2_15|C3_69|C4_38	C1_2|C2_15|C3_6|C4_32	1883	gi|906468348|gb|KNC29380.1| hypothetical protein FF38_01520	546	4.77e-234	802.913	GO:0010466 negative regulation of peptidase activity	GO:0005576 extracellular region | GO:0016020 membrane | GO:0005581 collagen	GO:0030414 peptidase inhibitor activity | GO:0005201 extracellular matrix structural constituent | GO:0030246 carbohydrate binding	5.2.1.8	7375|Lucilia cuprina	Lucilia	Calliphoridae
c13987_g3_i3	bcc_61335|Cycle_0	50	39	48	33	12	2	20	20	0.00471073	0.2146	823	GCT	GTT	A	V	80.77|70.97|95.05|62.4	C1_21|C2_22|C3_96|C4_78	C1_5|C2_9|C3_5|C4_47	1883	gi|906468348|gb|KNC29380.1| hypothetical protein FF38_01520	546	4.77e-234	802.913	GO:0010466 negative regulation of peptidase activity	GO:0005576 extracellular region | GO:0016020 membrane | GO:0005581 collagen	GO:0030414 peptidase inhibitor activity | GO:0005201 extracellular matrix structural constituent | GO:0030246 carbohydrate binding	5.2.1.8	7375|Lucilia cuprina	Lucilia	Calliphoridae
c13987_g3_i1	bcc_61326|Cycle_0	54	25	39	16	0	2	31	13	6.81e-05	0.4085	1622	CCA	TCA	P	S	100.0|56.25|91.04|55.88	C1_23|C2_18|C3_61|C4_38	C1_0|C2_14|C3_6|C4_30	1793	gi|906468348|gb|KNC29380.1| hypothetical protein FF38_01520	522	8.39e-227	778.827	GO:0010466 negative regulation of peptidase activity	GO:0005576 extracellular region | GO:0016020 membrane | GO:0005581 collagen	GO:0030414 peptidase inhibitor activity | GO:0005201 extracellular matrix structural constituent | GO:0030246 carbohydrate binding	5.2.1.8	7375|Lucilia cuprina	Lucilia	Calliphoridae
c13987_g3_i1	bcc_61334|Cycle_0	38	28	33	16	5	2	33	14	0.00126162	0.3919	897	TTT	TTA	F	L	88.89|50.0|92.0|54.29	C1_16|C2_15|C3_69|C4_38	C1_2|C2_15|C3_6|C4_32	1793	gi|906468348|gb|KNC29380.1| hypothetical protein FF38_01520	522	8.39e-227	778.827	GO:0010466 negative regulation of peptidase activity	GO:0005576 extracellular region | GO:0016020 membrane | GO:0005581 collagen	GO:0030414 peptidase inhibitor activity | GO:0005201 extracellular matrix structural constituent | GO:0030246 carbohydrate binding	5.2.1.8	7375|Lucilia cuprina	Lucilia	Calliphoridae
c13987_g3_i1	bcc_61335|Cycle_0	50	39	48	33	12	2	20	20	0.00471073	0.2146	823	GCT	GTT	A	V	80.77|70.97|95.05|62.4	C1_21|C2_22|C3_96|C4_78	C1_5|C2_9|C3_5|C4_47	1793	gi|906468348|gb|KNC29380.1| hypothetical protein FF38_01520	522	8.39e-227	778.827	GO:0010466 negative regulation of peptidase activity	GO:0005576 extracellular region | GO:0016020 membrane | GO:0005581 collagen	GO:0030414 peptidase inhibitor activity | GO:0005201 extracellular matrix structural constituent | GO:0030246 carbohydrate binding	5.2.1.8	7375|Lucilia cuprina	Lucilia	Calliphoridae
c13977_g3_i9	bcc_47047|Cycle_0	14	8	33	50	36	42	0	0	0	0.78	703	CGT	CAT	R	H	28.57|100.0|16.26|100.0	C1_6|C2_15|C3_20|C4_117	C1_15|C2_0|C3_103|C4_0	1236	gi|906471393|gb|KNC31736.1| hypothetical protein FF38_11104	237	3.74e-79	290.749	-	-	-	-	7375|Lucilia cuprina	Lucilia	Calliphoridae
c13977_g3_i9	bcc_47047|Cycle_3	145	164	59	151	7	3	22	44	0.000629655	0.2166	709	AAC	AGC	N	S	95.31|72.97|98.28|77.39	C1_61|C2_27|C3_399|C4_356	C1_3|C2_10|C3_7|C4_104	1236	gi|906471393|gb|KNC31736.1| hypothetical protein FF38_11104	237	3.74e-79	290.749	-	-	-	-	7375|Lucilia cuprina	Lucilia	Calliphoridae
c13977_g3_i8	bcc_47050|Cycle_6	66	67	24	27	69	49	57	74	4.45e-06	0.2514	144	AAC	GAC	N	D	49.12|29.73|57.95|26.78	C1_28|C2_11|C3_164|C4_64	C1_29|C2_26|C3_119|C4_175	1468	-	-	-	-	-	-	-	-	-	-	-
c13977_g3_i5	bcc_47050|Cycle_6	66	67	24	27	69	49	57	74	4.45e-06	0.2514	568	AAC	GAC	N	D	49.12|29.73|57.95|26.78	C1_28|C2_11|C3_164|C4_64	C1_29|C2_26|C3_119|C4_175	1975	gi|906459609|gb|KNC22552.1| hypothetical protein FF38_09494	195	1.93e-30	143.053	-	-	-	-	7375|Lucilia cuprina	Lucilia	Calliphoridae
c13977_g3_i1	bcc_47047|Cycle_0	14	8	33	50	36	42	0	0	0	0.78	1001	CGT	CAT	R	H	28.57|100.0|16.26|100.0	C1_6|C2_15|C3_20|C4_117	C1_15|C2_0|C3_103|C4_0	1534	gi|906471393|gb|KNC31736.1| hypothetical protein FF38_11104	434	5.71e-128	450.261	-	-	-	-	7375|Lucilia cuprina	Lucilia	Calliphoridae
c13977_g3_i1	bcc_47050|Cycle_6	66	67	24	27	69	49	57	74	4.45e-06	0.2514	568	AAC	GAC	N	D	49.12|29.73|57.95|26.78	C1_28|C2_11|C3_164|C4_64	C1_29|C2_26|C3_119|C4_175	1534	gi|906471393|gb|KNC31736.1| hypothetical protein FF38_11104	434	5.71e-128	450.261	-	-	-	-	7375|Lucilia cuprina	Lucilia	Calliphoridae
c13977_g3_i1	bcc_47047|Cycle_3	145	164	59	151	7	3	22	44	0.000629655	0.2166	1007	AAC	AGC	N	S	95.31|72.97|98.28|77.39	C1_61|C2_27|C3_399|C4_356	C1_3|C2_10|C3_7|C4_104	1534	gi|906471393|gb|KNC31736.1| hypothetical protein FF38_11104	434	5.71e-128	450.261	-	-	-	-	7375|Lucilia cuprina	Lucilia	Calliphoridae
c13968_g1_i1	bcc_48141|Cycle_0	24	16	61	44	31	19	22	6	0.00931764	0.3607	157	TTT	ATT	F	I	43.48|73.68|45.98|88.14	C1_10|C2_28|C3_40|C4_104	C1_13|C2_10|C3_47|C4_14	1929	gi|906473935|gb|KNC33637.1| putative maltase D	563	0	1180.56	GO:0005975 carbohydrate metabolic process	-	GO:0043169 cation binding | GO:0003824 catalytic activity	3.2.1.20	7375|Lucilia cuprina	Lucilia	Calliphoridae
c13968_g1_i1	bcc_48153|Cycle_0	0	0	13	30	69	70	59	33	1.54e-06	0.3284	1354	ACC	GCC	T	A	0.0|18.18|0.0|47.97	C1_0|C2_6|C3_0|C4_71	C1_29|C2_27|C3_170|C4_77	1929	gi|906473935|gb|KNC33637.1| putative maltase D	563	0	1180.56	GO:0005975 carbohydrate metabolic process	-	GO:0043169 cation binding | GO:0003824 catalytic activity	3.2.1.20	7375|Lucilia cuprina	Lucilia	Calliphoridae
c13968_g1_i1	bcc_48144|Cycle_7	0	0	39	9	50	30	57	42	0.000730369	0.2914	416	TAT	TTT	Y	F	0.0|40.91|0.0|17.36	C1_0|C2_18|C3_0|C4_21	C1_21|C2_26|C3_74|C4_100	1929	gi|906473935|gb|KNC33637.1| putative maltase D	563	0	1180.56	GO:0005975 carbohydrate metabolic process	-	GO:0043169 cation binding | GO:0003824 catalytic activity	3.2.1.20	7375|Lucilia cuprina	Lucilia	Calliphoridae
c13968_g1_i1	bcc_48143|Cycle_0	12	13	4	3	21	44	121	79	0.000204335	0.2616	321	ATG	ATT	M	I	35.71|3.51|22.3|4.12	C1_5|C2_2|C3_31|C4_8	C1_9|C2_55|C3_108|C4_186	1929	gi|906473935|gb|KNC33637.1| putative maltase D	563	0	1180.56	GO:0005975 carbohydrate metabolic process	-	GO:0043169 cation binding | GO:0003824 catalytic activity	3.2.1.20	7375|Lucilia cuprina	Lucilia	Calliphoridae
c13963_g1_i1	bcc_55653|Cycle_26	21	21	22	22	0	0	22	11	1.16e-07	0.4167	342	AGT	ACT	S	T	100.0|50.0|100.0|66.23	C1_9|C2_10|C3_51|C4_51	C1_0|C2_10|C3_0|C4_26	996	gi|906457220|gb|KNC20703.1| hypothetical protein FF38_07713	284	7.03e-184	636.131	GO:0032259 methylation	-	GO:0008168 methyltransferase activity	-	7375|Lucilia cuprina	Lucilia	Calliphoridae
c13957_g1_i1	bcc_38510|Cycle_6	19	14	0	7	5	10	26	36	9.78e-10	0.6061	616	CTT	ATT	L	I	80.0|0.0|57.89|16.67	C1_8|C2_0|C3_33|C4_17	C1_2|C2_12|C3_24|C4_85	2816	gi|6468017|gb|AAF13280.1| pericardine	790	5.4e-175	606.591	-	-	-	-	7227|Drosophila melanogaster	Drosophila	Drosophilidae
c13957_g1_i1	bcc_38523|Cycle_0	64	73	31	57	2	5	20	29	7.19e-10	0.3175	2685	CAA	CAC	Q	H	96.43|60.87|93.19|66.18	C1_27|C2_14|C3_178|C4_135	C1_1|C2_9|C3_13|C4_69	2816	gi|6468017|gb|AAF13280.1| pericardine	790	5.4e-175	606.591	-	-	-	-	7227|Drosophila melanogaster	Drosophila	Drosophilidae
c13957_g1_i1	bcc_38510|Cycle_2	19	17	29	18	5	9	22	36	0.00937354	0.2718	619	ATT	GTT	I	V	80.0|56.52|64.62|33.59	C1_8|C2_13|C3_42|C4_43	C1_2|C2_10|C3_23|C4_85	2816	gi|6468017|gb|AAF13280.1| pericardine	790	5.4e-175	606.591	-	-	-	-	7227|Drosophila melanogaster	Drosophila	Drosophilidae
c13946_g1_i1	bcc_12969|Cycle_36	4127	3780	1778	2054	4333	5404	5470	7826	0.00196232	0.2231	231	TCT	ACT	S	T	48.78|24.53|41.16|20.79	C1_1742|C2_811|C3_9204|C4_4852	C1_1829|C2_2495|C3_13158|C4_18485	934	gi|906471760|gb|KNC32018.1| hypothetical protein FF38_10696	248	3.25e-135	474.347	-	-	-	-	7375|Lucilia cuprina	Lucilia	Calliphoridae
c13940_g1_i1	bcc_13468|Cycle_79	2	1	15	46	66	132	53	126	0.000332369	0.2255	488	ACA	GCA	T	A	3.45|22.58|0.93|26.78	C1_1|C2_7|C3_3|C4_109	C1_28|C2_24|C3_321|C4_298	1242	gi|906462918|gb|KNC25106.1| hypothetical protein FF38_07808	129	4.95e-65	248.94	-	-	-	-	7375|Lucilia cuprina	Lucilia	Calliphoridae
c13937_g4_i1	bcc_19850|Cycle_0	47	41	18	33	2	5	20	23	2.24e-08	0.3938	1192	TTC	TAC	F	Y	95.24|47.06|90.09|58.65	C1_20|C2_8|C3_100|C4_78	C1_1|C2_9|C3_11|C4_55	2071	gi|906475327|gb|KNC34712.1| hypothetical protein FF38_09156	265	5.42e-156	543.423	GO:0006397 mRNA processing	GO:0005634 nucleus	-	-	7375|Lucilia cuprina	Lucilia	Calliphoridae
c13937_g4_i1	bcc_19851|Cycle_0	2	2	24	19	21	32	20	31	2.58e-06	0.3898	1125	AGA	GGA	R	G	10.0|55.0|5.95|37.29	C1_1|C2_11|C3_5|C4_44	C1_9|C2_9|C3_79|C4_74	2071	gi|906475327|gb|KNC34712.1| hypothetical protein FF38_09156	265	5.42e-156	543.423	GO:0006397 mRNA processing	GO:0005634 nucleus	-	-	7375|Lucilia cuprina	Lucilia	Calliphoridae
c13934_g1_i1	bcc_30318|Cycle_0	59	63	20	38	26	16	0	1	5.76e-05	0.2414	454	GTG	CTG	V	L	69.44|100.0|80.21|96.74	C1_25|C2_9|C3_154|C4_89	C1_11|C2_0|C3_38|C4_3	1596	gi|906473945|gb|KNC33647.1| Cytochrome P450 6a9	486	6.69e-304	1035.14	GO:0055114 oxidation-reduction process	-	GO:0020037 heme binding | GO:0016705 oxidoreductase activity, acting on paired donors, with incorporation or reduction of molecular oxygen | GO:0004497 monooxygenase activity | GO:0005506 iron ion binding	-	7375|Lucilia cuprina	Lucilia	Calliphoridae
c13927_g1_i1	bcc_58436|Cycle_8	5	6	20	77	43	64	24	37	8.01e-05	0.4701	873	AGT	GGT	S	G	10.0|45.0|8.72|67.29	C1_2|C2_9|C3_15|C4_181	C1_18|C2_11|C3_157|C4_88	1285	gi|906460067|gb|KNC22913.1| hypothetical protein FF38_00370, partial	415	1.91e-247	847.449	GO:0006508 proteolysis	-	GO:0004181 metallocarboxypeptidase activity | GO:0008270 zinc ion binding	-	7375|Lucilia cuprina	Lucilia	Calliphoridae
c13927_g1_i1	bcc_58429|Cycle_8	36	43	29	19	7	10	31	45	1.46e-09	0.4342	69	GTT	ATT	V	I	83.33|48.15|80.62|30.26	C1_15|C2_13|C3_104|C4_46	C1_3|C2_14|C3_25|C4_106	1285	gi|906460067|gb|KNC22913.1| hypothetical protein FF38_00370, partial	415	1.91e-247	847.449	GO:0006508 proteolysis	-	GO:0004181 metallocarboxypeptidase activity | GO:0008270 zinc ion binding	-	7375|Lucilia cuprina	Lucilia	Calliphoridae
c13924_g1_i1	bcc_70210|Cycle_38	33	20	314	165	410	246	601	274	0.000347461	0.2847	898	TTC	TAC	F	Y	7.49|34.29|7.55|37.51	C1_14|C2_143|C3_49|C4_389	C1_173|C2_274|C3_600|C4_648	1359	gi|906473212|gb|KNC33171.1| hypothetical protein FF38_03631	375	3.99e-210	723.385	GO:0006508 proteolysis | GO:0006629 lipid metabolic process	-	GO:0004190 aspartic-type endopeptidase activity	-	7375|Lucilia cuprina	Lucilia	Calliphoridae
c13924_g1_i1	bcc_70209|Cycle_3	0	0	48	198	398	437	596	309	6.45e-09	0.2325	688	AGT	AAT	S	N	0.0|7.48|0.0|39.05	C1_0|C2_22|C3_0|C4_467	C1_168|C2_272|C3_1064|C4_729	1359	gi|906473212|gb|KNC33171.1| hypothetical protein FF38_03631	375	3.99e-210	723.385	GO:0006508 proteolysis | GO:0006629 lipid metabolic process	-	GO:0004190 aspartic-type endopeptidase activity	-	7375|Lucilia cuprina	Lucilia	Calliphoridae
c13918_g3_i1	bcc_18363|Cycle_0	9	5	0	0	26	16	20	20	0.000580771	0.2476	924	ATT	GTT	I	V	26.67|0.0|23.08|0.0	C1_4|C2_0|C3_12|C4_0	C1_11|C2_9|C3_40|C4_47	4643	gi|557769708|ref|XP_005184527.1| PREDICTED: uncharacterized protein LOC101899481	1341	0	1495.49	-	-	-	-	7370|Musca domestica	Musca	Muscidae
c13910_g1_i3	bcc_26235|Cycle_0	462	424	164	41	1431	986	1712	1079	0.00634023	0.2104	5299	GTA	GGA	V	G	24.41|8.76|30.05|3.63	C1_195|C2_75|C3_1032|C4_96	C1_604|C2_781|C3_2402|C4_2549	10481	gi|906462078|gb|KNC24442.1| Apolipophorin, partial	3329	0	6830.72	GO:0007016 cytoskeletal anchoring at plasma membrane | GO:0007155 cell adhesion | GO:0006869 lipid transport	GO:0005925 focal adhesion | GO:0001726 ruffle | GO:0015629 actin cytoskeleton	GO:0005200 structural constituent of cytoskeleton | GO:0005319 lipid transporter activity	-	7375|Lucilia cuprina	Lucilia	Calliphoridae
c13904_g1_i1	bcc_37367|Cycle_6	0	2	13	15	54	72	31	70	0.000822456	0.2224	745	CTA	GTA	L	V	0.0|30.0|2.23|17.5	C1_0|C2_6|C3_4|C4_35	C1_23|C2_14|C3_175|C4_165	1161	gi|906467911|gb|KNC29040.1| hypothetical protein FF38_01398	305	3.07e-182	630.677	-	-	-	-	7375|Lucilia cuprina	Lucilia	Calliphoridae
c13898_g2_i1	bcc_59209|Cycle_11	59	39	35	17	9	6	88	33	6.56e-06	0.5549	1229	GCT	GTT	A	V	86.21|28.57|87.16|33.61	C1_25|C2_16|C3_95|C4_40	C1_4|C2_40|C3_14|C4_79	1859	gi|906458094|gb|KNC21373.1| hypothetical protein FF38_12554	506	0	1121.03	GO:0006508 proteolysis	GO:0005737 cytoplasm	GO:0030145 manganese ion binding | GO:0008235 metalloexopeptidase activity | GO:0004177 aminopeptidase activity	-	7375|Lucilia cuprina	Lucilia	Calliphoridae
c13898_g2_i1	bcc_59213|Cycle_27	5	21	22	47	17	11	4	2	0.00157124	0.4609	524	AGA	AAA	R	K	22.22|83.33|64.56|95.65	C1_2|C2_10|C3_51|C4_110	C1_7|C2_2|C3_28|C4_5	1859	gi|906458094|gb|KNC21373.1| hypothetical protein FF38_12554	506	0	1121.03	GO:0006508 proteolysis	GO:0005737 cytoplasm	GO:0030145 manganese ion binding | GO:0008235 metalloexopeptidase activity | GO:0004177 aminopeptidase activity	-	7375|Lucilia cuprina	Lucilia	Calliphoridae
c13894_g4_i2	bcc_25167|Cycle_7	1360	1737	919	743	379	497	717	2563	0.00112869	0.3866	405	AGT	ACT	S	T	78.2|56.17|77.77|22.47	C1_574|C2_419|C3_4230|C4_1755	C1_160|C2_327|C3_1209|C4_6054	890	gi|906461467|gb|KNC23945.1| hypothetical protein FF38_01007	227	2.9e-118	417.995	-	-	-	-	7375|Lucilia cuprina	Lucilia	Calliphoridae
c13894_g4_i2	bcc_25167|Cycle_8	235	224	395	1162	782	780	669	320	0.00208278	0.3506	405	ACT	AGT	T	S	23.08|37.11|22.3|78.41	C1_99|C2_180|C3_545|C4_2745	C1_330|C2_305|C3_1899|C4_756	890	gi|906461467|gb|KNC23945.1| hypothetical protein FF38_01007	227	2.9e-118	417.995	-	-	-	-	7375|Lucilia cuprina	Lucilia	Calliphoridae
c13894_g2_i4	bcc_25157|Cycle_2	5	1	162	257	173	382	79	132	0	0.6511	595	TCT	ACT	S	T	2.67|67.27|0.21|66.12	C1_2|C2_74|C3_2|C4_607	C1_73|C2_36|C3_931|C4_311	1178	gi|906461467|gb|KNC23945.1| hypothetical protein FF38_01007	289	1.14e-153	535.697	-	-	-	-	7375|Lucilia cuprina	Lucilia	Calliphoridae
c13894_g2_i4	bcc_25158|Cycle_4	2	0	257	296	590	707	296	298	0	0.4798	475	TTA	GTA	L	V	0.4|46.43|0.0|49.89	C1_1|C2_117|C3_0|C4_700	C1_249|C2_135|C3_1721|C4_703	1178	gi|906461467|gb|KNC23945.1| hypothetical protein FF38_01007	289	1.14e-153	535.697	-	-	-	-	7375|Lucilia cuprina	Lucilia	Calliphoridae
c13894_g1_i1	bcc_32565|Cycle_4	17	30	0	0	24	10	20	42	7.44e-08	0.5823	400	CAC	TAC	H	Y	41.18|0.0|75.51|0.0	C1_7|C2_0|C3_74|C4_0	C1_10|C2_9|C3_24|C4_100	1636	gi|906471848|gb|KNC32088.1| hypothetical protein FF38_02259	478	9.81e-292	994.691	GO:0006508 proteolysis	-	GO:0004185 serine-type carboxypeptidase activity	-	7375|Lucilia cuprina	Lucilia	Calliphoridae
c13890_g1_i1	bcc_30898|Cycle_4	50	120	79	89	0	0	13	64	0.000113284	0.2798	1129	GTG	GCG	V	A	100.0|85.71|100.0|58.17	C1_21|C2_36|C3_292|C4_210	C1_0|C2_6|C3_0|C4_151	1371	gi|907663236|ref|XP_013102918.1| PREDICTED: serine protease easter-like isoform X1	350	2e-165	574.78	GO:0006508 proteolysis	-	GO:0004252 serine-type endopeptidase activity	-	35570|Stomoxys calcitrans	Stomoxys	Muscidae
c13880_g5_i1	bcc_7850|Cycle_11	145	192	0	0	483	688	414	214	0	0.2245	156	ACT	GCT	T	A	23.02|0.0|21.8|0.0	C1_61|C2_0|C3_467|C4_0	C1_204|C2_189|C3_1675|C4_506	410	gi|906466051|gb|KNC27578.1| hypothetical protein FF38_05112, partial	126	1.16e-52	208.04	GO:0022008 neurogenesis	-	-	-	7375|Lucilia cuprina	Lucilia	Calliphoridae
c13880_g4_i2	bcc_57906|Cycle_0	545	691	982	758	1722	2927	502	983	0.00185998	0.3329	321	TCC	ACC	S	T	24.03|66.17|19.1|43.54	C1_230|C2_448|C3_1683|C4_1790	C1_727|C2_229|C3_7127|C4_2321	585	gi|906466051|gb|KNC27578.1| hypothetical protein FF38_05112, partial	123	1.76e-49	200.314	GO:0022008 neurogenesis	-	-	-	7375|Lucilia cuprina	Lucilia	Calliphoridae
c13880_g4_i2	bcc_57909|Cycle_0	1161	1511	1186	1533	1628	1522	557	379	3.45e-05	0.2839	333	GCT	TCT	A	S	41.63|68.05|49.82|80.16	C1_490|C2_541|C3_3680|C4_3621	C1_687|C2_254|C3_3707|C4_896	585	gi|906466051|gb|KNC27578.1| hypothetical protein FF38_05112, partial	123	1.76e-49	200.314	GO:0022008 neurogenesis	-	-	-	7375|Lucilia cuprina	Lucilia	Calliphoridae
c13877_g1_i3	bcc_56821|Cycle_0	33	15	0	0	31	25	59	52	0	0.4453	475	CCT	CGT	P	R	51.85|0.0|38.14|0.0	C1_14|C2_0|C3_37|C4_0	C1_13|C2_27|C3_60|C4_122	1244	gi|906460603|gb|KNC23286.1| hypothetical protein FF38_10726	250	3.19e-70	264.391	-	-	-	-	7375|Lucilia cuprina	Lucilia	Calliphoridae
c13877_g1_i3	bcc_56820|Cycle_23	5	0	24	25	36	27	33	33	1.84e-06	0.3651	589	ACT	AGT	T	S	11.76|42.31|0.0|42.65	C1_2|C2_11|C3_0|C4_58	C1_15|C2_15|C3_66|C4_78	1244	gi|906460603|gb|KNC23286.1| hypothetical protein FF38_10726	250	3.19e-70	264.391	-	-	-	-	7375|Lucilia cuprina	Lucilia	Calliphoridae
c13877_g1_i3	bcc_56820|Cycle_24	38	53	31	30	0	3	26	12	7.1e-09	0.3441	589	AGT	ACT	S	T	100.0|53.85|94.89|72.0	C1_16|C2_14|C3_130|C4_72	C1_0|C2_12|C3_7|C4_28	1244	gi|906460603|gb|KNC23286.1| hypothetical protein FF38_10726	250	3.19e-70	264.391	-	-	-	-	7375|Lucilia cuprina	Lucilia	Calliphoridae
c13877_g1_i3	bcc_56820|Cycle_18	64	68	70	61	7	2	20	53	0.000995043	0.28	739	AGT	AAT	S	N	90.0|78.05|97.06|53.53	C1_27|C2_32|C3_165|C4_144	C1_3|C2_9|C3_5|C4_125	1244	gi|906460603|gb|KNC23286.1| hypothetical protein FF38_10726	250	3.19e-70	264.391	-	-	-	-	7375|Lucilia cuprina	Lucilia	Calliphoridae
c13877_g1_i3	bcc_56819|Cycle_8	2	4	22	31	66	55	48	76	1.49e-07	0.2534	794	AAT	GAT	N	D	3.45|31.25|6.25|28.97	C1_1|C2_10|C3_9|C4_73	C1_28|C2_22|C3_135|C4_179	1244	gi|906460603|gb|KNC23286.1| hypothetical protein FF38_10726	250	3.19e-70	264.391	-	-	-	-	7375|Lucilia cuprina	Lucilia	Calliphoridae
c13877_g1_i3	bcc_56819|Cycle_15	64	47	53	69	17	15	0	0	2.81e-09	0.2259	813	ATA	ATG	I	M	79.41|100.0|76.16|100.0	C1_27|C2_24|C3_115|C4_164	C1_7|C2_0|C3_36|C4_0	1244	gi|906460603|gb|KNC23286.1| hypothetical protein FF38_10726	250	3.19e-70	264.391	-	-	-	-	7375|Lucilia cuprina	Lucilia	Calliphoridae
c13873_g1_i1	bcc_58097|Cycle_15	2	2	13	73	97	116	86	66	1.47e-05	0.3097	665	TTT	ATT	F	I	2.38|13.33|2.08|52.44	C1_1|C2_6|C3_6|C4_172	C1_41|C2_39|C3_282|C4_156	1075	gi|906470628|gb|KNC31107.1| hypothetical protein FF38_06663	219	5.35e-121	427.084	GO:0032504 multicellular organism reproduction | GO:0006979 response to oxidative stress | GO:0006810 transport | GO:0070328 triglyceride homeostasis | GO:0033500 carbohydrate homeostasis | GO:0008340 determination of adult lifespan | GO:0030682 evasion or tolerance of host defense response	GO:0005615 extracellular space	GO:0031409 pigment binding | GO:0008289 lipid binding | GO:0005215 transporter activity	-	7375|Lucilia cuprina	Lucilia	Calliphoridae
c13873_g1_i1	bcc_58100|Cycle_8	81	107	75	122	33	36	0	0	5.06e-08	0.2706	273	ACA	AAA	T	K	70.83|100.0|75.0|100.0	C1_34|C2_34|C3_261|C4_289	C1_14|C2_0|C3_87|C4_0	1075	gi|906470628|gb|KNC31107.1| hypothetical protein FF38_06663	219	5.35e-121	427.084	GO:0032504 multicellular organism reproduction | GO:0006979 response to oxidative stress | GO:0006810 transport | GO:0070328 triglyceride homeostasis | GO:0033500 carbohydrate homeostasis | GO:0008340 determination of adult lifespan | GO:0030682 evasion or tolerance of host defense response	GO:0005615 extracellular space	GO:0031409 pigment binding | GO:0008289 lipid binding | GO:0005215 transporter activity	-	7375|Lucilia cuprina	Lucilia	Calliphoridae
c13873_g1_i1	bcc_58096|Cycle_6	154	87	143	65	28	39	0	0	1.47e-05	0.2317	817	GAT	GAG	D	E	84.42|100.0|69.38|100.0	C1_65|C2_65|C3_213|C4_153	C1_12|C2_0|C3_94|C4_0	1075	gi|906470628|gb|KNC31107.1| hypothetical protein FF38_06663	219	5.35e-121	427.084	GO:0032504 multicellular organism reproduction | GO:0006979 response to oxidative stress | GO:0006810 transport | GO:0070328 triglyceride homeostasis | GO:0033500 carbohydrate homeostasis | GO:0008340 determination of adult lifespan | GO:0030682 evasion or tolerance of host defense response	GO:0005615 extracellular space	GO:0031409 pigment binding | GO:0008289 lipid binding | GO:0005215 transporter activity	-	7375|Lucilia cuprina	Lucilia	Calliphoridae
c13868_g2_i1	bcc_71316|Cycle_8	36	24	4	1	69	62	92	79	1.05e-12	0.2839	474	ACT	GCT	T	A	34.09|4.55|27.96|1.59	C1_15|C2_2|C3_59|C4_3	C1_29|C2_42|C3_152|C4_186	2061	gi|906473938|gb|KNC33640.1| Maltase A3	579	0	1207.37	GO:0005975 carbohydrate metabolic process	-	GO:0043169 cation binding | GO:0003824 catalytic activity	3.2.1.20	7375|Lucilia cuprina	Lucilia	Calliphoridae
c13868_g2_i1	bcc_71312|Cycle_0	9	4	123	57	208	167	202	254	4.31e-06	0.2484	1026	GAG	CAG	E	Q	4.35|37.84|2.4|18.37	C1_4|C2_56|C3_10|C4_135	C1_88|C2_92|C3_407|C4_600	2061	gi|906473938|gb|KNC33640.1| Maltase A3	579	0	1207.37	GO:0005975 carbohydrate metabolic process	-	GO:0043169 cation binding | GO:0003824 catalytic activity	3.2.1.20	7375|Lucilia cuprina	Lucilia	Calliphoridae
c13867_g1_i1	bcc_25925|Cycle_5	33	30	24	27	54	46	7	3	2.51e-08	0.4501	717	TCT	ACT	S	T	37.84|78.57|39.25|90.14	C1_14|C2_11|C3_73|C4_64	C1_23|C2_3|C3_113|C4_7	1013	gi|906466398|gb|KNC27833.1| hypothetical protein FF38_12500	260	1.44e-149	522.064	-	-	-	-	7375|Lucilia cuprina	Lucilia	Calliphoridae
c13867_g1_i1	bcc_25923|Cycle_8	14	11	70	111	107	93	103	164	0.000526874	0.2934	399	ATA	GTA	I	V	11.76|40.51|11.02|40.46	C1_6|C2_32|C3_28|C4_263	C1_45|C2_47|C3_226|C4_387	1013	gi|906466398|gb|KNC27833.1| hypothetical protein FF38_12500	260	1.44e-149	522.064	-	-	-	-	7375|Lucilia cuprina	Lucilia	Calliphoridae
c13863_g1_i4	bcc_16003|Cycle_15	45	72	0	0	128	101	116	111	0	0.3382	116	TTT	TCT	F	S	26.03|0.0|41.67|0.38	C1_19|C2_0|C3_175|C4_1	C1_54|C2_53|C3_245|C4_262	3249	gi|906458876|gb|KNC22009.1| hypothetical protein FF38_14218	229	1.52e-140	492.07	GO:0015991 ATP hydrolysis coupled proton transport	GO:0033178 proton-transporting two-sector ATPase complex, catalytic domain	GO:0046961 proton-transporting ATPase activity, rotational mechanism	-	7375|Lucilia cuprina	Lucilia	Calliphoridae
c13863_g1_i4	bcc_16003|Cycle_12	137	103	138	126	50	67	0	3	0	0.3191	116	TCT	TTT	S	F	73.42|100.0|60.68|97.39	C1_58|C2_63|C3_250|C4_298	C1_21|C2_0|C3_162|C4_8	3249	gi|906458876|gb|KNC22009.1| hypothetical protein FF38_14218	229	1.52e-140	492.07	GO:0015991 ATP hydrolysis coupled proton transport	GO:0033178 proton-transporting two-sector ATPase complex, catalytic domain	GO:0046961 proton-transporting ATPase activity, rotational mechanism	-	7375|Lucilia cuprina	Lucilia	Calliphoridae
c13858_g2_i1	bcc_14074|Cycle_8	142	134	18	0	50	36	64	33	7.17e-06	0.6542	1247	GAT	GAA	D	E	74.07|21.62|78.93|0.0	C1_60|C2_8|C3_326|C4_0	C1_21|C2_29|C3_87|C4_78	1809	gi|906464995|gb|KNC26717.1| hypothetical protein FF38_11372	434	4.99e-263	899.256	-	-	-	-	7375|Lucilia cuprina	Lucilia	Calliphoridae
c13857_g1_i1	bcc_64678|Cycle_7	24	24	221	164	557	393	511	307	4.7e-09	0.2756	1448	TCC	ACC	S	T	4.08|30.24|5.72|34.8	C1_10|C2_101|C3_58|C4_387	C1_235|C2_233|C3_956|C4_725	1717	gi|906465737|gb|KNC27332.1| hypothetical protein FF38_07241	515	4.72e-310	1055.59	GO:0016311 dephosphorylation	-	GO:0004035 alkaline phosphatase activity	3.1.3.1	7375|Lucilia cuprina	Lucilia	Calliphoridae
c13857_g1_i1	bcc_64683|Cycle_13	95	60	90	77	12	19	50	78	0.00745654	0.2539	285	ACA	AGA	T	R	88.89|64.06|76.04|49.45	C1_40|C2_41|C3_146|C4_181	C1_5|C2_23|C3_46|C4_185	1717	gi|906465737|gb|KNC27332.1| hypothetical protein FF38_07241	515	4.72e-310	1055.59	GO:0016311 dephosphorylation	-	GO:0004035 alkaline phosphatase activity	3.1.3.1	7375|Lucilia cuprina	Lucilia	Calliphoridae
c13853_g1_i1	bcc_39613|Cycle_0	14	13	20	44	26	64	13	19	0.00314904	0.3928	1116	ATT	GTT	I	V	35.29|60.0|16.58|70.07	C1_6|C2_9|C3_31|C4_103	C1_11|C2_6|C3_156|C4_44	1775	gi|118428560|gb|ABK91490.1| CYP6A27	504	7.39e-305	1038.32	GO:0055114 oxidation-reduction process	-	GO:0020037 heme binding | GO:0016705 oxidoreductase activity, acting on paired donors, with incorporation or reduction of molecular oxygen | GO:0004497 monooxygenase activity | GO:0005506 iron ion binding	-	7375|Lucilia cuprina	Lucilia	Calliphoridae
c13853_g1_i1	bcc_39609|Cycle_4	14	17	0	0	45	54	35	60	3.98e-08	0.2384	1555	AGT	AAT	S	N	24.0|0.0|24.28|0.0	C1_6|C2_0|C3_42|C4_0	C1_19|C2_16|C3_131|C4_142	1775	gi|118428560|gb|ABK91490.1| CYP6A27	504	7.39e-305	1038.32	GO:0055114 oxidation-reduction process	-	GO:0020037 heme binding | GO:0016705 oxidoreductase activity, acting on paired donors, with incorporation or reduction of molecular oxygen | GO:0004497 monooxygenase activity | GO:0005506 iron ion binding	-	7375|Lucilia cuprina	Lucilia	Calliphoridae
c13850_g2_i2	bcc_17859|Cycle_1	208	170	178	171	100	94	9	10	0	0.2887	483	GAA	GAC	E	D	67.69|95.29|64.43|94.41	C1_88|C2_81|C3_413|C4_405	C1_42|C2_4|C3_228|C4_24	1150	gi|906464978|gb|KNC26700.1| hypothetical protein FF38_11397, partial	240	2.93e-153	534.334	GO:0046439 L-cysteine metabolic process | GO:0055114 oxidation-reduction process	-	GO:0017172 cysteine dioxygenase activity | GO:0005506 iron ion binding	1.13.11.20	7375|Lucilia cuprina	Lucilia	Calliphoridae
c13838_g1_i1	bcc_60120|Cycle_0	163	175	9	9	500	395	827	682	0	0.2645	1013	GAT	AAT	D	N	24.64|1.05|30.71|1.35	C1_69|C2_4|C3_426|C4_22	C1_211|C2_377|C3_961|C4_1610	1356	gi|906474153|gb|KNC33804.1| Zinc carboxypeptidase A 1	417	1.29e-243	834.725	GO:0006508 proteolysis	-	GO:0004181 metallocarboxypeptidase activity | GO:0008270 zinc ion binding	-	7375|Lucilia cuprina	Lucilia	Calliphoridae
c13838_g1_i1	bcc_60127|Cycle_3	360	384	610	612	116	126	0	0	0	0.2454	525	GTC	GCC	V	A	75.62|100.0|75.32|100.0	C1_152|C2_278|C3_934|C4_1446	C1_49|C2_0|C3_306|C4_0	1356	gi|906474153|gb|KNC33804.1| Zinc carboxypeptidase A 1	417	1.29e-243	834.725	GO:0006508 proteolysis	-	GO:0004181 metallocarboxypeptidase activity | GO:0008270 zinc ion binding	-	7375|Lucilia cuprina	Lucilia	Calliphoridae
c13838_g1_i1	bcc_60120|Cycle_4	216	164	0	1	848	610	1340	1094	0	0.207	1017	GTT	GCT	V	A	20.27|0.0|21.21|0.12	C1_91|C2_0|C3_400|C4_3	C1_358|C2_611|C3_1486|C4_2583	1356	gi|906474153|gb|KNC33804.1| Zinc carboxypeptidase A 1	417	1.29e-243	834.725	GO:0006508 proteolysis	-	GO:0004181 metallocarboxypeptidase activity | GO:0008270 zinc ion binding	-	7375|Lucilia cuprina	Lucilia	Calliphoridae
c13828_g1_i2	bcc_58686|Cycle_28	33	39	0	0	33	34	31	43	0	0.5171	629	TTC	TCC	F	S	50.0|0.0|52.81|0.0	C1_14|C2_0|C3_94|C4_0	C1_14|C2_14|C3_84|C4_102	1479	gi|906469626|gb|KNC30333.1| hypothetical protein FF38_03910	415	9.75e-219	752.015	GO:0006508 proteolysis	-	GO:0004181 metallocarboxypeptidase activity | GO:0008270 zinc ion binding	-	7375|Lucilia cuprina	Lucilia	Calliphoridae
c13828_g1_i2	bcc_58682|Cycle_0	28	74	147	287	33	53	0	0	3e-12	0.4792	1205	CGT	CAT	R	H	46.15|100.0|58.44|100.0	C1_12|C2_67|C3_180|C4_677	C1_14|C2_0|C3_128|C4_0	1479	gi|906469626|gb|KNC30333.1| hypothetical protein FF38_03910	415	9.75e-219	752.015	GO:0006508 proteolysis	-	GO:0004181 metallocarboxypeptidase activity | GO:0008270 zinc ion binding	-	7375|Lucilia cuprina	Lucilia	Calliphoridae
c13828_g1_i2	bcc_58683|Cycle_3	107	106	215	293	45	51	0	0	0	0.3104	1141	TCC	ACC	S	T	70.31|100.0|67.8|100.0	C1_45|C2_98|C3_259|C4_691	C1_19|C2_0|C3_123|C4_0	1479	gi|906469626|gb|KNC30333.1| hypothetical protein FF38_03910	415	9.75e-219	752.015	GO:0006508 proteolysis	-	GO:0004181 metallocarboxypeptidase activity | GO:0008270 zinc ion binding	-	7375|Lucilia cuprina	Lucilia	Calliphoridae
c13828_g1_i2	bcc_58691|Cycle_0	0	0	77	32	206	210	167	293	1.45e-07	0.207	364	TCT	ACT	S	T	0.0|31.53|0.19|9.88	C1_0|C2_35|C3_1|C4_76	C1_87|C2_76|C3_512|C4_693	1479	gi|906469626|gb|KNC30333.1| hypothetical protein FF38_03910	415	9.75e-219	752.015	GO:0006508 proteolysis	-	GO:0004181 metallocarboxypeptidase activity | GO:0008270 zinc ion binding	-	7375|Lucilia cuprina	Lucilia	Calliphoridae
c13823_g5_i1	bcc_48185|Cycle_3	47	43	0	0	128	92	145	129	0	0.2935	991	AGC	AAC	S	N	27.03|0.0|32.01|0.0	C1_20|C2_0|C3_105|C4_0	C1_54|C2_66|C3_223|C4_304	1225	gi|906472663|gb|KNC32747.1| hypothetical protein FF38_03813	387	1.19e-201	695.209	GO:0006108 malate metabolic process | GO:0055114 oxidation-reduction process	-	GO:0046872 metal ion binding | GO:0004471 malate dehydrogenase (decarboxylating) activity | GO:0051287 NAD binding	-	7375|Lucilia cuprina	Lucilia	Calliphoridae
c13823_g2_i2	bcc_48176|Cycle_0	71	134	0	0	301	301	217	408	3.48e-14	0.2495	963	ACG	ATG	T	M	19.11|0.0|30.85|0.0	C1_30|C2_0|C3_327|C4_0	C1_127|C2_99|C3_733|C4_963	1692	gi|906472663|gb|KNC32747.1| hypothetical protein FF38_03813	412	5.24e-273	932.431	GO:0006108 malate metabolic process | GO:0055114 oxidation-reduction process	-	GO:0046872 metal ion binding | GO:0004471 malate dehydrogenase (decarboxylating) activity | GO:0051287 NAD binding	-	7375|Lucilia cuprina	Lucilia	Calliphoridae
c13823_g2_i1	bcc_48176|Cycle_0	71	134	0	0	301	301	217	408	3.48e-14	0.2495	863	ACG	ATG	T	M	19.11|0.0|30.85|0.0	C1_30|C2_0|C3_327|C4_0	C1_127|C2_99|C3_733|C4_963	1592	gi|906472663|gb|KNC32747.1| hypothetical protein FF38_03813	374	4.84e-250	856.084	GO:0006108 malate metabolic process | GO:0055114 oxidation-reduction process	-	GO:0046872 metal ion binding | GO:0004471 malate dehydrogenase (decarboxylating) activity | GO:0051287 NAD binding	-	7375|Lucilia cuprina	Lucilia	Calliphoridae
c13820_g1_i7	bcc_3408|Cycle_4	137	133	1217	884	270	346	607	417	8.45e-07	0.3662	500	TAC	TTC	Y	F	33.72|66.71|27.79|67.93	C1_58|C2_555|C3_324|C4_2089	C1_114|C2_277|C3_842|C4_986	1130	gi|906473923|gb|KNC33625.1| hypothetical protein FF38_08769	251	9.68e-146	509.339	GO:0010765 positive regulation of sodium ion transport | GO:0006508 proteolysis | GO:0007586 digestion	GO:0005615 extracellular space | GO:0005886 plasma membrane	GO:0004252 serine-type endopeptidase activity	3.4.21.4	7375|Lucilia cuprina	Lucilia	Calliphoridae
c13820_g1_i1	bcc_76188|Cycle_0	9	5	20	36	24	106	4	6	4.26e-07	0.6864	142	ACC	AAC	T	N	28.57|81.82|4.78|85.15	C1_4|C2_9|C3_13|C4_86	C1_10|C2_2|C3_259|C4_15	915	gi|906473923|gb|KNC33625.1| hypothetical protein FF38_08769	249	3.83e-143	500.705	GO:0010765 positive regulation of sodium ion transport | GO:0006508 proteolysis | GO:0007586 digestion	GO:0005615 extracellular space | GO:0005886 plasma membrane	GO:0004252 serine-type endopeptidase activity	3.4.21.4	7375|Lucilia cuprina	Lucilia	Calliphoridae
c13820_g1_i1	bcc_3408|Cycle_4	137	133	1217	884	270	346	607	417	8.45e-07	0.3662	343	TAC	TTC	Y	F	33.72|66.71|27.79|67.93	C1_58|C2_555|C3_324|C4_2089	C1_114|C2_277|C3_842|C4_986	915	gi|906473923|gb|KNC33625.1| hypothetical protein FF38_08769	249	3.83e-143	500.705	GO:0010765 positive regulation of sodium ion transport | GO:0006508 proteolysis | GO:0007586 digestion	GO:0005615 extracellular space | GO:0005886 plasma membrane	GO:0004252 serine-type endopeptidase activity	3.4.21.4	7375|Lucilia cuprina	Lucilia	Calliphoridae
c13818_g5_i3	bcc_27396|Cycle_0	0	1	7	24	62	67	37	61	7.39e-05	0.2134	870	GAC	GGC	D	G	0.0|15.0|1.81|28.0	C1_0|C2_3|C3_3|C4_56	C1_26|C2_17|C3_163|C4_144	1949	gi|906472228|gb|KNC32387.1| hypothetical protein FF38_04997	487	1.63e-90	325.742	GO:0051276 chromosome organization | GO:0007476 imaginal disc-derived wing morphogenesis | GO:0042048 olfactory behavior | GO:0006355 regulation of transcription, DNA-dependent | GO:0008285 negative regulation of cell proliferation	-	GO:0043565 sequence-specific DNA binding | GO:0046983 protein dimerization activity | GO:0003700 sequence-specific DNA binding transcription factor activity	-	7375|Lucilia cuprina	Lucilia	Calliphoridae
c13813_g3_i5	bcc_19037|Cycle_26	7	6	0	0	24	16	26	20	0.00034367	0.2493	1353	AAA	ACA	K	T	23.08|0.0|27.27|0.0	C1_3|C2_0|C3_15|C4_0	C1_10|C2_12|C3_40|C4_47	2627	gi|906460783|gb|KNC23422.1| hypothetical protein FF38_13334	603	0	1085.58	-	GO:0005737 cytoplasm	-	-	7375|Lucilia cuprina	Lucilia	Calliphoridae
c13813_g3_i2	bcc_19037|Cycle_26	7	6	0	0	24	16	26	20	0.00034367	0.2493	1206	AAA	ACA	K	T	23.08|0.0|27.27|0.0	C1_3|C2_0|C3_15|C4_0	C1_10|C2_12|C3_40|C4_47	2480	gi|906460783|gb|KNC23422.1| hypothetical protein FF38_13334	558	7.8e-277	945.156	-	GO:0005737 cytoplasm	-	-	7375|Lucilia cuprina	Lucilia	Calliphoridae
c13806_g4_i3	bcc_14000|Cycle_16	1177	1304	235	298	73	39	83	216	1.26e-06	0.2969	651	GTT	ATT	V	I	94.13|73.79|97.09|58.02	C1_497|C2_107|C3_3175|C4_705	C1_31|C2_38|C3_95|C4_510	2242	gi|906457930|gb|KNC21255.1| hypothetical protein FF38_13900	514	0	1078.31	GO:0019343 cysteine biosynthetic process via cystathionine | GO:0006535 cysteine biosynthetic process from serine	GO:0005737 cytoplasm	GO:0030554 adenyl nucleotide binding | GO:0004122 cystathionine beta-synthase activity	-	7375|Lucilia cuprina	Lucilia	Calliphoridae
c13806_g4_i3	bcc_14002|Cycle_31	201	237	0	0	862	808	338	315	0	0.2079	1173	ACC	GCC	T	A	18.93|0.0|22.67|0.0	C1_85|C2_0|C3_577|C4_0	C1_364|C2_154|C3_1968|C4_745	2242	gi|906457930|gb|KNC21255.1| hypothetical protein FF38_13900	514	0	1078.31	GO:0019343 cysteine biosynthetic process via cystathionine | GO:0006535 cysteine biosynthetic process from serine	GO:0005737 cytoplasm	GO:0030554 adenyl nucleotide binding | GO:0004122 cystathionine beta-synthase activity	-	7375|Lucilia cuprina	Lucilia	Calliphoridae
c13806_g4_i1	bcc_14000|Cycle_16	1177	1304	235	298	73	39	83	216	1.26e-06	0.2969	508	GTT	ATT	V	I	94.13|73.79|97.09|58.02	C1_497|C2_107|C3_3175|C4_705	C1_31|C2_38|C3_95|C4_510	1828	gi|906457930|gb|KNC21255.1| hypothetical protein FF38_13900	420	3.25e-265	906.528	GO:0019343 cysteine biosynthetic process via cystathionine | GO:0006535 cysteine biosynthetic process from serine	GO:0005737 cytoplasm	GO:0030554 adenyl nucleotide binding | GO:0004122 cystathionine beta-synthase activity	4.2.1.22	7375|Lucilia cuprina	Lucilia	Calliphoridae
c13806_g4_i1	bcc_14002|Cycle_31	201	237	0	0	862	808	338	315	0	0.2079	1030	ACC	GCC	T	A	18.93|0.0|22.67|0.0	C1_85|C2_0|C3_577|C4_0	C1_364|C2_154|C3_1968|C4_745	1828	gi|906457930|gb|KNC21255.1| hypothetical protein FF38_13900	420	3.25e-265	906.528	GO:0019343 cysteine biosynthetic process via cystathionine | GO:0006535 cysteine biosynthetic process from serine	GO:0005737 cytoplasm	GO:0030554 adenyl nucleotide binding | GO:0004122 cystathionine beta-synthase activity	4.2.1.22	7375|Lucilia cuprina	Lucilia	Calliphoridae
c13803_g2_i3	bcc_51885|Cycle_33	19	8	0	3	21	45	33	43	0.00548335	0.2804	1401	AGA	AAA	R	K	47.06|0.0|14.84|5.56	C1_8|C2_0|C3_19|C4_6	C1_9|C2_15|C3_109|C4_102	2008	gi|659106059|gb|AID61418.1| cytochrome P450, partial	541	8.74e-294	1001.51	GO:0055114 oxidation-reduction process	-	GO:0020037 heme binding | GO:0016705 oxidoreductase activity, acting on paired donors, with incorporation or reduction of molecular oxygen | GO:0004497 monooxygenase activity | GO:0005506 iron ion binding	-	145453|Calliphora stygia	Calliphora	Calliphoridae
c13800_g1_i1	bcc_40988|Cycle_88	0	0	13	11	50	58	9	19	1.65e-13	0.4788	553	CAT	CAA	H	Q	0.0|60.0|0.0|35.71	C1_0|C2_6|C3_0|C4_25	C1_21|C2_4|C3_141|C4_45	1163	gi|906459635|gb|KNC22575.1| hypothetical protein FF38_00191	344	2.72e-222	763.831	GO:0019478 D-amino acid catabolic process | GO:0055114 oxidation-reduction process | GO:0006533 aspartate catabolic process | GO:0042445 hormone metabolic process | GO:0006464 protein modification process | GO:0007320 insemination | GO:0007625 grooming behavior	GO:0005777 peroxisome	GO:0005102 receptor binding | GO:0008445 D-aspartate oxidase activity | GO:0048037 cofactor binding	-	7375|Lucilia cuprina	Lucilia	Calliphoridae
c13800_g1_i1	bcc_40988|Cycle_122	0	0	11	9	24	33	15	20	3.46e-07	0.3667	236	GAC	GGC	D	G	0.0|41.67|0.0|30.43	C1_0|C2_5|C3_0|C4_21	C1_10|C2_7|C3_81|C4_48	1163	gi|906459635|gb|KNC22575.1| hypothetical protein FF38_00191	344	2.72e-222	763.831	GO:0019478 D-amino acid catabolic process | GO:0055114 oxidation-reduction process | GO:0006533 aspartate catabolic process | GO:0042445 hormone metabolic process | GO:0006464 protein modification process | GO:0007320 insemination | GO:0007625 grooming behavior	GO:0005777 peroxisome	GO:0005102 receptor binding | GO:0008445 D-aspartate oxidase activity | GO:0048037 cofactor binding	-	7375|Lucilia cuprina	Lucilia	Calliphoridae
c13797_g2_i1	bcc_71004|Cycle_0	100	82	37	37	9	2	22	19	9.32e-10	0.3029	821	CAC	GAC	H	D	91.3|62.96|97.09|65.67	C1_42|C2_17|C3_200|C4_88	C1_4|C2_10|C3_6|C4_46	1981	gi|907703897|ref|XP_013110199.1| PREDICTED: collagen alpha-1(IX) chain-like	584	3.41e-275	939.702	GO:0007411 axon guidance | GO:0007605 sensory perception of sound | GO:0031581 hemidesmosome assembly | GO:0002062 chondrocyte differentiation | GO:0022617 extracellular matrix disassembly | GO:0060023 soft palate development | GO:0001503 ossification | GO:0007528 neuromuscular junction development | GO:0007519 skeletal muscle tissue development | GO:0030574 collagen catabolic process | GO:003019…	GO:0030056 hemidesmosome | GO:0031594 neuromuscular junction | GO:0005840 ribosome | GO:0005788 endoplasmic reticulum lumen | GO:0005592 collagen type XI | GO:0005587 collagen type IV | GO:0016021 integral to membrane | GO:0005605 basal lamina	GO:0030674 protein binding, bridging | GO:0046872 metal ion binding | GO:0030020 extracellular matrix structural constituent conferring tensile strength	-	35570|Stomoxys calcitrans	Stomoxys	Muscidae
c13797_g2_i1	bcc_71010|Cycle_4	31	30	22	39	7	15	2	0	0.000583627	0.2171	189	TTT	TAT	F	Y	81.25|90.91|67.27|100.0	C1_13|C2_10|C3_74|C4_92	C1_3|C2_1|C3_36|C4_0	1981	gi|907703897|ref|XP_013110199.1| PREDICTED: collagen alpha-1(IX) chain-like	584	3.41e-275	939.702	GO:0007411 axon guidance | GO:0007605 sensory perception of sound | GO:0031581 hemidesmosome assembly | GO:0002062 chondrocyte differentiation | GO:0022617 extracellular matrix disassembly | GO:0060023 soft palate development | GO:0001503 ossification | GO:0007528 neuromuscular junction development | GO:0007519 skeletal muscle tissue development | GO:0030574 collagen catabolic process | GO:003019…	GO:0030056 hemidesmosome | GO:0031594 neuromuscular junction | GO:0005840 ribosome | GO:0005788 endoplasmic reticulum lumen | GO:0005592 collagen type XI | GO:0005587 collagen type IV | GO:0016021 integral to membrane | GO:0005605 basal lamina	GO:0030674 protein binding, bridging | GO:0046872 metal ion binding | GO:0030020 extracellular matrix structural constituent conferring tensile strength	-	35570|Stomoxys calcitrans	Stomoxys	Muscidae
c13795_g1_i1	bcc_69169|Cycle_2	52	57	18	26	19	14	39	66	2.36e-14	0.4684	227	GTT	ATT	V	I	73.33|30.77|80.35|27.98	C1_22|C2_8|C3_139|C4_61	C1_8|C2_18|C3_34|C4_157	938	-	-	-	-	-	-	-	-	-	-	-
c13795_g1_i1	bcc_69169|Cycle_16	59	68	13	25	7	0	7	29	0.000308006	0.3905	209	GTT	ATT	V	I	89.29|66.67|100.0|45.67	C1_25|C2_6|C3_165|C4_58	C1_3|C2_3|C3_0|C4_69	938	-	-	-	-	-	-	-	-	-	-	-
c13795_g1_i1	bcc_69167|Cycle_0	71	55	22	17	5	2	7	8	0.0005694	0.2303	458	GGA	AGA	G	R	93.75|76.92|97.1|66.67	C1_30|C2_10|C3_134|C4_40	C1_2|C2_3|C3_4|C4_20	938	-	-	-	-	-	-	-	-	-	-	-
c13794_g1_i1	bcc_38789|Cycle_0	36	36	15	25	0	1	11	3	0.000145931	0.2516	2083	GAC	GGC	D	G	100.0|58.33|96.7|89.39	C1_15|C2_7|C3_88|C4_59	C1_0|C2_5|C3_3|C4_7	2322	gi|906467348|gb|KNC28593.1| Larval serum protein 1 gamma chain	695	0	1280.99	GO:0046331 lateral inhibition	GO:0005616 larval serum protein complex | GO:0005811 lipid particle	GO:0045735 nutrient reservoir activity	-	7375|Lucilia cuprina	Lucilia	Calliphoridae
c13775_g1_i1	bcc_27558|Cycle_0	9	22	0	6	26	22	57	53	6.84e-08	0.3277	1499	AGG	AAG	R	K	26.67|0.0|50.0|9.42	C1_4|C2_0|C3_54|C4_13	C1_11|C2_26|C3_54|C4_125	2734	gi|906472497|gb|KNC32628.1| hypothetical protein FF38_10482	780	0	1861.32	GO:0010951 negative regulation of endopeptidase activity	-	GO:0004867 serine-type endopeptidase inhibitor activity	-	7375|Lucilia cuprina	Lucilia	Calliphoridae
c13775_g1_i1	bcc_27561|Cycle_4	76	67	59	45	0	0	13	33	1.22e-14	0.3018	1947	CCC	TCC	P	S	100.0|81.82|100.0|57.92	C1_32|C2_27|C3_164|C4_106	C1_0|C2_6|C3_0|C4_77	2734	gi|906472497|gb|KNC32628.1| hypothetical protein FF38_10482	780	0	1861.32	GO:0010951 negative regulation of endopeptidase activity	-	GO:0004867 serine-type endopeptidase inhibitor activity	-	7375|Lucilia cuprina	Lucilia	Calliphoridae
c13758_g3_i4	bcc_7646|Cycle_30	47	146	20	32	9	27	64	124	1.68e-05	0.62	129	GCT	GTT	A	V	83.33|23.68|84.52|20.54	C1_20|C2_9|C3_355|C4_76	C1_4|C2_29|C3_65|C4_294	889	gi|906458454|gb|KNC21649.1| General odorant-binding protein 56a	138	7.91e-80	292.113	-	-	GO:0005549 odorant binding	-	7375|Lucilia cuprina	Lucilia	Calliphoridae
c13758_g3_i4	bcc_7646|Cycle_108	26	25	125	282	147	346	50	207	0.00023488	0.5366	134	ACT	GCT	T	A	15.07|71.25|6.76|57.61	C1_11|C2_57|C3_61|C4_666	C1_62|C2_23|C3_842|C4_490	889	gi|906458454|gb|KNC21649.1| General odorant-binding protein 56a	138	7.91e-80	292.113	-	-	GO:0005549 odorant binding	-	7375|Lucilia cuprina	Lucilia	Calliphoridae
c13758_g3_i4	bcc_7646|Cycle_73	386	290	90	302	175	72	368	366	0.00970921	0.4203	431	AAT	GAT	N	D	68.78|19.62|80.02|45.22	C1_163|C2_41|C3_705|C4_714	C1_74|C2_168|C3_176|C4_865	889	gi|906458454|gb|KNC21649.1| General odorant-binding protein 56a	138	7.91e-80	292.113	-	-	GO:0005549 odorant binding	-	7375|Lucilia cuprina	Lucilia	Calliphoridae
c13758_g3_i4	bcc_7646|Cycle_56	194	639	449	1936	107	320	7	17	0.000847196	0.3326	147	CCC	CAC	P	H	64.57|98.56|66.62|99.13	C1_82|C2_205|C3_1557|C4_4572	C1_45|C2_3|C3_780|C4_40	889	gi|906458454|gb|KNC21649.1| General odorant-binding protein 56a	138	7.91e-80	292.113	-	-	GO:0005549 odorant binding	-	7375|Lucilia cuprina	Lucilia	Calliphoridae
c13758_g3_i4	bcc_7646|Cycle_80	654	440	31	103	1462	1034	842	873	0.00103086	0.2333	429	GGA	GAA	G	E	30.91|3.52|29.84|10.54	C1_276|C2_14|C3_1071|C4_243	C1_617|C2_384|C3_2518|C4_2063	889	gi|906458454|gb|KNC21649.1| General odorant-binding protein 56a	138	7.91e-80	292.113	-	-	GO:0005549 odorant binding	-	7375|Lucilia cuprina	Lucilia	Calliphoridae
c13735_g1_i3	bcc_40019|Cycle_11	36	11	213	182	135	168	86	106	0	0.5362	1717	ATC	ACC	I	T	20.83|71.32|5.96|63.09	C1_15|C2_97|C3_26|C4_429	C1_57|C2_39|C3_410|C4_251	2412	gi|906473120|gb|KNC33088.1| hypothetical protein FF38_04690	250	4.34e-73	273.935	-	-	-	-	7375|Lucilia cuprina	Lucilia	Calliphoridae
c13735_g1_i3	bcc_40018|Cycle_4	97	148	64	85	26	53	138	180	2.61e-05	0.4437	1615	GCA	GTA	A	V	78.85|31.52|73.52|32.0	C1_41|C2_29|C3_361|C4_200	C1_11|C2_63|C3_130|C4_425	2412	gi|906473120|gb|KNC33088.1| hypothetical protein FF38_04690	250	4.34e-73	273.935	-	-	-	-	7375|Lucilia cuprina	Lucilia	Calliphoridae
c13735_g1_i3	bcc_40018|Cycle_15	24	78	219	253	142	221	134	206	0.00449517	0.3831	1615	GTA	GCA	V	A	14.29|62.11|26.03|55.12	C1_10|C2_100|C3_189|C4_598	C1_60|C2_61|C3_537|C4_487	2412	gi|906473120|gb|KNC33088.1| hypothetical protein FF38_04690	250	4.34e-73	273.935	-	-	-	-	7375|Lucilia cuprina	Lucilia	Calliphoridae
c13735_g1_i3	bcc_40019|Cycle_0	62	41	136	186	256	269	200	170	0	0.3	1724	TCA	CCA	S	P	19.4|40.52|13.11|52.2	C1_26|C2_62|C3_99|C4_439	C1_108|C2_91|C3_656|C4_402	2412	gi|906473120|gb|KNC33088.1| hypothetical protein FF38_04690	250	4.34e-73	273.935	-	-	-	-	7375|Lucilia cuprina	Lucilia	Calliphoridae
c13735_g1_i3	bcc_40024|Cycle_4	204	259	210	309	17	29	77	147	0.0037217	0.2065	2216	GCC	CCC	A	P	92.47|73.28|90.01|67.75	C1_86|C2_96|C3_631|C4_731	C1_7|C2_35|C3_70|C4_348	2412	gi|906473120|gb|KNC33088.1| hypothetical protein FF38_04690	250	4.34e-73	273.935	-	-	-	-	7375|Lucilia cuprina	Lucilia	Calliphoridae
c13729_g3_i2	bcc_37268|Cycle_21	102	106	261	603	107	118	86	26	0.000145347	0.3748	531	GTT	CTT	V	L	48.86|75.32|47.16|95.89	C1_43|C2_119|C3_257|C4_1424	C1_45|C2_39|C3_288|C4_61	719	gi|906465667|gb|KNC27276.1| hypothetical protein FF38_09583	131	1.37e-35	157.596	-	-	-	-	7375|Lucilia cuprina	Lucilia	Calliphoridae
c13729_g2_i1	bcc_37268|Cycle_61	21	17	72	89	47	41	29	7	4.03e-06	0.519	448	TTG	TTC	L	F	31.03|71.74|29.08|92.51	C1_9|C2_33|C3_41|C4_210	C1_20|C2_13|C3_100|C4_17	2057	gi|906465667|gb|KNC27276.1| hypothetical protein FF38_09583	130	8.5e-52	209.857	-	-	-	-	7375|Lucilia cuprina	Lucilia	Calliphoridae
c13729_g2_i1	bcc_37268|Cycle_63	90	60	160	145	47	41	29	7	0.00136812	0.2748	448	TTA	TTC	L	F	65.52|84.88|59.35|95.26	C1_38|C2_73|C3_146|C4_342	C1_20|C2_13|C3_100|C4_17	2057	gi|906465667|gb|KNC27276.1| hypothetical protein FF38_09583	130	8.5e-52	209.857	-	-	-	-	7375|Lucilia cuprina	Lucilia	Calliphoridae
c13718_g2_i4	bcc_14904|Cycle_3	71	117	195	264	100	136	46	64	7.1e-05	0.3682	563	GCT	GGT	A	G	41.67|80.91|46.25|80.52	C1_30|C2_89|C3_284|C4_624	C1_42|C2_21|C3_330|C4_151	4863	gi|557750120|ref|XP_005174824.1| PREDICTED: vigilin	1284	0	2658.88	GO:0071391 cellular response to estrogen stimulus	GO:0005737 cytoplasm	GO:0003723 RNA binding	-	7370|Musca domestica	Musca	Muscidae
c13704_g1_i1	bcc_13548|Cycle_0	14	34	66	116	36	78	24	25	0.000139929	0.4862	1375	TCC	ACC	S	T	28.57|73.17|30.66|81.98	C1_6|C2_30|C3_84|C4_273	C1_15|C2_11|C3_190|C4_60	1703	gi|906473579|gb|KNC33350.1| hypothetical protein FF38_10899	321	2.7e-168	584.323	GO:0006749 glutathione metabolic process	GO:0016020 membrane	GO:0003840 gamma-glutamyltransferase activity	-	7375|Lucilia cuprina	Lucilia	Calliphoridae
c13688_g1_i1	bcc_34615|Cycle_0	14	19	0	0	19	28	68	98	0	0.4142	585	CGT	AGT	R	S	42.86|0.0|40.35|0.0	C1_6|C2_0|C3_46|C4_0	C1_8|C2_31|C3_68|C4_232	1351	gi|906461716|gb|KNC24132.1| hypothetical protein FF38_11132	307	7.09e-127	446.625	-	-	-	-	7375|Lucilia cuprina	Lucilia	Calliphoridae
c13688_g1_i1	bcc_34612|Cycle_15	24	19	7	6	62	32	88	124	0.000510634	0.2659	906	GTT	ATT	V	I	27.78|6.98|37.9|4.26	C1_10|C2_3|C3_47|C4_13	C1_26|C2_40|C3_77|C4_292	1351	gi|906461716|gb|KNC24132.1| hypothetical protein FF38_11132	307	7.09e-127	446.625	-	-	-	-	7375|Lucilia cuprina	Lucilia	Calliphoridae
c13688_g1_i1	bcc_34614|Cycle_0	19	20	48	38	83	71	39	69	8.03e-06	0.2504	735	ATT	GTT	I	V	18.6|55.0|22.07|35.32	C1_8|C2_22|C3_49|C4_89	C1_35|C2_18|C3_173|C4_163	1351	gi|906461716|gb|KNC24132.1| hypothetical protein FF38_11132	307	7.09e-127	446.625	-	-	-	-	7375|Lucilia cuprina	Lucilia	Calliphoridae
c13685_g7_i1	bcc_29611|Cycle_0	19	42	7	6	21	53	46	86	0.00215565	0.3599	391	TGT	TCT	C	S	47.06|12.5|44.59|5.99	C1_8|C2_3|C3_103|C4_13	C1_9|C2_21|C3_128|C4_204	1273	gi|906470200|gb|KNC30801.1| hypothetical protein FF38_01071	340	1.17e-204	705.207	GO:0010039 response to iron ion | GO:0055114 oxidation-reduction process	GO:0016021 integral to membrane | GO:0031526 brush border membrane	GO:0046872 metal ion binding | GO:0000293 ferric-chelate reductase activity	-	7375|Lucilia cuprina	Lucilia	Calliphoridae
c13682_g1_i1	bcc_22786|Cycle_0	92	179	296	672	40	114	0	0	1.99e-12	0.3461	524	GTT	CTT	V	L	69.64|100.0|61.12|100.0	C1_39|C2_135|C3_437|C4_1587	C1_17|C2_0|C3_278|C4_0	1026	gi|906458672|gb|KNC21840.1| hypothetical protein FF38_03203	168	1.86e-104	372.096	-	GO:0016021 integral to membrane | GO:0005783 endoplasmic reticulum	-	-	7375|Lucilia cuprina	Lucilia	Calliphoridae
c13675_g1_i1	bcc_28484|Cycle_0	19	14	42	173	47	124	57	75	0.00355482	0.3662	763	AAT	GAT	N	D	28.57|42.22|10.15|69.91	C1_8|C2_19|C3_34|C4_409	C1_20|C2_26|C3_301|C4_176	1238	gi|907652960|ref|XP_013102615.1| PREDICTED: uncharacterized protein LOC106083878	308	7.4e-175	606.137	-	-	-	-	35570|Stomoxys calcitrans	Stomoxys	Muscidae
c13675_g1_i1	bcc_28488|Cycle_3	57	60	219	172	310	358	300	315	0	0.2381	424	ATC	GTC	I	V	15.48|42.19|14.44|35.3	C1_24|C2_100|C3_147|C4_406	C1_131|C2_137|C3_871|C4_744	1238	gi|907652960|ref|XP_013102615.1| PREDICTED: uncharacterized protein LOC106083878	308	7.4e-175	606.137	-	-	-	-	35570|Stomoxys calcitrans	Stomoxys	Muscidae
c13649_g1_i1	bcc_71086|Cycle_26	50	44	77	61	0	0	31	12	1.31e-08	0.2257	315	GAT	AAT	D	N	100.0|71.43|100.0|83.24	C1_21|C2_35|C3_108|C4_144	C1_0|C2_14|C3_0|C4_29	844	gi|916427748|ref|XP_013235104.1| hypothetical protein ETH_00036500	70	0.00019	57.1626	-	-	-	-	5802|Eimeria tenella	Eimeria	Eimeriidae
c13645_g1_i1	bcc_73821|Cycle_0	28	21	9	6	26	29	29	30	0.00189317	0.2675	328	ACA	GCA	T	A	52.17|23.53|41.8|16.67	C1_12|C2_4|C3_51|C4_14	C1_11|C2_13|C3_71|C4_70	1016	gi|906472534|gb|KNC32657.1| hypothetical protein FF38_13211	298	1.94e-152	531.607	GO:0006470 protein dephosphorylation | GO:0030836 positive regulation of actin filament depolymerization | GO:0032465 regulation of cytokinesis | GO:0007088 regulation of mitosis | GO:0031247 actin rod assembly | GO:0071318 cellular response to ATP	GO:0005829 cytosol | GO:0032587 ruffle membrane | GO:0030496 midbody | GO:0032154 cleavage furrow | GO:0015629 actin cytoskeleton | GO:0070938 contractile ring | GO:0030027 lamellipodium	GO:0031072 heat shock protein binding | GO:0004721 phosphoprotein phosphatase activity	-	7375|Lucilia cuprina	Lucilia	Calliphoridae
c13630_g1_i1	bcc_32449|Cycle_0	21	3	53	37	85	76	37	39	0	0.4198	838	GCT	TCT	A	S	20.0|58.54|4.12|49.16	C1_9|C2_24|C3_8|C4_88	C1_36|C2_17|C3_186|C4_91	1476	gi|906469691|gb|KNC30391.1| hypothetical protein FF38_02670	362	9.42e-225	772.011	GO:0006508 proteolysis | GO:0030163 protein catabolic process	GO:0005764 lysosome	GO:0008234 cysteine-type peptidase activity	-	7375|Lucilia cuprina	Lucilia	Calliphoridae
c13630_g1_i1	bcc_32455|Cycle_19	5	2	39	24	52	57	50	37	1.24e-10	0.355	274	CAA	AAA	Q	K	8.33|43.9|4.17|39.16	C1_2|C2_18|C3_6|C4_56	C1_22|C2_23|C3_138|C4_87	1476	gi|906469691|gb|KNC30391.1| hypothetical protein FF38_02670	362	9.42e-225	772.011	GO:0006508 proteolysis | GO:0030163 protein catabolic process	GO:0005764 lysosome	GO:0008234 cysteine-type peptidase activity	-	7375|Lucilia cuprina	Lucilia	Calliphoridae
c13628_g1_i1	bcc_63931|Cycle_3	66	21	24	27	40	16	0	1	0.000789426	0.387	554	GAA	AAA	E	K	62.22|100.0|55.56|95.45	C1_28|C2_11|C3_50|C4_63	C1_17|C2_0|C3_40|C4_3	926	gi|906464455|gb|KNC26277.1| hypothetical protein FF38_01137	290	1.11e-121	429.356	-	-	GO:0030246 carbohydrate binding	-	7375|Lucilia cuprina	Lucilia	Calliphoridae
c13624_g1_i1	bcc_19382|Cycle_3	161	171	213	190	118	74	0	2	0	0.3573	1125	TCG	TGG	S	W	57.63|100.0|69.73|99.12	C1_68|C2_97|C3_417|C4_448	C1_50|C2_0|C3_181|C4_4	2159	gi|238800421|gb|ACR56068.1| carboxylesterase E3	570	0	1373.25	GO:0008152 metabolic process	-	GO:0052689 carboxylic ester hydrolase activity	-	115425|Cochliomyia hominivorax	Cochliomyia	Calliphoridae
c13620_g1_i1	bcc_29918|Cycle_4	14	27	35	29	36	41	15	28	0.00171571	0.2659	1412	AAT	AAA	N	K	28.57|69.57|39.16|50.75	C1_6|C2_16|C3_65|C4_68	C1_15|C2_7|C3_101|C4_66	2113	gi|906470484|gb|KNC31012.1| hypothetical protein FF38_03275	568	0	1303.72	GO:0051259 protein oligomerization | GO:0001561 fatty acid alpha-oxidation	GO:0005777 peroxisome	GO:0030976 thiamine pyrophosphate binding | GO:0016830 carbon-carbon lyase activity | GO:0042802 identical protein binding | GO:0005102 receptor binding | GO:0000287 magnesium ion binding	-	7375|Lucilia cuprina	Lucilia	Calliphoridae
c13617_g1_i1	bcc_46709|Cycle_65	284	398	42	44	31	26	24	116	5.14e-06	0.4645	140	TTC	TCC	F	S	90.23|63.33|93.8|27.59	C1_120|C2_19|C3_969|C4_104	C1_13|C2_11|C3_64|C4_273	678	gi|906464505|gb|KNC26324.1| hypothetical protein FF38_00857, partial	175	5.47e-47	193.043	-	-	-	-	7375|Lucilia cuprina	Lucilia	Calliphoridae
c13617_g1_i1	bcc_46709|Cycle_8	64	89	0	0	249	234	48	250	5.52e-07	0.24	244	ATT	GTT	I	V	20.45|0.0|27.57|0.0	C1_27|C2_0|C3_217|C4_0	C1_105|C2_22|C3_570|C4_590	678	gi|906464505|gb|KNC26324.1| hypothetical protein FF38_00857, partial	175	5.47e-47	193.043	-	-	-	-	7375|Lucilia cuprina	Lucilia	Calliphoridae
c13616_g1_i1	bcc_19435|Cycle_5	17	22	48	52	52	73	15	16	0	0.5243	633	CCA	CAA	P	Q	24.14|75.86|23.38|76.25	C1_7|C2_22|C3_54|C4_122	C1_22|C2_7|C3_177|C4_38	1422	gi|906470301|gb|KNC30888.1| hypothetical protein FF38_01567	322	7.75e-204	702.48	GO:0008152 metabolic process	GO:0005634 nucleus	GO:0016788 hydrolase activity, acting on ester bonds | GO:0008270 zinc ion binding	-	7375|Lucilia cuprina	Lucilia	Calliphoridae
c13616_g1_i1	bcc_19436|Cycle_0	17	15	33	39	83	66	37	37	3.63e-08	0.3147	452	GAT	AAT	D	N	16.67|46.88|18.78|51.38	C1_7|C2_15|C3_37|C4_93	C1_35|C2_17|C3_160|C4_88	1422	gi|906470301|gb|KNC30888.1| hypothetical protein FF38_01567	322	7.75e-204	702.48	GO:0008152 metabolic process	GO:0005634 nucleus	GO:0016788 hydrolase activity, acting on ester bonds | GO:0008270 zinc ion binding	-	7375|Lucilia cuprina	Lucilia	Calliphoridae
c13616_g1_i1	bcc_19434|Cycle_3	24	32	2	0	52	95	132	175	2.74e-09	0.2764	711	ACG	ATG	T	M	31.25|1.64|25.16|0.0	C1_10|C2_1|C3_78|C4_0	C1_22|C2_60|C3_232|C4_413	1422	gi|906470301|gb|KNC30888.1| hypothetical protein FF38_01567	322	7.75e-204	702.48	GO:0008152 metabolic process	GO:0005634 nucleus	GO:0016788 hydrolase activity, acting on ester bonds | GO:0008270 zinc ion binding	-	7375|Lucilia cuprina	Lucilia	Calliphoridae
c13613_g1_i4	bcc_14197|Cycle_50	0	4	9	32	62	71	59	39	0.000334132	0.2649	599	TTT	TCT	F	S	0.0|12.9|4.92|45.18	C1_0|C2_4|C3_9|C4_75	C1_26|C2_27|C3_174|C4_91	996	gi|907596489|ref|XP_013119206.1| PREDICTED: uncharacterized protein LOC106096145 isoform X3	140	2.95e-38	166.685	-	-	-	-	35570|Stomoxys calcitrans	Stomoxys	Muscidae
c13605_g1_i2	bcc_71103|Cycle_3	0	2	18	14	52	85	66	50	0.000108887	0.205	578	TCA	CCA	S	P	0.0|21.05|1.89|22.37	C1_0|C2_8|C3_4|C4_34	C1_22|C2_30|C3_208|C4_118	731	gi|906470396|gb|KNC30958.1| hypothetical protein FF38_12009	195	1.56e-81	296.657	GO:0006030 chitin metabolic process	GO:0005576 extracellular region	GO:0008061 chitin binding	-	7375|Lucilia cuprina	Lucilia	Calliphoridae
c13601_g1_i2	bcc_44003|Cycle_43	47	35	206	414	471	553	228	429	4.15e-07	0.4078	561	TTA	TTT	L	F	9.13|47.47|6.0|49.1	C1_20|C2_94|C3_86|C4_978	C1_199|C2_104|C3_1347|C4_1014	1793	gi|907705578|ref|XP_013110390.1| PREDICTED: probable 3-hydroxyisobutyrate dehydrogenase, mitochondrial	324	5.12e-203	699.753	GO:0006098 pentose-phosphate shunt | GO:0009083 branched chain family amino acid catabolic process | GO:0006573 valine metabolic process	-	GO:0008442 3-hydroxyisobutyrate dehydrogenase activity | GO:0051287 NAD binding | GO:0004616 phosphogluconate dehydrogenase (decarboxylating) activity	1.1.1.31	35570|Stomoxys calcitrans	Stomoxys	Muscidae
c13598_g1_i1	bcc_44449|Cycle_9	9	12	13	25	21	21	7	8	0.000431949	0.372	1326	CCA	TCA	P	S	30.77|66.67|36.71|76.32	C1_4|C2_6|C3_29|C4_58	C1_9|C2_3|C3_50|C4_18	2052	gi|907613963|ref|XP_013118710.1| PREDICTED: angiopoietin-related protein 7 isoform X1	484	3.42e-256	876.534	-	-	-	-	35570|Stomoxys calcitrans	Stomoxys	Muscidae
c13596_g1_i1	bcc_12333|Cycle_2	69	55	15	20	19	11	44	13	0.00125234	0.3786	697	CAA	CAT	Q	H	78.38|25.93|83.75|61.04	C1_29|C2_7|C3_134|C4_47	C1_8|C2_20|C3_26|C4_30	1804	gi|907733948|ref|XP_013115178.1| PREDICTED: alanine--glyoxylate aminotransferase 2-like	493	4.5e-300	1022.41	GO:0008152 metabolic process | GO:0035162 embryonic hemopoiesis	-	GO:0030170 pyridoxal phosphate binding | GO:0008483 transaminase activity	-	35570|Stomoxys calcitrans	Stomoxys	Muscidae
c13596_g1_i1	bcc_12333|Cycle_15	19	12	0	1	50	55	68	91	1.39e-09	0.2218	618	AGC	ACC	S	T	27.59|0.0|18.4|0.92	C1_8|C2_0|C3_30|C4_2	C1_21|C2_31|C3_133|C4_215	1804	gi|907733948|ref|XP_013115178.1| PREDICTED: alanine--glyoxylate aminotransferase 2-like	493	4.5e-300	1022.41	GO:0008152 metabolic process | GO:0035162 embryonic hemopoiesis	-	GO:0030170 pyridoxal phosphate binding | GO:0008483 transaminase activity	-	35570|Stomoxys calcitrans	Stomoxys	Muscidae
c13588_g1_i5	bcc_25693|Cycle_0	111	155	184	356	78	141	61	39	0.00264951	0.2707	854	TCA	ACA	S	T	58.75|75.0|52.36|90.14	C1_47|C2_84|C3_377|C4_841	C1_33|C2_28|C3_343|C4_92	2169	gi|906471030|gb|KNC31449.1| hypothetical protein FF38_06879	428	1.18e-258	884.714	GO:0055114 oxidation-reduction process	-	GO:0030060 L-malate dehydrogenase activity	-	7375|Lucilia cuprina	Lucilia	Calliphoridae
c13588_g1_i2	bcc_25693|Cycle_0	111	155	184	356	78	141	61	39	0.00264951	0.2707	612	TCA	ACA	S	T	58.75|75.0|52.36|90.14	C1_47|C2_84|C3_377|C4_841	C1_33|C2_28|C3_343|C4_92	2335	gi|906471030|gb|KNC31449.1| hypothetical protein FF38_06879	428	1.18e-258	884.714	GO:0055114 oxidation-reduction process	-	GO:0030060 L-malate dehydrogenase activity	-	7375|Lucilia cuprina	Lucilia	Calliphoridae
c13579_g1_i2	bcc_46437|Cycle_4	14	21	46	76	47	106	66	57	0.00721061	0.2936	1039	TTA	GTA	L	V	23.08|41.18|16.23|57.32	C1_6|C2_21|C3_50|C4_180	C1_20|C2_30|C3_258|C4_134	2385	gi|906471151|gb|KNC31548.1| hypothetical protein FF38_12811	495	1e-269	921.524	-	-	-	-	7375|Lucilia cuprina	Lucilia	Calliphoridae
c13579_g1_i2	bcc_46437|Cycle_12	69	61	96	90	19	26	0	0	0	0.2574	1088	GGA	GTA	G	V	78.38|100.0|70.28|100.0	C1_29|C2_44|C3_149|C4_213	C1_8|C2_0|C3_63|C4_0	2385	gi|906471151|gb|KNC31548.1| hypothetical protein FF38_12811	495	1e-269	921.524	-	-	-	-	7375|Lucilia cuprina	Lucilia	Calliphoridae
c13579_g1_i2	bcc_46432|Cycle_3	50	55	33	55	7	2	22	14	0.000275444	0.2225	1958	GCT	GTT	A	V	87.5|60.0|95.74|79.27	C1_21|C2_15|C3_135|C4_130	C1_3|C2_10|C3_6|C4_34	2385	gi|906471151|gb|KNC31548.1| hypothetical protein FF38_12811	495	1e-269	921.524	-	-	-	-	7375|Lucilia cuprina	Lucilia	Calliphoridae
c13577_g1_i1	bcc_64980|Cycle_0	0	2	20	12	33	39	48	56	0.000196728	0.2109	284	AAA	AGA	K	R	0.0|29.03|5.94|17.9	C1_0|C2_9|C3_6|C4_29	C1_14|C2_22|C3_95|C4_133	1604	gi|906474150|gb|KNC33801.1| hypothetical protein FF38_10816	424	1.67e-271	927.432	GO:0006508 proteolysis	-	GO:0004181 metallocarboxypeptidase activity | GO:0008270 zinc ion binding	-	7375|Lucilia cuprina	Lucilia	Calliphoridae
c13573_g1_i1	bcc_33522|Cycle_0	40	50	7	2	64	61	123	83	0	0.3788	1817	AGC	AAC	S	N	38.64|5.08|45.19|2.48	C1_17|C2_3|C3_122|C4_5	C1_27|C2_56|C3_148|C4_197	2181	gi|906460348|gb|KNC23127.1| Cytochrome P450 4g1	553	0	1127.84	GO:0055114 oxidation-reduction process	-	GO:0020037 heme binding | GO:0016705 oxidoreductase activity, acting on paired donors, with incorporation or reduction of molecular oxygen | GO:0004497 monooxygenase activity | GO:0005506 iron ion binding	-	7375|Lucilia cuprina	Lucilia	Calliphoridae
c13547_g2_i3	bcc_8115|Cycle_57	24	22	7	3	28	23	96	124	0	0.4294	118	AGG	AAG	R	K	45.45|6.38|49.07|2.33	C1_10|C2_3|C3_53|C4_7	C1_12|C2_44|C3_55|C4_294	468	gi|906459515|gb|KNC22488.1| Serine proteases 1/2	156	1.11e-83	303.019	GO:0006508 proteolysis	-	GO:0004252 serine-type endopeptidase activity	-	7375|Lucilia cuprina	Lucilia	Calliphoridae
c13547_g2_i3	bcc_8115|Cycle_31	7	16	0	0	47	25	55	49	4.49e-08	0.2599	47	ACC	GCC	T	A	13.04|0.0|39.6|0.86	C1_3|C2_0|C3_40|C4_1	C1_20|C2_25|C3_61|C4_115	468	gi|906459515|gb|KNC22488.1| Serine proteases 1/2	156	1.11e-83	303.019	GO:0006508 proteolysis	-	GO:0004252 serine-type endopeptidase activity	-	7375|Lucilia cuprina	Lucilia	Calliphoridae
c13547_g2_i1	bcc_77373|Cycle_0	76	71	0	0	237	214	408	151	6.85e-14	0.246	88	AAT	GAT	N	D	24.24|0.0|24.78|0.0	C1_32|C2_0|C3_172|C4_0	C1_100|C2_186|C3_522|C4_356	921	gi|906459515|gb|KNC22488.1| Serine proteases 1/2	270	2.29e-160	557.965	GO:0006508 proteolysis	-	GO:0004252 serine-type endopeptidase activity	-	7375|Lucilia cuprina	Lucilia	Calliphoridae
c13521_g1_i1	bcc_30433|Cycle_12	38	31	11	3	0	0	24	20	0	0.7776	612	TCT	TTT	S	F	100.0|31.25|100.0|14.29	C1_16|C2_5|C3_76|C4_8	C1_0|C2_11|C3_0|C4_48	1393	gi|907672492|ref|XP_013104582.1| PREDICTED: von Willebrand factor D and EGF domain-containing protein	338	1.05e-187	648.855	GO:0009405 pathogenesis	GO:0005576 extracellular region	-	-	35570|Stomoxys calcitrans	Stomoxys	Muscidae
c13521_g1_i1	bcc_30433|Cycle_51	31	49	35	73	38	31	9	3	0.000615813	0.3471	613	CCT	TCT	P	S	44.83|80.0|61.54|96.65	C1_13|C2_16|C3_120|C4_173	C1_16|C2_4|C3_75|C4_6	1393	gi|907672492|ref|XP_013104582.1| PREDICTED: von Willebrand factor D and EGF domain-containing protein	338	1.05e-187	648.855	GO:0009405 pathogenesis	GO:0005576 extracellular region	-	-	35570|Stomoxys calcitrans	Stomoxys	Muscidae
c13521_g1_i1	bcc_30433|Cycle_30	7	17	0	1	54	15	59	100	0.000113357	0.3181	565	CAA	GAA	Q	E	11.54|0.0|53.85|0.84	C1_3|C2_0|C3_42|C4_2	C1_23|C2_27|C3_36|C4_237	1393	gi|907672492|ref|XP_013104582.1| PREDICTED: von Willebrand factor D and EGF domain-containing protein	338	1.05e-187	648.855	GO:0009405 pathogenesis	GO:0005576 extracellular region	-	-	35570|Stomoxys calcitrans	Stomoxys	Muscidae
c13521_g1_i1	bcc_30433|Cycle_29	145	156	171	179	38	48	2	2	0	0.2102	565	GAA	CAA	E	Q	79.22|98.73|76.61|98.83	C1_61|C2_78|C3_380|C4_423	C1_16|C2_1|C3_116|C4_5	1393	gi|907672492|ref|XP_013104582.1| PREDICTED: von Willebrand factor D and EGF domain-containing protein	338	1.05e-187	648.855	GO:0009405 pathogenesis	GO:0005576 extracellular region	-	-	35570|Stomoxys calcitrans	Stomoxys	Muscidae
c13515_g1_i1	bcc_19390|Cycle_11	28	27	37	19	0	0	9	8	8.83e-05	0.246	1780	GGC	AGC	G	S	100.0|80.95|100.0|69.23	C1_12|C2_17|C3_66|C4_45	C1_0|C2_4|C3_0|C4_20	2202	gi|906472339|gb|KNC32489.1| hypothetical protein FF38_00488	419	1.23e-233	801.55	-	-	-	-	7375|Lucilia cuprina	Lucilia	Calliphoridae
c13513_g1_i1	bcc_23075|Cycle_7	26	22	18	48	2	3	114	60	1.47e-06	0.6139	702	AAC	TAC	N	Y	91.67|13.33|88.33|44.49	C1_11|C2_8|C3_53|C4_113	C1_1|C2_52|C3_7|C4_141	1529	gi|906464674|gb|KNC26460.1| hypothetical protein FF38_08590	272	1.64e-163	568.418	GO:0006729 tetrahydrobiopterin biosynthetic process | GO:0055114 oxidation-reduction process	-	GO:0004757 sepiapterin reductase activity	-	7375|Lucilia cuprina	Lucilia	Calliphoridae
c13500_g1_i1	bcc_61031|Cycle_0	100	93	57	28	7	13	37	36	2.36e-14	0.384	581	TCA	ACA	S	T	93.33|60.47|87.6|43.05	C1_42|C2_26|C3_226|C4_65	C1_3|C2_17|C3_32|C4_86	973	gi|906461761|gb|KNC24177.1| hypothetical protein FF38_11144	244	1.83e-107	382.094	GO:0006030 chitin metabolic process	GO:0005576 extracellular region	GO:0008061 chitin binding	-	7375|Lucilia cuprina	Lucilia	Calliphoridae
c13500_g1_i1	bcc_61031|Cycle_11	85	84	57	111	19	13	114	44	0.00444879	0.3169	594	AAA	ATA	K	I	81.82|33.33|86.81|71.31	C1_36|C2_26|C3_204|C4_261	C1_8|C2_52|C3_31|C4_105	973	gi|906461761|gb|KNC24177.1| hypothetical protein FF38_11144	244	1.83e-107	382.094	GO:0006030 chitin metabolic process	GO:0005576 extracellular region	GO:0008061 chitin binding	-	7375|Lucilia cuprina	Lucilia	Calliphoridae
c13492_g1_i1	bcc_50378|Cycle_12	249	177	114	29	14	7	110	223	9.95e-09	0.6424	1156	AAA	ATA	K	I	94.59|50.98|96.43|11.6	C1_105|C2_52|C3_432|C4_69	C1_6|C2_50|C3_16|C4_526	1736	gi|906466867|gb|KNC28224.1| hypothetical protein FF38_14111	521	1.08e-311	1061.04	GO:0016311 dephosphorylation	-	GO:0004035 alkaline phosphatase activity	3.1.3.1	7375|Lucilia cuprina	Lucilia	Calliphoridae
c13492_g1_i1	bcc_50369|Cycle_7	45	54	0	0	83	176	77	91	9.67e-09	0.2932	148	AAA	ACA	K	T	35.19|0.0|23.43|0.0	C1_19|C2_0|C3_131|C4_0	C1_35|C2_35|C3_428|C4_215	1736	gi|906466867|gb|KNC28224.1| hypothetical protein FF38_14111	521	1.08e-311	1061.04	GO:0016311 dephosphorylation	-	GO:0004035 alkaline phosphatase activity	3.1.3.1	7375|Lucilia cuprina	Lucilia	Calliphoridae
c13476_g1_i1	bcc_52810|Cycle_7	5	2	24	33	40	34	15	10	1.22e-14	0.6081	751	AAT	GAT	N	D	10.53|61.11|5.62|76.7	C1_2|C2_11|C3_5|C4_79	C1_17|C2_7|C3_84|C4_24	1249	gi|906467127|gb|KNC28413.1| hypothetical protein FF38_02123	329	9.63e-184	635.676	GO:0006508 proteolysis	GO:0016021 integral to membrane | GO:0005576 extracellular region | GO:0019897 extrinsic to plasma membrane	GO:0004252 serine-type endopeptidase activity	-	7375|Lucilia cuprina	Lucilia	Calliphoridae
c13464_g1_i1	bcc_49048|Cycle_7	31	37	42	33	5	3	15	18	0.00685231	0.2011	856	AGT	TGT	S	C	86.67|73.08|92.78|65.29	C1_13|C2_19|C3_90|C4_79	C1_2|C2_7|C3_7|C4_42	1734	gi|906473610|gb|KNC33373.1| hypothetical protein FF38_09868, partial	479	0	1162.38	GO:0043542 endothelial cell migration | GO:0032332 positive regulation of chondrocyte differentiation | GO:0007155 cell adhesion | GO:0001837 epithelial to mesenchymal transition | GO:0016570 histone modification | GO:0006898 receptor-mediated endocytosis | GO:0001935 endothelial cell proliferation | GO:0007568 aging | GO:0002040 sprouting angiogenesis | GO:0018277 protein deamination | GO:004589…	GO:0005604 basement membrane | GO:0016020 membrane | GO:0005615 extracellular space | GO:0005694 chromosome | GO:0005634 nucleus	GO:0003714 transcription corepressor activity | GO:0004720 protein-lysine 6-oxidase activity | GO:0009055 electron carrier activity | GO:0005044 scavenger receptor activity | GO:0070492 oligosaccharide binding | GO:0003682 chromatin binding | GO:0005507 copper ion binding | GO:0035064 methylated histone residue binding	-	7375|Lucilia cuprina	Lucilia	Calliphoridae
c13456_g1_i2	bcc_35786|Cycle_3	2	5	44	28	38	39	9	14	0	0.6666	766	GCT	TCT	A	S	5.88|83.33|11.11|66.34	C1_1|C2_20|C3_12|C4_67	C1_16|C2_4|C3_96|C4_34	1811	gi|906469755|gb|KNC30429.1| hypothetical protein FF38_07466	451	2.81e-235	807.003	GO:0000079 regulation of cyclin-dependent protein kinase activity | GO:0030036 actin cytoskeleton organization	-	GO:0003779 actin binding | GO:0019901 protein kinase binding | GO:0017048 Rho GTPase binding	-	7375|Lucilia cuprina	Lucilia	Calliphoridae
c13451_g1_i2	bcc_49460|Cycle_0	9	5	0	0	17	16	35	24	1.13e-05	0.2921	1531	AGT	AAT	S	N	36.36|0.0|23.53|0.0	C1_4|C2_0|C3_12|C4_0	C1_7|C2_16|C3_39|C4_56	2790	gi|906465682|gb|KNC27288.1| hypothetical protein FF38_13292	333	1.43e-206	711.569	-	GO:0016021 integral to membrane	GO:0046983 protein dimerization activity	-	7375|Lucilia cuprina	Lucilia	Calliphoridae
c13443_g1_i3	bcc_40765|Cycle_15	28	37	24	42	14	11	0	0	9.09e-07	0.2812	697	GGC	GAC	G	D	66.67|100.0|76.72|100.0	C1_12|C2_11|C3_89|C4_100	C1_6|C2_0|C3_27|C4_0	882	gi|906464626|gb|KNC26422.1| hypothetical protein FF38_03308	206	3.37e-110	391.183	-	GO:0016023 cytoplasmic membrane-bounded vesicle	-	-	7375|Lucilia cuprina	Lucilia	Calliphoridae
c13440_g2_i1	bcc_39909|Cycle_0	0	3	9	14	26	23	15	10	1.28e-05	0.4215	1285	CCA	TCA	P	S	0.0|36.36|12.31|59.65	C1_0|C2_4|C3_8|C4_34	C1_11|C2_7|C3_57|C4_23	1325	gi|758803|gb|AAB70878.1| peritrophin-95 precursor	329	3.72e-85	308.473	GO:0006030 chitin metabolic process	GO:0005576 extracellular region	GO:0008061 chitin binding	-	7375|Lucilia cuprina	Lucilia	Calliphoridae
c13440_g2_i1	bcc_39903|Cycle_0	33	20	20	21	12	7	0	0	0.00019344	0.263	748	AAA	GAA	K	E	73.68|100.0|75.38|100.0	C1_14|C2_9|C3_49|C4_49	C1_5|C2_0|C3_16|C4_0	1325	gi|758803|gb|AAB70878.1| peritrophin-95 precursor	329	3.72e-85	308.473	GO:0006030 chitin metabolic process	GO:0005576 extracellular region	GO:0008061 chitin binding	-	7375|Lucilia cuprina	Lucilia	Calliphoridae
c13438_g1_i1	bcc_30527|Cycle_0	36	41	9	11	12	5	11	77	0.000366269	0.5332	801	AGC	ACC	S	T	75.0|44.44|90.09|12.5	C1_15|C2_4|C3_100|C4_26	C1_5|C2_5|C3_11|C4_182	2058	gi|906471167|gb|KNC31564.1| hypothetical protein FF38_12791	523	7.39e-305	1038.32	GO:0034227 tRNA thio-modification | GO:0002098 tRNA wobble uridine modification	GO:0005737 cytoplasm	GO:0017064 fatty acid amide hydrolase activity | GO:0016884 carbon-nitrogen ligase activity, with glutamine as amido-N-donor | GO:0000049 tRNA binding	-	7375|Lucilia cuprina	Lucilia	Calliphoridae
c13437_g3_i1	bcc_25299|Cycle_2	40	50	42	108	21	1	147	218	0.00228591	0.5413	524	GAG	GTG	E	V	65.38|22.09|98.39|33.12	C1_17|C2_19|C3_122|C4_255	C1_9|C2_67|C3_2|C4_515	1302	gi|557780752|ref|XP_005189997.1| PREDICTED: uncharacterized protein LOC101896308	278	2.18e-150	524.791	-	-	GO:0008289 lipid binding	-	7370|Musca domestica	Musca	Muscidae
c13414_g1_i1	bcc_28381|Cycle_11	0	5	9	32	57	75	53	53	0.00138637	0.2296	240	ACA	GCA	T	A	0.0|14.29|6.19|37.62	C1_0|C2_4|C3_12|C4_76	C1_24|C2_24|C3_182|C4_126	1101	gi|906457084|gb|KNC20584.1| hypothetical protein FF38_00427	246	8.67e-110	389.819	-	GO:0005615 extracellular space	-	-	7375|Lucilia cuprina	Lucilia	Calliphoridae
c13413_g1_i1	bcc_6634|Cycle_0	24	16	61	48	7	5	2	0	0.000189117	0.2161	904	AAG	AGG	K	R	76.92|96.55|75.0|100.0	C1_10|C2_28|C3_39|C4_114	C1_3|C2_1|C3_13|C4_0	1074	gi|906475248|gb|KNC34644.1| hypothetical protein FF38_00744, partial	216	1.38e-101	362.552	GO:0005975 carbohydrate metabolic process | GO:0006032 chitin catabolic process | GO:0007155 cell adhesion	GO:0005618 cell wall | GO:0005576 extracellular region	GO:0004568 chitinase activity | GO:0008061 chitin binding	-	7375|Lucilia cuprina	Lucilia	Calliphoridae
c13406_g1_i1	bcc_56540|Cycle_44	45	50	35	80	12	19	136	185	2.79e-05	0.5038	883	GAA	GAT	E	D	79.17|20.51|72.62|30.3	C1_19|C2_16|C3_122|C4_190	C1_5|C2_62|C3_46|C4_437	1381	-	-	-	-	-	-	-	-	-	-	-
c13406_g1_i1	bcc_56540|Cycle_0	43	70	13	18	31	40	77	102	0	0.4615	873	AGT	AAT	S	N	58.06|14.63|63.43|14.79	C1_18|C2_6|C3_170|C4_42	C1_13|C2_35|C3_98|C4_242	1381	-	-	-	-	-	-	-	-	-	-	-
c13406_g1_i1	bcc_56543|Cycle_6	47	78	31	143	0	3	20	33	0.00804924	0.2713	1211	CGT	AGT	R	S	100.0|60.87|95.94|81.4	C1_20|C2_14|C3_189|C4_337	C1_0|C2_9|C3_8|C4_77	1381	-	-	-	-	-	-	-	-	-	-	-
c13406_g1_i1	bcc_56540|Cycle_29	62	53	116	169	0	4	42	61	0.000273748	0.2304	722	CTT	ATT	L	I	100.0|73.61|92.75|73.35	C1_26|C2_53|C3_128|C4_399	C1_0|C2_19|C3_10|C4_145	1381	-	-	-	-	-	-	-	-	-	-	-
c13399_g1_i3	bcc_29010|Cycle_13	21	25	29	28	59	110	15	6	1.52e-05	0.5175	1073	TAT	CAT	Y	H	26.47|65.0|18.29|82.28	C1_9|C2_13|C3_60|C4_65	C1_25|C2_7|C3_268|C4_14	1313	gi|906475059|gb|KNC34504.1| hypothetical protein FF38_02751	301	1.01e-212	732.019	GO:0007165 signal transduction	GO:0005615 extracellular space | GO:0005578 proteinaceous extracellular matrix	GO:0005509 calcium ion binding	-	7375|Lucilia cuprina	Lucilia	Calliphoridae
c13399_g1_i3	bcc_29010|Cycle_9	76	55	153	367	54	106	13	4	9.54e-10	0.4923	1076	GCA	ACA	A	T	58.18|92.11|34.26|98.97	C1_32|C2_70|C3_135|C4_867	C1_23|C2_6|C3_259|C4_9	1313	gi|906475059|gb|KNC34504.1| hypothetical protein FF38_02751	301	1.01e-212	732.019	GO:0007165 signal transduction	GO:0005615 extracellular space | GO:0005578 proteinaceous extracellular matrix	GO:0005509 calcium ion binding	-	7375|Lucilia cuprina	Lucilia	Calliphoridae
c13391_g1_i1	bcc_24702|Cycle_4	88	62	68	44	7	1	31	19	0.000383197	0.2626	843	AAT	AGT	N	S	92.5|68.89|98.69|69.54	C1_37|C2_31|C3_151|C4_105	C1_3|C2_14|C3_2|C4_46	1724	gi|906465135|gb|KNC26841.1| hypothetical protein FF38_13018	421	3.3e-262	896.53	GO:0010951 negative regulation of endopeptidase activity	GO:0005615 extracellular space	GO:0008233 peptidase activity | GO:0004867 serine-type endopeptidase inhibitor activity	-	7375|Lucilia cuprina	Lucilia	Calliphoridae
c13391_g1_i1	bcc_24695|Cycle_8	21	22	31	33	64	34	26	21	0.000224131	0.2575	1323	GTT	GCT	V	A	25.0|53.85|39.42|61.24	C1_9|C2_14|C3_54|C4_79	C1_27|C2_12|C3_83|C4_50	1724	gi|906465135|gb|KNC26841.1| hypothetical protein FF38_13018	421	3.3e-262	896.53	GO:0010951 negative regulation of endopeptidase activity	GO:0005615 extracellular space	GO:0008233 peptidase activity | GO:0004867 serine-type endopeptidase inhibitor activity	-	7375|Lucilia cuprina	Lucilia	Calliphoridae
c13365_g1_i1	bcc_34709|Cycle_0	102	169	22	97	21	34	88	79	0.00283945	0.4553	1515	AAT	AGT	N	S	82.69|20.0|83.37|55.05	C1_43|C2_10|C3_411|C4_229	C1_9|C2_40|C3_82|C4_187	1689	gi|906457132|gb|KNC20629.1| hypothetical protein FF38_06919	412	1.78e-278	950.609	GO:0044237 cellular metabolic process	-	GO:0050662 coenzyme binding | GO:0003824 catalytic activity	-	7375|Lucilia cuprina	Lucilia	Calliphoridae
c13362_g1_i1	bcc_38746|Cycle_29	31	13	125	364	452	887	261	454	2.37e-06	0.3451	146	CAT	CGT	H	R	6.37|32.39|1.46|44.51	C1_13|C2_57|C3_32|C4_860	C1_191|C2_119|C3_2159|C4_1072	494	gi|906468325|gb|KNC29360.1| hypothetical protein FF38_04484	91	2.27e-49	199.405	GO:0006030 chitin metabolic process	GO:0005615 extracellular space	GO:0008061 chitin binding	-	7375|Lucilia cuprina	Lucilia	Calliphoridae
c13359_g2_i1	bcc_70007|Cycle_1	17	18	2	2	38	22	46	35	9.35e-07	0.3317	754	GAT	AAT	D	N	30.43|4.55|45.45|4.65	C1_7|C2_1|C3_45|C4_4	C1_16|C2_21|C3_54|C4_82	1743	gi|906458195|gb|KNC21467.1| hypothetical protein FF38_00589	539	0	1164.2	GO:0008152 metabolic process | GO:0007476 imaginal disc-derived wing morphogenesis	-	GO:0052689 carboxylic ester hydrolase activity	-	7375|Lucilia cuprina	Lucilia	Calliphoridae
c13359_g1_i1	bcc_72616|Cycle_1	14	15	4	0	12	14	18	31	2.8e-06	0.4369	1266	CTC	TTC	L	F	54.55|20.0|51.43|1.33	C1_6|C2_2|C3_36|C4_1	C1_5|C2_8|C3_34|C4_74	1884	gi|659105820|gb|AID61354.1| esterase	568	0	1194.19	GO:0008152 metabolic process	-	GO:0052689 carboxylic ester hydrolase activity	-	145453|Calliphora stygia	Calliphora	Calliphoridae
c13339_g1_i1	bcc_75790|Cycle_11	114	104	18	22	5	3	26	14	0	0.4549	318	ACT	ATT	T	I	96.0|40.0|96.93|62.35	C1_48|C2_8|C3_253|C4_53	C1_2|C2_12|C3_8|C4_32	989	gi|906468463|gb|KNC29468.1| hypothetical protein FF38_13303	290	2.91e-99	354.827	-	-	-	-	7375|Lucilia cuprina	Lucilia	Calliphoridae
c13339_g1_i1	bcc_75794|Cycle_20	12	12	0	0	54	38	37	24	5.08e-05	0.2109	481	TCC	CCC	S	P	17.86|0.0|23.77|0.0	C1_5|C2_0|C3_29|C4_0	C1_23|C2_17|C3_93|C4_56	989	gi|906468463|gb|KNC29468.1| hypothetical protein FF38_13303	290	2.91e-99	354.827	-	-	-	-	7375|Lucilia cuprina	Lucilia	Calliphoridae
c13316_g1_i2	bcc_20377|Cycle_0	40	47	4	16	121	79	129	132	2.17e-11	0.2416	1845	TAT	TGT	Y	C	25.0|3.28|37.46|10.89	C1_17|C2_2|C3_115|C4_38	C1_51|C2_59|C3_192|C4_311	3298	gi|906469644|gb|KNC30351.1| hypothetical protein FF38_03942	663	0	1391.88	-	GO:0005811 lipid particle	-	-	7375|Lucilia cuprina	Lucilia	Calliphoridae
c13297_g1_i1	bcc_32194|Cycle_0	7	2	24	30	47	72	59	55	1.19e-06	0.2427	640	ATA	TTA	I	L	13.04|28.95|2.78|35.47	C1_3|C2_11|C3_5|C4_72	C1_20|C2_27|C3_175|C4_131	1267	gi|906462799|gb|KNC24996.1| hypothetical protein FF38_11820	211	1.33e-126	445.716	-	-	-	-	7375|Lucilia cuprina	Lucilia	Calliphoridae
c13286_g2_i2	bcc_20696|Cycle_4	59	136	0	0	154	175	289	258	0	0.3571	490	TTT	TCT	F	S	27.78|0.0|43.86|0.16	C1_25|C2_0|C3_332|C4_1	C1_65|C2_132|C3_425|C4_609	569	gi|21780323|gb|AAM77681.1|AF521649_1 aminopeptidase 1	168	7.25e-86	310.291	GO:0006508 proteolysis	-	GO:0008237 metallopeptidase activity | GO:0008270 zinc ion binding | GO:0004177 aminopeptidase activity	-	7375|Lucilia cuprina	Lucilia	Calliphoridae
c13282_g1_i2	bcc_40003|Cycle_4	64	73	50	28	36	18	94	60	0.000771421	0.3884	1501	AAA	AAT	K	N	64.29|34.85|79.82|31.4	C1_27|C2_23|C3_178|C4_65	C1_15|C2_43|C3_45|C4_142	1832	gi|906468689|gb|KNC29654.1| hypothetical protein FF38_08680	465	2.48e-294	1003.33	GO:0006508 proteolysis	-	GO:0008237 metallopeptidase activity | GO:0016805 dipeptidase activity | GO:0034701 tripeptidase activity | GO:0004180 carboxypeptidase activity	3.4.13.18	7375|Lucilia cuprina	Lucilia	Calliphoridae
c13270_g1_i1	bcc_76603|Cycle_0	45	39	50	27	17	13	0	2	3.06e-05	0.2276	2645	ACC	TCC	T	S	73.08|100.0|75.59|92.65	C1_19|C2_23|C3_96|C4_63	C1_7|C2_0|C3_31|C4_5	3275	gi|906458354|gb|KNC21578.1| hypothetical protein FF38_05888, partial	912	0	2069.92	GO:0042176 regulation of protein catabolic process | GO:0050790 regulation of catalytic activity	GO:0000502 proteasome complex	GO:0030234 enzyme regulator activity	-	7375|Lucilia cuprina	Lucilia	Calliphoridae
c13269_g1_i1	bcc_42947|Cycle_7	19	14	42	44	64	55	22	23	2.79e-12	0.4406	946	GAA	GAT	E	D	22.86|65.52|19.64|65.82	C1_8|C2_19|C3_33|C4_104	C1_27|C2_10|C3_135|C4_54	2156	gi|906468203|gb|KNC29253.1| hypothetical protein FF38_02415	472	2.0200000001e-314	1070.13	GO:0008152 metabolic process	-	GO:0033961 cis-stilbene-oxide hydrolase activity	3.3.2.9	7375|Lucilia cuprina	Lucilia	Calliphoridae
c13269_g1_i1	bcc_42942|Cycle_9	12	13	0	0	17	33	33	25	3.33e-07	0.3482	397	GAA	GAT	E	D	41.67|0.0|28.57|0.0	C1_5|C2_0|C3_32|C4_0	C1_7|C2_15|C3_80|C4_58	2156	gi|906468203|gb|KNC29253.1| hypothetical protein FF38_02415	472	2.0200000001e-314	1070.13	GO:0008152 metabolic process	-	GO:0033961 cis-stilbene-oxide hydrolase activity	3.3.2.9	7375|Lucilia cuprina	Lucilia	Calliphoridae
c13269_g1_i1	bcc_42942|Cycle_0	9	17	0	0	33	36	22	44	9.27e-05	0.2675	452	GTT	ATT	V	I	22.22|0.0|32.31|0.0	C1_4|C2_0|C3_42|C4_0	C1_14|C2_10|C3_88|C4_105	2156	gi|906468203|gb|KNC29253.1| hypothetical protein FF38_02415	472	2.0200000001e-314	1070.13	GO:0008152 metabolic process	-	GO:0033961 cis-stilbene-oxide hydrolase activity	3.3.2.9	7375|Lucilia cuprina	Lucilia	Calliphoridae
c13269_g1_i1	bcc_42944|Cycle_0	33	58	94	69	38	37	18	23	5.9e-06	0.257	635	TTG	ATG	L	M	46.67|84.31|61.47|75.0	C1_14|C2_43|C3_142|C4_162	C1_16|C2_8|C3_89|C4_54	2156	gi|906468203|gb|KNC29253.1| hypothetical protein FF38_02415	472	2.0200000001e-314	1070.13	GO:0008152 metabolic process	-	GO:0033961 cis-stilbene-oxide hydrolase activity	3.3.2.9	7375|Lucilia cuprina	Lucilia	Calliphoridae
c13269_g1_i1	bcc_42948|Cycle_0	26	25	0	0	126	73	94	113	2.53e-08	0.2131	1000	TTT	TTG	F	L	17.19|0.0|25.83|0.0	C1_11|C2_0|C3_62|C4_0	C1_53|C2_43|C3_178|C4_268	2156	gi|906468203|gb|KNC29253.1| hypothetical protein FF38_02415	472	2.0200000001e-314	1070.13	GO:0008152 metabolic process	-	GO:0033961 cis-stilbene-oxide hydrolase activity	3.3.2.9	7375|Lucilia cuprina	Lucilia	Calliphoridae
c13265_g1_i1	bcc_28327|Cycle_1	111	130	140	343	227	699	0	0	0	0.7574	131	ATG	ACG	M	T	32.87|100.0|15.7|100.0	C1_47|C2_64|C3_317|C4_811	C1_96|C2_0|C3_1702|C4_0	529	gi|906474532|gb|KNC34083.1| hypothetical protein FF38_06454	81	5.19e-24	119.877	-	-	-	-	7375|Lucilia cuprina	Lucilia	Calliphoridae
c13265_g1_i1	bcc_28327|Cycle_42	341	345	0	0	469	455	388	428	0	0.4261	199	TCT	ACT	S	T	42.11|0.0|43.17|0.0	C1_144|C2_0|C3_841|C4_0	C1_198|C2_177|C3_1107|C4_1010	529	gi|906474532|gb|KNC34083.1| hypothetical protein FF38_06454	81	5.19e-24	119.877	-	-	-	-	7375|Lucilia cuprina	Lucilia	Calliphoridae
c13265_g1_i1	bcc_28327|Cycle_40	40	27	64	125	130	414	99	155	0.0055173	0.2713	89	GTC	GCC	V	A	23.61|39.19|6.05|44.63	C1_17|C2_29|C3_65|C4_295	C1_55|C2_45|C3_1009|C4_366	529	gi|906474532|gb|KNC34083.1| hypothetical protein FF38_06454	81	5.19e-24	119.877	-	-	-	-	7375|Lucilia cuprina	Lucilia	Calliphoridae
c13252_g1_i3	bcc_17629|Cycle_0	73	131	66	121	7	14	46	71	0.00176128	0.2982	1549	GAA	GAT	E	D	91.18|58.82|90.14|63.13	C1_31|C2_30|C3_320|C4_286	C1_3|C2_21|C3_35|C4_167	3082	gi|12619290|dbj|BAB21529.1| cathepsin B mRNA 3'-untranslated-region-binding protein CBBP	668	0	1434.6	-	-	GO:0046872 metal ion binding	-	7386|Sarcophaga peregrina	Sarcophaga	Sarcophagidae
c13245_g1_i2	bcc_63565|Cycle_0	47	48	31	54	19	14	0	2	9.44e-06	0.239	740	CAG	CTG	Q	L	71.43|100.0|78.15|96.95	C1_20|C2_14|C3_118|C4_127	C1_8|C2_0|C3_33|C4_4	1747	gi|906471161|gb|KNC31558.1| hypothetical protein FF38_12754	428	4.98e-282	962.425	GO:0046654 tetrahydrofolate biosynthetic process | GO:0055114 oxidation-reduction process	GO:0005737 cytoplasm	GO:0016491 oxidoreductase activity | GO:0003934 GTP cyclohydrolase I activity	-	7375|Lucilia cuprina	Lucilia	Calliphoridae
c13216_g1_i1	bcc_54646|Cycle_3	17	33	26	31	5	8	0	0	0.000313011	0.2112	734	GAT	AAT	D	N	77.78|100.0|81.0|100.0	C1_7|C2_12|C3_81|C4_73	C1_2|C2_0|C3_19|C4_0	2237	gi|906462048|gb|KNC24422.1| hypothetical protein FF38_14174	481	5.87e-290	988.783	GO:0032312 regulation of ARF GTPase activity | GO:0016311 dephosphorylation | GO:0043547 positive regulation of GTPase activity	GO:0031965 nuclear membrane | GO:0005783 endoplasmic reticulum | GO:0005886 plasma membrane | GO:0045202 synapse	GO:0008270 zinc ion binding | GO:0003993 acid phosphatase activity | GO:0008060 ARF GTPase activator activity	-	7375|Lucilia cuprina	Lucilia	Calliphoridae
c13213_g1_i1	bcc_26472|Cycle_8	26	69	39	98	0	0	11	169	0.00222083	0.4265	795	CTC	TTC	L	F	100.0|78.26|100.0|36.61	C1_11|C2_18|C3_169|C4_231	C1_0|C2_5|C3_0|C4_400	908	gi|557763334|ref|XP_005181379.1| PREDICTED: apolipoprotein D-like	169	9.9e-79	288.932	GO:0032504 multicellular organism reproduction | GO:0006979 response to oxidative stress | GO:0006810 transport | GO:0070328 triglyceride homeostasis | GO:0033500 carbohydrate homeostasis | GO:0008340 determination of adult lifespan	GO:0005615 extracellular space	GO:0031409 pigment binding | GO:0008289 lipid binding | GO:0005215 transporter activity	-	7370|Musca domestica	Musca	Muscidae
c13213_g1_i1	bcc_26473|Cycle_24	0	0	4	18	50	41	48	29	0.00257318	0.23	549	ATT	GTT	I	V	0.0|8.33|0.0|38.18	C1_0|C2_2|C3_0|C4_42	C1_21|C2_22|C3_99|C4_68	908	gi|557763334|ref|XP_005181379.1| PREDICTED: apolipoprotein D-like	169	9.9e-79	288.932	GO:0032504 multicellular organism reproduction | GO:0006979 response to oxidative stress | GO:0006810 transport | GO:0070328 triglyceride homeostasis | GO:0033500 carbohydrate homeostasis | GO:0008340 determination of adult lifespan	GO:0005615 extracellular space	GO:0031409 pigment binding | GO:0008289 lipid binding | GO:0005215 transporter activity	-	7370|Musca domestica	Musca	Muscidae
c13191_g2_i2	bcc_39227|Cycle_11	62	32	11	5	40	14	33	35	0.00194648	0.4642	1774	ATT	GTT	I	V	60.47|25.0|69.64|12.63	C1_26|C2_5|C3_78|C4_12	C1_17|C2_15|C3_34|C4_83	1981	gi|906474209|gb|KNC33851.1| hypothetical protein FF38_14045	501	6.55e-215	739.29	-	-	GO:0042302 structural constituent of cuticle	-	7375|Lucilia cuprina	Lucilia	Calliphoridae
c13191_g2_i2	bcc_39217|Cycle_2	64	42	48	22	2	0	13	20	7.59e-05	0.3295	733	CCC	GCC	P	A	96.43|78.57|100.0|53.0	C1_27|C2_22|C3_102|C4_53	C1_1|C2_6|C3_0|C4_47	1981	gi|906474209|gb|KNC33851.1| hypothetical protein FF38_14045	501	6.55e-215	739.29	-	-	GO:0042302 structural constituent of cuticle	-	7375|Lucilia cuprina	Lucilia	Calliphoridae
c13191_g2_i2	bcc_39213|Cycle_29	0	1	13	20	66	60	72	39	2.16e-05	0.2378	349	GCA	CCA	A	P	0.0|15.38|2.0|33.57	C1_0|C2_6|C3_3|C4_47	C1_28|C2_33|C3_147|C4_93	1981	gi|906474209|gb|KNC33851.1| hypothetical protein FF38_14045	501	6.55e-215	739.29	-	-	GO:0042302 structural constituent of cuticle	-	7375|Lucilia cuprina	Lucilia	Calliphoridae
c13190_g1_i1	bcc_75653|Cycle_0	19	21	2	2	26	37	29	47	4.3e-07	0.3395	537	ATT	ACT	I	T	42.11|7.14|35.71|3.48	C1_8|C2_1|C3_50|C4_4	C1_11|C2_13|C3_90|C4_111	939	gi|906475272|gb|KNC34659.1| hypothetical protein FF38_10280	247	2.27e-106	378.458	GO:0055114 oxidation-reduction process	-	GO:0016620 oxidoreductase activity, acting on the aldehyde or oxo group of donors, NAD or NADP as acceptor	-	7375|Lucilia cuprina	Lucilia	Calliphoridae
c13185_g1_i3	bcc_59220|Cycle_4	28	26	39	57	5	10	0	0	3.17e-06	0.2146	1240	ATG	GTG	M	V	85.71|100.0|71.59|100.0	C1_12|C2_18|C3_63|C4_134	C1_2|C2_0|C3_25|C4_0	1940	gi|906467207|gb|KNC28470.1| Vanin-like protein 1	461	3.65e-263	899.711	GO:0006807 nitrogen compound metabolic process	-	GO:0016811 hydrolase activity, acting on carbon-nitrogen (but not peptide) bonds, in linear amides	-	7375|Lucilia cuprina	Lucilia	Calliphoridae
c13180_g1_i1	bcc_41582|Cycle_0	5	1	7	20	40	46	26	27	6.9e-05	0.2526	687	AGC	GGC	S	G	10.53|20.0|2.63|43.24	C1_2|C2_3|C3_3|C4_48	C1_17|C2_12|C3_111|C4_63	1503	gi|906462813|gb|KNC25010.1| hypothetical protein FF38_11936	483	4.76e-253	866.082	GO:0006508 proteolysis	-	GO:0004222 metalloendopeptidase activity	-	7375|Lucilia cuprina	Lucilia	Calliphoridae
c13168_g1_i1	bcc_49177|Cycle_9	12	18	26	65	54	48	33	12	0.00140854	0.4151	613	AGT	AAT	S	N	17.86|44.44|26.88|84.62	C1_5|C2_12|C3_43|C4_154	C1_23|C2_15|C3_117|C4_28	1263	gi|906473027|gb|KNC33018.1| hypothetical protein FF38_03899	367	8.72e-183	632.495	GO:0006310 DNA recombination | GO:0006303 double-strand break repair via nonhomologous end joining | GO:0045747 positive regulation of Notch signaling pathway | GO:0060702 negative regulation of endoribonuclease activity | GO:0000723 telomere maintenance | GO:0008045 motor axon guidance	GO:0043564 Ku70:Ku80 complex	GO:0003684 damaged DNA binding | GO:0008428 ribonuclease inhibitor activity | GO:0042162 telomeric DNA binding | GO:0016817 hydrolase activity, acting on acid anhydrides	-	7375|Lucilia cuprina	Lucilia	Calliphoridae
c13163_g4_i2	bcc_13685|Cycle_139278	8251	8359	4214	4211	3054	2911	2	1	0	0.2639	104	AAG	GAG	K	E	72.99|99.95|74.17|99.98	C1_3483|C2_1922|C3_20353|C4_9946	C1_1289|C2_1|C3_7089|C4_2	667	gi|906473147|gb|KNC33115.1| Larval cuticle protein 5	101	1.62e-49	200.768	-	-	GO:0042302 structural constituent of cuticle	-	7375|Lucilia cuprina	Lucilia	Calliphoridae
c13163_g4_i2	bcc_13685|Cycle_22	1078	1423	1855	2293	9043	11986	3822	4155	6.96e-07	0.2349	287	GGA	AGA	G	R	10.65|32.68|10.61|35.57	C1_455|C2_846|C3_3465|C4_5417	C1_3817|C2_1743|C3_29184|C4_9814	667	gi|906473147|gb|KNC33115.1| Larval cuticle protein 5	101	1.62e-49	200.768	-	-	GO:0042302 structural constituent of cuticle	-	7375|Lucilia cuprina	Lucilia	Calliphoridae
c13163_g4_i1	bcc_13685|Cycle_139278	8251	8359	4214	4211	3054	2911	2	1	0	0.2639	104	AAG	GAG	K	E	72.99|99.95|74.17|99.98	C1_3483|C2_1922|C3_20353|C4_9946	C1_1289|C2_1|C3_7089|C4_2	455	gi|906473147|gb|KNC33115.1| Larval cuticle protein 5	102	2.09e-50	202.132	-	-	GO:0042302 structural constituent of cuticle	-	7375|Lucilia cuprina	Lucilia	Calliphoridae
c13163_g4_i1	bcc_13685|Cycle_22	1078	1423	1855	2293	9043	11986	3822	4155	6.96e-07	0.2349	287	GGA	AGA	G	R	10.65|32.68|10.61|35.57	C1_455|C2_846|C3_3465|C4_5417	C1_3817|C2_1743|C3_29184|C4_9814	455	gi|906473147|gb|KNC33115.1| Larval cuticle protein 5	102	2.09e-50	202.132	-	-	GO:0042302 structural constituent of cuticle	-	7375|Lucilia cuprina	Lucilia	Calliphoridae
c13156_g1_i4	bcc_19881|Cycle_6	50	70	59	61	21	18	0	0	2.11e-10	0.2502	1138	GAA	CAA	E	Q	70.0|100.0|79.07|100.0	C1_21|C2_27|C3_170|C4_143	C1_9|C2_0|C3_45|C4_0	1615	gi|906472811|gb|KNC32854.1| hypothetical protein FF38_01697	406	2.03e-181	627.95	GO:0010951 negative regulation of endopeptidase activity	GO:0005615 extracellular space	GO:0008233 peptidase activity | GO:0004867 serine-type endopeptidase inhibitor activity	-	7375|Lucilia cuprina	Lucilia	Calliphoridae
c13145_g1_i1	bcc_75512|Cycle_48	38	34	20	15	12	14	39	33	1.26e-07	0.4084	745	AGA	AAA	R	K	76.19|33.33|71.3|30.97	C1_16|C2_9|C3_82|C4_35	C1_5|C2_18|C3_33|C4_78	1017	gi|906471809|gb|KNC32054.1| hypothetical protein FF38_04836, partial	184	7.77e-83	301.202	-	-	-	-	7375|Lucilia cuprina	Lucilia	Calliphoridae
c13145_g1_i1	bcc_75509|Cycle_4	28	17	33	28	12	10	0	0	4.11e-07	0.3352	298	ACC	ATC	T	I	70.59|100.0|62.69|100.0	C1_12|C2_15|C3_42|C4_66	C1_5|C2_0|C3_25|C4_0	1017	gi|906471809|gb|KNC32054.1| hypothetical protein FF38_04836, partial	184	7.77e-83	301.202	-	-	-	-	7375|Lucilia cuprina	Lucilia	Calliphoridae
c13145_g1_i1	bcc_75512|Cycle_0	31	13	42	40	50	43	26	22	8.63e-06	0.324	677	GCA	ACA	A	T	38.24|61.29|23.53|63.95	C1_13|C2_19|C3_32|C4_94	C1_21|C2_12|C3_104|C4_53	1017	gi|906471809|gb|KNC32054.1| hypothetical protein FF38_04836, partial	184	7.77e-83	301.202	-	-	-	-	7375|Lucilia cuprina	Lucilia	Calliphoridae
c13140_g1_i1	bcc_56868|Cycle_25	43	48	24	29	2	2	18	3	0.00012551	0.2189	349	ACT	AAT	T	N	94.74|57.89|95.9|91.89	C1_18|C2_11|C3_117|C4_68	C1_1|C2_8|C3_5|C4_6	761	gi|906459361|gb|KNC22369.1| hypothetical protein FF38_08808	215	6.43e-107	380.276	-	-	-	-	7375|Lucilia cuprina	Lucilia	Calliphoridae
c13140_g1_i1	bcc_56868|Cycle_14	7	11	0	0	26	41	35	30	4.86e-05	0.2118	319	GAT	GGT	D	G	21.43|0.0|21.09|0.0	C1_3|C2_0|C3_27|C4_0	C1_11|C2_16|C3_101|C4_70	761	gi|906459361|gb|KNC22369.1| hypothetical protein FF38_08808	215	6.43e-107	380.276	-	-	-	-	7375|Lucilia cuprina	Lucilia	Calliphoridae
c13119_g2_i1	bcc_60611|Cycle_72	97	73	103	80	225	279	2	4	0	0.7124	55	CCT	CTT	P	L	30.15|97.92|20.68|94.97	C1_41|C2_47|C3_177|C4_189	C1_95|C2_1|C3_679|C4_10	410	gi|906464505|gb|KNC26324.1| hypothetical protein FF38_00857, partial	120	9.81e-39	165.776	-	-	-	-	7375|Lucilia cuprina	Lucilia	Calliphoridae
c13119_g2_i1	bcc_60612|Cycle_0	9	0	15	25	81	314	42	41	0.000158283	0.271	202	ATT	ACT	I	T	10.53|26.92|0.0|37.97	C1_4|C2_7|C3_0|C4_60	C1_34|C2_19|C3_765|C4_98	410	gi|906464505|gb|KNC26324.1| hypothetical protein FF38_00857, partial	120	9.81e-39	165.776	-	-	-	-	7375|Lucilia cuprina	Lucilia	Calliphoridae
c13119_g1_i4	bcc_39835|Cycle_11	1376	1642	802	1493	407	718	0	0	0	0.2663	225	CCA	CTA	P	L	77.16|100.0|69.58|99.97	C1_581|C2_366|C3_3999|C4_3527	C1_172|C2_0|C3_1748|C4_1	1216	gi|906464505|gb|KNC26324.1| hypothetical protein FF38_00857, partial	259	1.92e-98	352.1	GO:0007155 cell adhesion	-	-	-	7375|Lucilia cuprina	Lucilia	Calliphoridae
c13108_g2_i4	bcc_78260|Cycle_6	19	18	2	3	17	22	20	50	0.000417549	0.4151	577	CAG	GAG	Q	E	53.33|10.0|45.45|6.3	C1_8|C2_1|C3_45|C4_8	C1_7|C2_9|C3_54|C4_119	1225	gi|906466751|gb|KNC28133.1| hypothetical protein FF38_04350	245	7.98e-106	376.64	-	-	-	-	7375|Lucilia cuprina	Lucilia	Calliphoridae
c13108_g2_i4	bcc_78260|Cycle_4	24	19	22	22	5	11	0	0	0.000139079	0.2695	601	ACT	TCT	T	S	83.33|100.0|63.01|100.0	C1_10|C2_10|C3_46|C4_52	C1_2|C2_0|C3_27|C4_0	1225	gi|906466751|gb|KNC28133.1| hypothetical protein FF38_04350	245	7.98e-106	376.64	-	-	-	-	7375|Lucilia cuprina	Lucilia	Calliphoridae
c13103_g1_i5	bcc_43900|Cycle_8	7	11	20	112	81	133	92	123	0.00936401	0.2496	479	AGC	GGC	S	G	8.11|17.65|7.71|47.75	C1_3|C2_9|C3_27|C4_265	C1_34|C2_42|C3_323|C4_290	880	gi|906464625|gb|KNC26421.1| hypothetical protein FF38_03301	181	2.59e-82	299.384	GO:0032508 DNA duplex unwinding | GO:0010119 regulation of stomatal movement | GO:0009414 response to water deprivation | GO:0006406 mRNA export from nucleus | GO:0009651 response to salt stress | GO:0010043 response to zinc ion | GO:0010228 vegetative to reproductive phase transition of meristem | GO:0046686 response to cadmium ion | GO:0009409 response to cold | GO:0000380 alternative nuclear m…	GO:0048046 apoplast | GO:0009507 chloroplast | GO:0005777 peroxisome | GO:0005829 cytosol | GO:0009506 plasmodesma	GO:0008026 ATP-dependent helicase activity | GO:0003697 single-stranded DNA binding | GO:0003690 double-stranded DNA binding | GO:0005524 ATP binding | GO:0003729 mRNA binding	-	7375|Lucilia cuprina	Lucilia	Calliphoridae
c13099_g1_i2	bcc_45454|Cycle_5	12	8	37	44	69	97	29	49	1.22e-14	0.4047	798	GCT	CCT	A	P	14.71|56.67|7.78|47.27	C1_5|C2_17|C3_20|C4_104	C1_29|C2_13|C3_237|C4_116	1569	gi|906469934|gb|KNC30561.1| Serine protease easter	396	1.09e-235	808.367	GO:0006508 proteolysis	-	GO:0046872 metal ion binding | GO:0004252 serine-type endopeptidase activity	-	7375|Lucilia cuprina	Lucilia	Calliphoridae
c13099_g1_i1	bcc_45454|Cycle_5	12	8	37	44	69	97	29	49	1.22e-14	0.4047	790	GCT	CCT	A	P	14.71|56.67|7.78|47.27	C1_5|C2_17|C3_20|C4_104	C1_29|C2_13|C3_237|C4_116	1561	gi|906469934|gb|KNC30561.1| Serine protease easter	368	1.8e-221	761.104	GO:0006508 proteolysis	-	GO:0046872 metal ion binding | GO:0004252 serine-type endopeptidase activity	-	7375|Lucilia cuprina	Lucilia	Calliphoridae
c13091_g1_i9	bcc_13860|Cycle_0	26	34	50	58	17	12	0	0	3.59e-11	0.3281	1030	GAT	GGT	D	G	61.11|100.0|74.11|100.0	C1_11|C2_23|C3_83|C4_138	C1_7|C2_0|C3_29|C4_0	2466	gi|906470051|gb|KNC30669.1| hypothetical protein FF38_11732, partial	626	3.42e-237	813.366	GO:0042048 olfactory behavior	-	-	-	7375|Lucilia cuprina	Lucilia	Calliphoridae
c13091_g1_i4	bcc_13860|Cycle_0	26	34	50	58	17	12	0	0	3.59e-11	0.3281	1206	GAT	GGT	D	G	61.11|100.0|74.11|100.0	C1_11|C2_23|C3_83|C4_138	C1_7|C2_0|C3_29|C4_0	2657	gi|906470051|gb|KNC30669.1| hypothetical protein FF38_11732, partial	580	2.26e-236	810.639	GO:0042048 olfactory behavior	-	-	-	7375|Lucilia cuprina	Lucilia	Calliphoridae
c13091_g1_i2	bcc_13860|Cycle_0	26	34	50	58	17	12	0	0	3.59e-11	0.3281	1090	GAT	GGT	D	G	61.11|100.0|74.11|100.0	C1_11|C2_23|C3_83|C4_138	C1_7|C2_0|C3_29|C4_0	2906	gi|906470051|gb|KNC30669.1| hypothetical protein FF38_11732, partial	615	1.62e-239	821.091	GO:0042048 olfactory behavior | GO:0008152 metabolic process	-	GO:0046872 metal ion binding | GO:0008081 phosphoric diester hydrolase activity	-	7375|Lucilia cuprina	Lucilia	Calliphoridae
c13074_g1_i1	bcc_16317|Cycle_6	28	16	110	97	130	90	118	87	5.73e-05	0.3407	810	ACC	ATC	T	I	17.91|48.08|14.84|52.53	C1_12|C2_50|C3_38|C4_228	C1_55|C2_54|C3_218|C4_206	1342	gi|906463768|gb|KNC25759.1| hypothetical protein FF38_10366	339	3.19e-157	547.513	GO:0006030 chitin metabolic process	GO:0005576 extracellular region	GO:0008061 chitin binding | GO:0016490 structural constituent of peritrophic membrane	-	7375|Lucilia cuprina	Lucilia	Calliphoridae
c13067_g1_i1	bcc_27595|Cycle_6	5	6	20	40	40	18	11	12	5.26e-05	0.5266	748	AAC	ACC	N	T	10.53|64.29|24.56|77.24	C1_2|C2_9|C3_14|C4_95	C1_17|C2_5|C3_43|C4_28	1656	gi|906463010|gb|KNC25167.1| hypothetical protein FF38_08230	361	2.08e-232	797.46	-	-	-	-	7375|Lucilia cuprina	Lucilia	Calliphoridae
c13050_g1_i1	bcc_40011|Cycle_0	19	5	29	38	28	39	15	11	1.35e-08	0.4584	545	CTT	CGT	L	R	40.0|65.0|10.38|78.07	C1_8|C2_13|C3_11|C4_89	C1_12|C2_7|C3_95|C4_25	926	gi|906468689|gb|KNC29654.1| hypothetical protein FF38_08680	231	1.4e-136	478.891	GO:0006508 proteolysis	-	GO:0008237 metallopeptidase activity | GO:0016805 dipeptidase activity | GO:0034701 tripeptidase activity | GO:0004180 carboxypeptidase activity	-	7375|Lucilia cuprina	Lucilia	Calliphoridae
c13043_g1_i3	bcc_15554|Cycle_0	52	50	44	51	17	26	0	0	1.46e-10	0.2942	1768	AAT	AGT	N	S	75.86|100.0|65.76|100.0	C1_22|C2_20|C3_121|C4_120	C1_7|C2_0|C3_63|C4_0	3099	gi|906459930|gb|KNC22808.1| hypothetical protein FF38_08039	619	0	1167.84	-	GO:0016021 integral to membrane	-	-	7375|Lucilia cuprina	Lucilia	Calliphoridae
c13043_g1_i3	bcc_15552|Cycle_11	50	82	33	43	2	7	20	10	0.00671283	0.2245	1482	CTT	TTT	L	F	95.45|62.5|92.13|80.8	C1_21|C2_15|C3_199|C4_101	C1_1|C2_9|C3_17|C4_24	3099	gi|906459930|gb|KNC22808.1| hypothetical protein FF38_08039	619	0	1167.84	-	GO:0016021 integral to membrane	-	-	7375|Lucilia cuprina	Lucilia	Calliphoridae
c13022_g1_i1	bcc_6465|Cycle_17	43	60	307	409	725	977	614	747	3.5e-10	0.2866	444	GCG	GTG	A	V	5.56|33.33|5.74|35.38	C1_18|C2_140|C3_145|C4_966	C1_306|C2_280|C3_2380|C4_1764	609	gi|906457146|gb|KNC20643.1| hypothetical protein FF38_06895	128	1.13e-13	86.7017	-	-	-	-	7375|Lucilia cuprina	Lucilia	Calliphoridae
c13020_g1_i1	bcc_45178|Cycle_20	36	124	0	0	76	172	66	69	1.38e-07	0.3702	360	AAA	GAA	K	E	31.91|0.0|41.83|0.0	C1_15|C2_0|C3_302|C4_0	C1_32|C2_30|C3_420|C4_164	791	gi|906465443|gb|KNC27094.1| hypothetical protein FF38_12684	232	5.18e-83	301.202	-	-	-	-	7375|Lucilia cuprina	Lucilia	Calliphoridae
c13019_g1_i3	bcc_46974|Cycle_0	168	176	90	66	2	5	13	53	1.22e-05	0.2661	617	ACA	AAA	T	K	98.61|87.23|97.06|55.16	C1_71|C2_41|C3_429|C4_155	C1_1|C2_6|C3_13|C4_126	1835	gi|906468810|gb|KNC29753.1| hypothetical protein FF38_05244	530	0	1098.76	GO:0005975 carbohydrate metabolic process | GO:0034620 cellular response to unfolded protein | GO:0006665 sphingolipid metabolic process	-	GO:0004348 glucosylceramidase activity	-	7375|Lucilia cuprina	Lucilia	Calliphoridae
c13006_g1_i2	bcc_23298|Cycle_4	21	12	2	8	28	39	35	39	0.00483208	0.2198	528	GTT	ATT	V	I	42.86|5.88|24.19|16.36	C1_9|C2_1|C3_30|C4_18	C1_12|C2_16|C3_94|C4_92	1497	gi|906474991|gb|KNC34443.1| Serine protease easter	393	6.88e-225	772.465	GO:0006508 proteolysis	-	GO:0004252 serine-type endopeptidase activity	-	7375|Lucilia cuprina	Lucilia	Calliphoridae
c12999_g1_i3	bcc_27511|Cycle_7	36	30	9	6	31	10	57	53	4.61e-14	0.5246	345	TTT	TTA	F	L	53.57|13.33|74.75|10.71	C1_15|C2_4|C3_74|C4_15	C1_13|C2_26|C3_25|C4_125	1276	gi|557775891|ref|XP_005187590.1| PREDICTED: integumentary mucin A.1-like isoform X1	161	8.39e-33	149.87	GO:0016042 lipid catabolic process | GO:0006030 chitin metabolic process	GO:0005576 extracellular region	GO:0008061 chitin binding | GO:0008970 phosphatidylcholine 1-acylhydrolase activity	-	7370|Musca domestica	Musca	Muscidae
c12999_g1_i3	bcc_27512|Cycle_142	14	39	4	0	17	55	42	63	0.00047859	0.3898	508	ATC	ACC	I	T	46.15|9.52|41.48|0.0	C1_6|C2_2|C3_95|C4_0	C1_7|C2_19|C3_134|C4_149	1276	gi|557775891|ref|XP_005187590.1| PREDICTED: integumentary mucin A.1-like isoform X1	161	8.39e-33	149.87	GO:0016042 lipid catabolic process | GO:0006030 chitin metabolic process	GO:0005576 extracellular region	GO:0008061 chitin binding | GO:0008970 phosphatidylcholine 1-acylhydrolase activity	-	7370|Musca domestica	Musca	Muscidae
c12999_g1_i3	bcc_27511|Cycle_22	28	37	50	71	43	19	13	7	0.00181914	0.3244	383	TCC	ACC	S	T	40.0|79.31|66.18|90.81	C1_12|C2_23|C3_90|C4_168	C1_18|C2_6|C3_46|C4_17	1276	gi|557775891|ref|XP_005187590.1| PREDICTED: integumentary mucin A.1-like isoform X1	161	8.39e-33	149.87	GO:0016042 lipid catabolic process | GO:0006030 chitin metabolic process	GO:0005576 extracellular region	GO:0008061 chitin binding | GO:0008970 phosphatidylcholine 1-acylhydrolase activity	-	7370|Musca domestica	Musca	Muscidae
c12999_g1_i3	bcc_27512|Cycle_135	130	78	272	165	31	63	0	0	2.77e-11	0.3197	548	CCT	TCT	P	S	80.88|100.0|55.36|100.0	C1_55|C2_124|C3_191|C4_390	C1_13|C2_0|C3_154|C4_0	1276	gi|557775891|ref|XP_005187590.1| PREDICTED: integumentary mucin A.1-like isoform X1	161	8.39e-33	149.87	GO:0016042 lipid catabolic process | GO:0006030 chitin metabolic process	GO:0005576 extracellular region	GO:0008061 chitin binding | GO:0008970 phosphatidylcholine 1-acylhydrolase activity	-	7370|Musca domestica	Musca	Muscidae
c12999_g1_i3	bcc_27512|Cycle_151	52	36	0	0	100	107	158	110	2.36e-14	0.2969	644	AAA	GAA	K	E	34.38|0.0|25.21|0.0	C1_22|C2_0|C3_88|C4_0	C1_42|C2_72|C3_261|C4_259	1276	gi|557775891|ref|XP_005187590.1| PREDICTED: integumentary mucin A.1-like isoform X1	161	8.39e-33	149.87	GO:0016042 lipid catabolic process | GO:0006030 chitin metabolic process	GO:0005576 extracellular region	GO:0008061 chitin binding | GO:0008970 phosphatidylcholine 1-acylhydrolase activity	-	7370|Musca domestica	Musca	Muscidae
c12999_g1_i3	bcc_27513|Cycle_14	50	42	66	89	9	18	0	0	1.8e-10	0.2263	804	GAA	GAC	E	D	84.0|100.0|70.07|100.0	C1_21|C2_30|C3_103|C4_210	C1_4|C2_0|C3_44|C4_0	1276	gi|557775891|ref|XP_005187590.1| PREDICTED: integumentary mucin A.1-like isoform X1	161	8.39e-33	149.87	GO:0016042 lipid catabolic process | GO:0006030 chitin metabolic process	GO:0005576 extracellular region	GO:0008061 chitin binding | GO:0008970 phosphatidylcholine 1-acylhydrolase activity	-	7370|Musca domestica	Musca	Muscidae
c12999_g1_i3	bcc_27510|Cycle_3	17	23	0	0	62	95	151	186	0	0.2051	241	GGT	GAT	G	D	21.21|0.0|19.72|0.0	C1_7|C2_0|C3_57|C4_0	C1_26|C2_69|C3_232|C4_440	1276	gi|557775891|ref|XP_005187590.1| PREDICTED: integumentary mucin A.1-like isoform X1	161	8.39e-33	149.87	GO:0016042 lipid catabolic process | GO:0006030 chitin metabolic process	GO:0005576 extracellular region	GO:0008061 chitin binding | GO:0008970 phosphatidylcholine 1-acylhydrolase activity	-	7370|Musca domestica	Musca	Muscidae
c12996_g1_i2	bcc_55467|Cycle_3	17	14	44	27	5	6	0	0	2.46e-05	0.2636	478	GGT	AGT	G	S	77.78|100.0|69.39|100.0	C1_7|C2_20|C3_34|C4_64	C1_2|C2_0|C3_15|C4_0	2723	gi|906459333|gb|KNC22346.1| hypothetical protein FF38_02922	693	0	1530.03	GO:0009306 protein secretion | GO:0003096 renal sodium ion transport | GO:0071805 potassium ion transmembrane transport	GO:0016021 integral to membrane | GO:0005903 brush border | GO:0005794 Golgi apparatus	GO:0015299 solute:hydrogen antiporter activity | GO:0022821 potassium ion antiporter activity	-	7375|Lucilia cuprina	Lucilia	Calliphoridae
c12988_g1_i2	bcc_33138|Cycle_4	12	9	20	24	17	30	13	9	0.000407273	0.3444	1288	GAT	GAA	D	E	41.67|60.0|23.71|72.15	C1_5|C2_9|C3_23|C4_57	C1_7|C2_6|C3_74|C4_22	1969	gi|906460392|gb|KNC23157.1| hypothetical protein FF38_02471	531	1.88e-250	857.447	GO:0006413 translational initiation	-	GO:0003743 translation initiation factor activity	-	7375|Lucilia cuprina	Lucilia	Calliphoridae
c12988_g1_i2	bcc_33145|Cycle_5	40	21	22	21	9	7	0	0	0.00101199	0.2168	243	GCT	ACT	A	T	80.95|100.0|75.0|100.0	C1_17|C2_10|C3_51|C4_50	C1_4|C2_0|C3_17|C4_0	1969	gi|906460392|gb|KNC23157.1| hypothetical protein FF38_02471	531	1.88e-250	857.447	GO:0006413 translational initiation	-	GO:0003743 translation initiation factor activity	-	7375|Lucilia cuprina	Lucilia	Calliphoridae
c12988_g1_i2	bcc_33142|Cycle_0	21	28	31	30	7	15	2	4	0.00748761	0.2103	827	ACA	AAA	T	K	75.0|93.33|65.71|87.8	C1_9|C2_14|C3_69|C4_72	C1_3|C2_1|C3_36|C4_10	1969	gi|906460392|gb|KNC23157.1| hypothetical protein FF38_02471	531	1.88e-250	857.447	GO:0006413 translational initiation	-	GO:0003743 translation initiation factor activity	-	7375|Lucilia cuprina	Lucilia	Calliphoridae
c12968_g1_i2	bcc_41331|Cycle_3	24	23	22	32	0	0	4	11	0.000514282	0.2048	826	TTG	TCG	L	S	100.0|83.33|100.0|74.51	C1_10|C2_10|C3_57|C4_76	C1_0|C2_2|C3_0|C4_26	1439	gi|906458839|gb|KNC21980.1| hypothetical protein FF38_12149	264	2.57e-158	551.149	-	-	-	-	7375|Lucilia cuprina	Lucilia	Calliphoridae
c12958_g1_i7	bcc_12749|Cycle_3	372	783	303	394	19	67	151	138	0.00322367	0.2323	698	GGT	AGT	G	S	95.15|66.67|92.17|74.01	C1_157|C2_138|C3_1907|C4_931	C1_8|C2_69|C3_162|C4_327	970	gi|906464120|gb|KNC26035.1| hypothetical protein FF38_10321, partial	286	1.34e-88	319.38	GO:0006810 transport	GO:0005581 collagen | GO:0005643 nuclear pore	-	-	7375|Lucilia cuprina	Lucilia	Calliphoridae
c12958_g1_i2	bcc_12749|Cycle_9	175	312	246	367	426	611	243	181	0.00898908	0.2718	606	ACA	ATA	T	I	29.13|50.22|33.78|66.95	C1_74|C2_112|C3_759|C4_867	C1_180|C2_111|C3_1488|C4_428	969	gi|906464120|gb|KNC26035.1| hypothetical protein FF38_10321, partial	230	3.29e-63	243.032	GO:0060750 epithelial cell proliferation involved in mammary gland duct elongation | GO:0002154 thyroid hormone mediated signaling pathway | GO:0045665 negative regulation of neuron differentiation | GO:0060744 mammary gland branching involved in thelarche | GO:0000902 cell morphogenesis | GO:0035855 megakaryocyte development | GO:2000347 positive regulation of hepatocyte proliferation | GO:00456…	GO:0071203 WASH complex | GO:0005643 nuclear pore | GO:0008290 F-actin capping protein complex | GO:0016592 mediator complex | GO:0005581 collagen | GO:0005730 nucleolus	GO:0042974 retinoic acid receptor binding | GO:0030375 thyroid hormone receptor coactivator activity | GO:0004872 receptor activity | GO:0050693 LBD domain binding | GO:0001104 RNA polymerase II transcription cofactor activity | GO:0016922 ligand-dependent nuclear receptor binding | GO:0003682 chromatin binding | GO:0001047 core promoter binding | GO:0042975 peroxisome proliferator activated rece…	-	7375|Lucilia cuprina	Lucilia	Calliphoridae
c12942_g2_i1	bcc_55965|Cycle_0	85	113	64	28	31	24	75	85	9.3e-05	0.4247	279	AGC	ACC	S	T	73.47|46.03|82.34|24.72	C1_36|C2_29|C3_275|C4_66	C1_13|C2_34|C3_59|C4_201	1955	gi|906462314|gb|KNC24613.1| hypothetical protein FF38_09652	509	2.72000000002e-314	1069.67	GO:0006090 pyruvate metabolic process | GO:0000003 reproduction | GO:0006898 receptor-mediated endocytosis | GO:0009792 embryo development ending in birth or egg hatching | GO:0006096 glycolysis	GO:0045254 pyruvate dehydrogenase complex | GO:0005759 mitochondrial matrix	GO:0004742 dihydrolipoyllysine-residue acetyltransferase activity	2.3.1.12	7375|Lucilia cuprina	Lucilia	Calliphoridae
c12931_g1_i1	bcc_20020|Cycle_0	351	469	162	251	5	10	55	79	9.71e-10	0.229	1093	GTT	ATT	V	I	98.67|74.75|97.86|75.99	C1_148|C2_74|C3_1141|C4_592	C1_2|C2_25|C3_25|C4_187	1425	gi|906469059|gb|KNC29942.1| hypothetical protein FF38_08523	421	1.44e-279	954.245	GO:0008152 metabolic process	-	GO:0016772 transferase activity, transferring phosphorus-containing groups	-	7375|Lucilia cuprina	Lucilia	Calliphoridae
c12918_g7_i1	bcc_61547|Cycle_10	9	5	15	15	88	63	22	40	3.11e-05	0.2559	617	GAT	GGT	D	G	9.76|41.18|7.27|26.92	C1_4|C2_7|C3_12|C4_35	C1_37|C2_10|C3_153|C4_95	995	gi|906469722|gb|KNC30413.1| Proteasome subunit beta type-4, partial	276	7.15e-181	626.133	GO:0051603 proteolysis involved in cellular protein catabolic process	GO:0005737 cytoplasm | GO:0005839 proteasome core complex | GO:0005634 nucleus	GO:0004298 threonine-type endopeptidase activity	3.4.25.1	7375|Lucilia cuprina	Lucilia	Calliphoridae
c12908_g1_i1	bcc_47880|Cycle_15	389	224	4	12	194	259	29	50	0.000833194	0.4081	1362	CAA	CTA	Q	L	66.67|13.33|46.34|19.31	C1_164|C2_2|C3_545|C4_28	C1_82|C2_13|C3_631|C4_117	1830	gi|659106067|gb|AID61420.1| cytochrome P450	517	0	1178.29	GO:0055114 oxidation-reduction process	-	GO:0020037 heme binding | GO:0016705 oxidoreductase activity, acting on paired donors, with incorporation or reduction of molecular oxygen | GO:0004497 monooxygenase activity | GO:0005506 iron ion binding	-	145453|Calliphora stygia	Calliphora	Calliphoridae
c12886_g1_i1	bcc_73183|Cycle_1	19	22	0	0	36	50	35	51	1.79e-10	0.3255	175	ACC	CCC	T	P	34.78|0.0|30.86|0.82	C1_8|C2_0|C3_54|C4_1	C1_15|C2_16|C3_121|C4_121	1318	gi|906458178|gb|KNC21457.1| hypothetical protein FF38_12545	205	1.19e-109	389.365	-	-	-	-	7375|Lucilia cuprina	Lucilia	Calliphoridae
c12886_g1_i1	bcc_73187|Cycle_7	31	45	37	52	14	20	0	0	7.65e-10	0.3094	551	AAC	AGC	N	S	68.42|100.0|69.62|100.0	C1_13|C2_17|C3_110|C4_122	C1_6|C2_0|C3_48|C4_0	1318	gi|906458178|gb|KNC21457.1| hypothetical protein FF38_12545	205	1.19e-109	389.365	-	-	-	-	7375|Lucilia cuprina	Lucilia	Calliphoridae
c12882_g1_i1	bcc_41606|Cycle_0	223	562	0	0	175	359	81	108	2.98e-13	0.5853	211	GTA	ATA	V	I	55.95|0.0|61.04|0.0	C1_94|C2_0|C3_1368|C4_0	C1_74|C2_37|C3_873|C4_255	671	gi|906474366|gb|KNC33971.1| hypothetical protein FF38_04282	108	6.47e-33	148.961	-	-	-	-	7375|Lucilia cuprina	Lucilia	Calliphoridae
c12882_g1_i1	bcc_41606|Cycle_96	54	12	55	28	26	16	0	3	0.00173587	0.3998	51	CAC	CAA	H	Q	67.65|100.0|43.48|91.78	C1_23|C2_25|C3_30|C4_67	C1_11|C2_0|C3_39|C4_6	671	gi|906474366|gb|KNC33971.1| hypothetical protein FF38_04282	108	6.47e-33	148.961	-	-	-	-	7375|Lucilia cuprina	Lucilia	Calliphoridae
c12878_g1_i1	bcc_30715|Cycle_0	26	35	31	48	47	51	18	11	5.18e-07	0.3415	384	GTA	ATA	V	I	35.48|63.64|40.48|80.71	C1_11|C2_14|C3_85|C4_113	C1_20|C2_8|C3_125|C4_27	749	gi|906466872|gb|KNC28229.1| hypothetical protein FF38_14113	159	7.35e-102	363.461	GO:0032504 multicellular organism reproduction | GO:0015918 sterol transport | GO:0045456 ecdysteroid biosynthetic process	GO:0005615 extracellular space	GO:0032934 sterol binding	-	7375|Lucilia cuprina	Lucilia	Calliphoridae
c12876_g1_i2	bcc_19815|Cycle_0	9	8	0	0	33	29	57	65	1.94e-07	0.2153	698	GAT	GAG	D	E	22.22|0.0|22.22|0.0	C1_4|C2_0|C3_20|C4_0	C1_14|C2_26|C3_70|C4_153	1694	gi|906463280|gb|KNC25380.1| hypothetical protein FF38_07580	294	2.74e-184	637.494	GO:0048280 vesicle fusion with Golgi apparatus | GO:0006886 intracellular protein transport	GO:0000139 Golgi membrane	-	-	7375|Lucilia cuprina	Lucilia	Calliphoridae
c12871_g1_i1	bcc_44123|Cycle_3	36	34	7	20	7	5	26	20	9.97e-09	0.4984	627	TGT	CGT	C	R	83.33|20.0|87.37|50.53	C1_15|C2_3|C3_83|C4_48	C1_3|C2_12|C3_12|C4_47	1137	gi|906469919|gb|KNC30546.1| hypothetical protein FF38_05578	243	7.94e-144	502.977	GO:0042823 pyridoxal phosphate biosynthetic process | GO:0055114 oxidation-reduction process | GO:0008615 pyridoxine biosynthetic process	-	GO:0004733 pyridoxamine-phosphate oxidase activity | GO:0010181 FMN binding	1.4.3.5	7375|Lucilia cuprina	Lucilia	Calliphoridae
c12871_g1_i1	bcc_44122|Cycle_0	7	21	2	2	26	24	18	28	0.00176799	0.2561	435	AAT	GAT	N	D	21.43|11.11|45.87|5.71	C1_3|C2_1|C3_50|C4_4	C1_11|C2_8|C3_59|C4_66	1137	gi|906469919|gb|KNC30546.1| hypothetical protein FF38_05578	243	7.94e-144	502.977	GO:0042823 pyridoxal phosphate biosynthetic process | GO:0055114 oxidation-reduction process | GO:0008615 pyridoxine biosynthetic process	-	GO:0004733 pyridoxamine-phosphate oxidase activity | GO:0010181 FMN binding	1.4.3.5	7375|Lucilia cuprina	Lucilia	Calliphoridae
c12867_g1_i1	bcc_66236|Cycle_4	102	68	92	68	28	28	0	0	1.39e-06	0.2535	1486	ATT	CTT	I	L	78.18|100.0|71.24|100.0	C1_43|C2_42|C3_166|C4_161	C1_12|C2_0|C3_67|C4_0	1915	gi|906464081|gb|KNC26003.1| hypothetical protein FF38_14469	564	1.85e-253	867.445	GO:0006810 transport	GO:0005643 nuclear pore	-	-	7375|Lucilia cuprina	Lucilia	Calliphoridae
c12867_g1_i1	bcc_66227|Cycle_0	9	7	0	0	17	44	22	48	0.00125193	0.2417	142	ATG	GTG	M	V	36.36|0.0|12.9|0.0	C1_4|C2_0|C3_16|C4_0	C1_7|C2_10|C3_108|C4_113	1915	gi|906464081|gb|KNC26003.1| hypothetical protein FF38_14469	564	1.85e-253	867.445	GO:0006810 transport	GO:0005643 nuclear pore	-	-	7375|Lucilia cuprina	Lucilia	Calliphoridae
c12864_g1_i1	bcc_44852|Cycle_0	31	43	11	13	12	14	26	32	4.16e-08	0.4446	427	ATA	GTA	I	V	72.22|29.41|75.0|28.97	C1_13|C2_5|C3_105|C4_31	C1_5|C2_12|C3_35|C4_76	1583	gi|906462601|gb|KNC24824.1| hypothetical protein FF38_03723	413	3.7e-279	952.881	GO:0016311 dephosphorylation	GO:0005576 extracellular region	GO:0046872 metal ion binding | GO:0003993 acid phosphatase activity	-	7375|Lucilia cuprina	Lucilia	Calliphoridae
c12846_g1_i1	bcc_20478|Cycle_0	0	0	39	14	133	186	94	86	4.19e-08	0.2166	1335	GGT	TGT	G	C	0.0|29.51|0.22|13.92	C1_0|C2_18|C3_1|C4_33	C1_56|C2_43|C3_453|C4_204	1939	gi|906467207|gb|KNC28470.1| Vanin-like protein 1	515	1.4e-247	847.904	GO:0006807 nitrogen compound metabolic process	-	GO:0016811 hydrolase activity, acting on carbon-nitrogen (but not peptide) bonds, in linear amides	-	7375|Lucilia cuprina	Lucilia	Calliphoridae
c12846_g1_i1	bcc_20480|Cycle_0	2	2	31	10	102	176	53	133	0.0010846	0.2043	1494	ATT	GTT	I	V	2.27|36.84|0.92|6.85	C1_1|C2_14|C3_4|C4_23	C1_43|C2_24|C3_429|C4_313	1939	gi|906467207|gb|KNC28470.1| Vanin-like protein 1	515	1.4e-247	847.904	GO:0006807 nitrogen compound metabolic process	-	GO:0016811 hydrolase activity, acting on carbon-nitrogen (but not peptide) bonds, in linear amides	-	7375|Lucilia cuprina	Lucilia	Calliphoridae
c12833_g1_i1	bcc_78188|Cycle_7	28	28	44	67	24	21	7	11	5.64e-06	0.3059	212	CAG	AAG	Q	K	54.55|86.96|56.78|85.41	C1_12|C2_20|C3_67|C4_158	C1_10|C2_3|C3_51|C4_27	1005	gi|906475220|gb|KNC34624.1| hypothetical protein FF38_09666	269	1.14e-153	535.697	GO:0006030 chitin metabolic process	GO:0005576 extracellular region	GO:0008061 chitin binding | GO:0016490 structural constituent of peritrophic membrane	-	7375|Lucilia cuprina	Lucilia	Calliphoridae
c12833_g1_i1	bcc_78189|Cycle_0	7	0	57	30	76	104	125	111	0.000135486	0.2208	407	ACT	GCT	T	A	8.57|31.33|0.0|21.02	C1_3|C2_26|C3_0|C4_70	C1_32|C2_57|C3_253|C4_263	1005	gi|906475220|gb|KNC34624.1| hypothetical protein FF38_09666	269	1.14e-153	535.697	GO:0006030 chitin metabolic process	GO:0005576 extracellular region	GO:0008061 chitin binding | GO:0016490 structural constituent of peritrophic membrane	-	7375|Lucilia cuprina	Lucilia	Calliphoridae
c12808_g1_i1	bcc_59125|Cycle_5	9	7	13	29	40	44	35	31	0.00202077	0.2166	609	CTT	GTT	L	V	19.05|27.27|14.52|47.89	C1_4|C2_6|C3_18|C4_68	C1_17|C2_16|C3_106|C4_74	1365	gi|906457116|gb|KNC20613.1| hypothetical protein FF38_06920	380	3.47e-253	866.536	GO:0006572 tyrosine catabolic process | GO:0006559 L-phenylalanine catabolic process | GO:0055114 oxidation-reduction process	-	GO:0046872 metal ion binding | GO:0003868 4-hydroxyphenylpyruvate dioxygenase activity | GO:0004462 lactoylglutathione lyase activity	1.13.11.27	7375|Lucilia cuprina	Lucilia	Calliphoridae
c12780_g1_i2	bcc_5149|Cycle_29	12	15	0	0	21	27	24	55	3.88e-06	0.3604	373	TTC	ATC	F	I	35.71|0.0|36.27|0.0	C1_5|C2_0|C3_37|C4_0	C1_9|C2_11|C3_65|C4_130	986	gi|906462317|gb|KNC24616.1| hypothetical protein FF38_09651	95	2.57e-47	194.861	GO:0010951 negative regulation of endopeptidase activity	-	GO:0004867 serine-type endopeptidase inhibitor activity	-	7375|Lucilia cuprina	Lucilia	Calliphoridae
c12780_g1_i2	bcc_5149|Cycle_10	7	6	22	38	14	16	11	25	0.00357123	0.3319	340	ATA	GTA	I	V	33.33|66.67|25.93|60.81	C1_3|C2_10|C3_14|C4_90	C1_6|C2_5|C3_40|C4_58	986	gi|906462317|gb|KNC24616.1| hypothetical protein FF38_09651	95	2.57e-47	194.861	GO:0010951 negative regulation of endopeptidase activity	-	GO:0004867 serine-type endopeptidase inhibitor activity	-	7375|Lucilia cuprina	Lucilia	Calliphoridae
c12776_g1_i1	bcc_54008|Cycle_0	9	9	0	0	17	18	26	38	4.27e-07	0.3397	1298	GCC	TCC	A	S	36.36|0.0|32.31|0.0	C1_4|C2_0|C3_21|C4_0	C1_7|C2_12|C3_44|C4_89	1765	gi|906472792|gb|KNC32835.1| CDK5RAP3-like protein	519	0	1091.49	GO:0006810 transport | GO:0045944 positive regulation of transcription from RNA polymerase II promoter | GO:0045664 regulation of neuron differentiation | GO:0071569 protein ufmylation | GO:0007420 brain development | GO:0000079 regulation of cyclin-dependent protein kinase activity | GO:0008283 cell proliferation	GO:0016021 integral to membrane	GO:0032403 protein complex binding	-	7375|Lucilia cuprina	Lucilia	Calliphoridae
c12772_g1_i2	bcc_32744|Cycle_11	21	27	0	0	76	105	101	183	4.45e-09	0.2105	644	GAT	GAG	D	E	21.95|0.0|20.25|0.0	C1_9|C2_0|C3_65|C4_0	C1_32|C2_46|C3_256|C4_433	1216	gi|906458999|gb|KNC22100.1| hypothetical protein FF38_13535	228	3.77e-146	510.703	GO:0046939 nucleotide phosphorylation | GO:0046034 ATP metabolic process	GO:0005737 cytoplasm	GO:0017111 nucleoside-triphosphatase activity | GO:0004017 adenylate kinase activity | GO:0005524 ATP binding	-	7375|Lucilia cuprina	Lucilia	Calliphoridae
c12770_g1_i1	bcc_22796|Cycle_70	173	117	0	0	322	282	77	71	9.28e-12	0.3214	474	ACT	GCT	T	A	34.93|0.0|29.39|0.0	C1_73|C2_0|C3_286|C4_0	C1_136|C2_35|C3_687|C4_167	1026	gi|557772679|ref|XP_005185994.1| PREDICTED: microsomal glutathione S-transferase 1	150	1.44e-71	268.027	GO:0008152 metabolic process	-	GO:0016740 transferase activity	-	7370|Musca domestica	Musca	Muscidae
c12769_g1_i1	bcc_67545|Cycle_35	121	107	50	46	100	64	232	219	0	0.4112	1250	ACT	GCT	T	A	54.84|17.83|62.35|17.25	C1_51|C2_23|C3_260|C4_108	C1_42|C2_106|C3_157|C4_518	1511	gi|25090887|sp|O17450.1|PE48_CHRBE RecName: Full=Peritrophin-48; Flags: Precursor	369	7.83e-128	449.806	GO:0006030 chitin metabolic process	GO:0005576 extracellular region	GO:0008061 chitin binding	-	69364|Chrysomya bezziana	Chrysomya	Calliphoridae
c12769_g1_i1	bcc_67546|Cycle_0	713	379	366	281	294	165	857	567	0.00020996	0.3871	1093	TTC	TTA	F	L	70.82|29.93|69.74|33.15	C1_301|C2_167|C3_924|C4_664	C1_124|C2_391|C3_401|C4_1339	1511	gi|25090887|sp|O17450.1|PE48_CHRBE RecName: Full=Peritrophin-48; Flags: Precursor	369	7.83e-128	449.806	GO:0006030 chitin metabolic process	GO:0005576 extracellular region	GO:0008061 chitin binding	-	69364|Chrysomya bezziana	Chrysomya	Calliphoridae
c12769_g1_i1	bcc_67552|Cycle_7	109	170	531	467	190	152	175	235	0.00436604	0.2624	648	AAA	AGA	K	R	36.51|75.16|52.93|66.57	C1_46|C2_242|C3_415|C4_1103	C1_80|C2_80|C3_369|C4_554	1511	gi|25090887|sp|O17450.1|PE48_CHRBE RecName: Full=Peritrophin-48; Flags: Precursor	369	7.83e-128	449.806	GO:0006030 chitin metabolic process	GO:0005576 extracellular region	GO:0008061 chitin binding	-	69364|Chrysomya bezziana	Chrysomya	Calliphoridae
c12769_g1_i1	bcc_67547|Cycle_0	564	347	813	673	294	163	26	91	0.0023902	0.2561	1050	AAT	AGT	N	S	65.75|96.87|67.95|88.04	C1_238|C2_371|C3_844|C4_1590	C1_124|C2_12|C3_398|C4_216	1511	gi|25090887|sp|O17450.1|PE48_CHRBE RecName: Full=Peritrophin-48; Flags: Precursor	369	7.83e-128	449.806	GO:0006030 chitin metabolic process	GO:0005576 extracellular region	GO:0008061 chitin binding	-	69364|Chrysomya bezziana	Chrysomya	Calliphoridae
c12756_g1_i1	bcc_37947|Cycle_4	0	0	7	11	81	69	18	38	2.85e-09	0.2522	1296	TAT	GAT	Y	D	0.0|27.27|0.0|22.61	C1_0|C2_3|C3_0|C4_26	C1_34|C2_8|C3_167|C4_89	1607	gi|906468203|gb|KNC29253.1| hypothetical protein FF38_02415	447	6.94e-279	951.973	GO:0008152 metabolic process	-	GO:0033961 cis-stilbene-oxide hydrolase activity	3.3.2.9	7375|Lucilia cuprina	Lucilia	Calliphoridae
c12753_g1_i2	bcc_52442|Cycle_4	36	22	2	5	31	16	29	43	8.13e-05	0.4738	261	AAT	AGT	N	S	53.57|7.14|56.99|9.82	C1_15|C2_1|C3_53|C4_11	C1_13|C2_13|C3_40|C4_101	784	gi|906465452|gb|KNC27103.1| hypothetical protein FF38_12691	207	9.95e-51	204.858	-	-	-	-	7375|Lucilia cuprina	Lucilia	Calliphoridae
c12753_g1_i2	bcc_52443|Cycle_12	19	25	24	62	9	21	0	7	0.00865262	0.3383	391	GAT	GAA	D	E	66.67|100.0|54.05|89.63	C1_8|C2_11|C3_60|C4_147	C1_4|C2_0|C3_51|C4_17	784	gi|906465452|gb|KNC27103.1| hypothetical protein FF38_12691	207	9.95e-51	204.858	-	-	-	-	7375|Lucilia cuprina	Lucilia	Calliphoridae
c12743_g1_i2	bcc_59825|Cycle_9	45	53	94	130	12	28	0	0	3.14e-08	0.2781	1282	ACT	GCT	T	A	79.17|100.0|64.97|100.0	C1_19|C2_43|C3_128|C4_307	C1_5|C2_0|C3_69|C4_0	2052	gi|906475571|gb|KNC34893.1| Apoptosis 1 inhibitor	381	1.29e-205	708.388	-	-	GO:0008270 zinc ion binding	-	7375|Lucilia cuprina	Lucilia	Calliphoridae
c12726_g5_i1	bcc_24128|Cycle_0	57	36	0	0	137	125	99	147	3.72e-11	0.2587	1448	GAA	GAT	E	D	29.27|0.0|22.19|0.0	C1_24|C2_0|C3_87|C4_0	C1_58|C2_45|C3_305|C4_347	1818	gi|907633931|ref|XP_013099403.1| PREDICTED: TNF receptor-associated factor family protein DDB_G0272098	475	1.24e-157	548.876	GO:0051607 defense response to virus	GO:0005883 neurofilament	GO:0005198 structural molecule activity	-	35570|Stomoxys calcitrans	Stomoxys	Muscidae
c12721_g1_i1	bcc_74439|Cycle_0	12	11	0	0	45	23	57	52	1.36e-08	0.267	218	CAG	CGG	Q	R	20.83|0.0|31.71|0.0	C1_5|C2_0|C3_26|C4_0	C1_19|C2_26|C3_56|C4_123	1843	gi|906475288|gb|KNC34673.1| hypothetical protein FF38_09124	316	1.36e-196	678.394	GO:0006810 transport	GO:0016021 integral to membrane	-	-	7375|Lucilia cuprina	Lucilia	Calliphoridae
c12719_g1_i1	bcc_44164|Cycle_35	28	17	94	47	12	14	0	0	1.51e-06	0.3758	350	GGT	AGT	G	S	70.59|100.0|54.67|100.0	C1_12|C2_43|C3_41|C4_110	C1_5|C2_0|C3_34|C4_0	653	gi|906462858|gb|KNC25055.1| hypothetical protein FF38_11850	92	2.38e-20	108.515	-	-	-	-	7375|Lucilia cuprina	Lucilia	Calliphoridae
c12719_g1_i1	bcc_44164|Cycle_23	0	1	13	48	38	39	57	39	2.63e-05	0.3562	261	AGT	AAT	S	N	0.0|18.75|2.06|55.34	C1_0|C2_6|C3_2|C4_114	C1_16|C2_26|C3_95|C4_92	653	gi|906462858|gb|KNC25055.1| hypothetical protein FF38_11850	92	2.38e-20	108.515	-	-	-	-	7375|Lucilia cuprina	Lucilia	Calliphoridae
c12715_g1_i1	bcc_42836|Cycle_0	7	16	37	41	107	85	31	47	0	0.3951	757	AAA	AAT	K	N	6.25|54.84|15.85|46.6	C1_3|C2_17|C3_39|C4_96	C1_45|C2_14|C3_207|C4_110	868	gi|906457756|gb|KNC21113.1| hypothetical protein FF38_04339	236	4.03e-134	470.711	GO:0006098 pentose-phosphate shunt	-	GO:0017057 6-phosphogluconolactonase activity	3.1.1.31	7375|Lucilia cuprina	Lucilia	Calliphoridae
c12715_g1_i1	bcc_42834|Cycle_0	17	26	2	0	36	63	24	76	0.000831851	0.268	251	ATT	GTT	I	V	31.82|8.33|29.49|0.0	C1_7|C2_1|C3_64|C4_0	C1_15|C2_11|C3_153|C4_179	868	gi|906457756|gb|KNC21113.1| hypothetical protein FF38_04339	236	4.03e-134	470.711	GO:0006098 pentose-phosphate shunt	-	GO:0017057 6-phosphogluconolactonase activity	3.1.1.31	7375|Lucilia cuprina	Lucilia	Calliphoridae
c12715_g1_i1	bcc_42839|Cycle_0	85	114	79	101	26	23	0	0	2.29e-12	0.2011	477	ATT	ACT	I	T	76.6|100.0|83.23|100.0	C1_36|C2_36|C3_278|C4_239	C1_11|C2_0|C3_56|C4_0	868	gi|906457756|gb|KNC21113.1| hypothetical protein FF38_04339	236	4.03e-134	470.711	GO:0006098 pentose-phosphate shunt	-	GO:0017057 6-phosphogluconolactonase activity	3.1.1.31	7375|Lucilia cuprina	Lucilia	Calliphoridae
c12708_g1_i1	bcc_60866|Cycle_3	36	24	2	0	26	29	31	69	1.29e-07	0.4864	339	TTA	ATA	L	I	57.69|6.67|45.74|0.61	C1_15|C2_1|C3_59|C4_1	C1_11|C2_14|C3_70|C4_162	617	gi|906471661|gb|KNC31948.1| hypothetical protein FF38_04047	179	4.7e-107	380.73	-	GO:0005576 extracellular region	GO:0030246 carbohydrate binding | GO:0046872 metal ion binding	-	7375|Lucilia cuprina	Lucilia	Calliphoridae
c12694_g1_i1	bcc_13534|Cycle_7	19	25	31	44	17	22	9	6	0.000220205	0.2977	1295	GCA	ACA	A	T	53.33|77.78|53.91|88.79	C1_8|C2_14|C3_62|C4_103	C1_7|C2_4|C3_53|C4_13	1743	gi|755892698|ref|XP_011295100.1| PREDICTED: hsc70-interacting protein 1-like	400	8.55e-205	705.661	GO:0006950 response to stress	GO:0030017 sarcomere | GO:0005783 endoplasmic reticulum | GO:0055120 striated muscle dense body	-	-	7370|Musca domestica	Musca	Muscidae
c12693_g1_i1	bcc_35050|Cycle_44	389	336	96	166	310	190	531	379	3.88e-05	0.3688	1174	ATG	ATA	M	I	55.59|15.38|63.83|30.4	C1_164|C2_44|C3_817|C4_391	C1_131|C2_242|C3_463|C4_895	2304	gi|906464363|gb|KNC26199.1| ATP synthase subunit gamma, mitochondrial	298	1.03e-190	658.853	-	GO:0005634 nucleus	GO:0046982 protein heterodimerization activity | GO:0043565 sequence-specific DNA binding	-	7375|Lucilia cuprina	Lucilia	Calliphoridae
c12693_g1_i1	bcc_35048|Cycle_0	566	345	789	632	422	359	35	119	0.000235685	0.3681	819	GCC	TCC	A	S	57.31|95.74|48.98|84.21	C1_239|C2_360|C3_840|C4_1493	C1_178|C2_16|C3_875|C4_280	2304	gi|906464363|gb|KNC26199.1| ATP synthase subunit gamma, mitochondrial	298	1.03e-190	658.853	-	GO:0005634 nucleus	GO:0046982 protein heterodimerization activity | GO:0043565 sequence-specific DNA binding	-	7375|Lucilia cuprina	Lucilia	Calliphoridae
c12669_g1_i1	bcc_33889|Cycle_0	123	105	92	86	5	2	22	43	8.89e-13	0.2343	896	GCA	ACA	A	T	96.3|80.77|97.7|66.89	C1_52|C2_42|C3_255|C4_204	C1_2|C2_10|C3_6|C4_101	2914	gi|906470588|gb|KNC31088.1| hypothetical protein FF38_03551, partial	407	1.14e-172	598.866	GO:0006950 response to stress	-	GO:0008270 zinc ion binding	-	7375|Lucilia cuprina	Lucilia	Calliphoridae
c12668_g1_i2	bcc_38397|Cycle_0	88	34	182	454	1203	1250	509	397	4.25e-07	0.3511	347	AAT	AGT	N	S	6.79|26.35|2.62|53.36	C1_37|C2_83|C3_82|C4_1072	C1_508|C2_232|C3_3044|C4_937	1300	gi|907698561|ref|XP_013109286.1| PREDICTED: lysosomal aspartic protease-like	379	1.66e-217	747.925	GO:0007586 digestion | GO:0006508 proteolysis	GO:0005576 extracellular region	GO:0004190 aspartic-type endopeptidase activity	-	35570|Stomoxys calcitrans	Stomoxys	Muscidae
c12668_g1_i2	bcc_38399|Cycle_8	561	421	210	236	625	802	980	1063	0.000170541	0.2296	243	ATT	GTT	I	V	47.31|17.68|34.42|18.18	C1_237|C2_96|C3_1025|C4_558	C1_264|C2_447|C3_1953|C4_2511	1300	gi|907698561|ref|XP_013109286.1| PREDICTED: lysosomal aspartic protease-like	379	1.66e-217	747.925	GO:0007586 digestion | GO:0006508 proteolysis	GO:0005576 extracellular region	GO:0004190 aspartic-type endopeptidase activity	-	35570|Stomoxys calcitrans	Stomoxys	Muscidae
c12662_g1_i1	bcc_26161|Cycle_0	133	175	127	184	92	108	31	17	0.00041982	0.2549	1166	CAC	AAC	H	N	58.95|80.56|61.92|91.39	C1_56|C2_58|C3_426|C4_435	C1_39|C2_14|C3_262|C4_41	1726	gi|906468203|gb|KNC29253.1| hypothetical protein FF38_02415	459	1.32e-294	1004.23	GO:0008152 metabolic process	-	GO:0033961 cis-stilbene-oxide hydrolase activity	3.3.2.9	7375|Lucilia cuprina	Lucilia	Calliphoridae
c12657_g1_i1	bcc_58939|Cycle_28	52	120	22	0	31	66	425	647	0.000160828	0.6112	238	AAA	GAA	K	E	62.86|4.9|64.38|0.0	C1_22|C2_10|C3_291|C4_0	C1_13|C2_194|C3_161|C4_1528	696	gi|906459378|gb|KNC22386.1| hypothetical protein FF38_08822	101	1.79e-29	138.054	-	-	-	-	7375|Lucilia cuprina	Lucilia	Calliphoridae
c12657_g1_i1	bcc_58939|Cycle_18	50	108	57	137	0	1	83	149	1.63e-09	0.5523	149	GTA	GCA	V	A	100.0|40.63|98.88|47.86	C1_21|C2_26|C3_264|C4_324	C1_0|C2_38|C3_3|C4_353	696	gi|906459378|gb|KNC22386.1| hypothetical protein FF38_08822	101	1.79e-29	138.054	-	-	-	-	7375|Lucilia cuprina	Lucilia	Calliphoridae
c12657_g1_i1	bcc_58939|Cycle_15	31	72	151	321	54	158	75	34	0.00115288	0.4473	262	CAA	GAA	Q	E	36.11|66.99|31.25|90.46	C1_13|C2_69|C3_175|C4_759	C1_23|C2_34|C3_385|C4_80	696	gi|906459378|gb|KNC22386.1| hypothetical protein FF38_08822	101	1.79e-29	138.054	-	-	-	-	7375|Lucilia cuprina	Lucilia	Calliphoridae
c12644_g1_i2	bcc_60720|Cycle_11	21	31	20	26	2	2	11	23	3.2e-05	0.3383	448	GAA	AAA	E	K	90.0|64.29|92.59|53.45	C1_9|C2_9|C3_75|C4_62	C1_1|C2_5|C3_6|C4_54	2796	gi|906466194|gb|KNC27681.1| hypothetical protein FF38_08075	776	0	1709.54	GO:0006635 fatty acid beta-oxidation	GO:0016507 fatty acid beta-oxidation multienzyme complex	GO:0003857 3-hydroxyacyl-CoA dehydrogenase activity | GO:0050662 coenzyme binding | GO:0004300 enoyl-CoA hydratase activity	1.1.1.35 | 4.2.1.17 | 5.1.2.3	7375|Lucilia cuprina	Lucilia	Calliphoridae
c12643_g1_i2	bcc_19165|Cycle_8	28	34	35	41	12	9	0	0	1.28e-06	0.2547	284	ATG	ATT	M	I	70.59|100.0|79.25|100.0	C1_12|C2_16|C3_84|C4_96	C1_5|C2_0|C3_22|C4_0	1033	gi|906473184|gb|KNC33143.1| hypothetical protein FF38_03645	162	4.17e-62	239.851	-	-	-	-	7375|Lucilia cuprina	Lucilia	Calliphoridae
c12639_g1_i1	bcc_71498|Cycle_14	33	49	26	97	0	0	20	17	0.00737655	0.292	295	GGC	GAC	G	D	100.0|57.14|100.0|85.45	C1_14|C2_12|C3_119|C4_229	C1_0|C2_9|C3_0|C4_39	1539	gi|906466805|gb|KNC28180.1| hypothetical protein FF38_09081	353	9.66e-165	572.508	GO:0030968 endoplasmic reticulum unfolded protein response	-	-	-	7375|Lucilia cuprina	Lucilia	Calliphoridae
c12639_g1_i1	bcc_71490|Cycle_0	130	148	11	16	265	299	241	384	5.2e-09	0.2883	981	TCT	ACT	S	T	32.93|4.35|33.15|4.02	C1_55|C2_5|C3_361|C4_38	C1_112|C2_110|C3_728|C4_907	1539	gi|906466805|gb|KNC28180.1| hypothetical protein FF38_09081	353	9.66e-165	572.508	GO:0030968 endoplasmic reticulum unfolded protein response	-	-	-	7375|Lucilia cuprina	Lucilia	Calliphoridae
c12639_g1_i1	bcc_71492|Cycle_0	0	0	26	40	107	132	114	131	0	0.2098	846	CAT	TAT	H	Y	0.0|18.75|0.0|23.33	C1_0|C2_12|C3_0|C4_94	C1_45|C2_52|C3_322|C4_309	1539	gi|906466805|gb|KNC28180.1| hypothetical protein FF38_09081	353	9.66e-165	572.508	GO:0030968 endoplasmic reticulum unfolded protein response	-	-	-	7375|Lucilia cuprina	Lucilia	Calliphoridae
c12633_g2_i3	bcc_23938|Cycle_0	21	17	20	45	246	312	107	68	0.000383025	0.2127	689	GTT	GCT	V	A	7.96|15.52|5.24|39.85	C1_9|C2_9|C3_42|C4_106	C1_104|C2_49|C3_759|C4_160	727	gi|906466050|gb|KNC27577.1| hypothetical protein FF38_05113	206	9.43e-95	339.83	GO:0006810 transport	-	-	-	7375|Lucilia cuprina	Lucilia	Calliphoridae
c12633_g2_i1	bcc_23938|Cycle_0	21	17	20	45	246	312	107	68	0.000383025	0.2127	605	GTT	GCT	V	A	7.96|15.52|5.24|39.85	C1_9|C2_9|C3_42|C4_106	C1_104|C2_49|C3_759|C4_160	643	gi|906466050|gb|KNC27577.1| hypothetical protein FF38_05113	175	1.83e-88	318.925	GO:0006810 transport | GO:0006412 translation	GO:0005840 ribosome	GO:0003735 structural constituent of ribosome | GO:0000166 nucleotide binding	-	7375|Lucilia cuprina	Lucilia	Calliphoridae
c12633_g1_i5	bcc_23940|Cycle_149	66	103	39	27	26	89	0	0	0.00031592	0.3731	309	AGT	TGT	S	C	71.79|100.0|53.53|100.0	C1_28|C2_18|C3_250|C4_63	C1_11|C2_0|C3_217|C4_0	607	gi|906466050|gb|KNC27577.1| hypothetical protein FF38_05113	181	1.12e-74	275.753	GO:0006810 transport | GO:0006412 translation | GO:0051301 cell division	GO:0005840 ribosome	GO:0003735 structural constituent of ribosome | GO:0003824 catalytic activity | GO:0000166 nucleotide binding	-	7375|Lucilia cuprina	Lucilia	Calliphoridae
c12633_g1_i5	bcc_23940|Cycle_13	28	88	0	0	76	159	53	86	6.89e-07	0.3128	212	TCT	TTT	S	F	27.27|0.0|35.71|0.49	C1_12|C2_0|C3_215|C4_1	C1_32|C2_24|C3_387|C4_203	607	gi|906466050|gb|KNC27577.1| hypothetical protein FF38_05113	181	1.12e-74	275.753	GO:0006810 transport | GO:0006412 translation | GO:0051301 cell division	GO:0005840 ribosome	GO:0003735 structural constituent of ribosome | GO:0003824 catalytic activity | GO:0000166 nucleotide binding	-	7375|Lucilia cuprina	Lucilia	Calliphoridae
c12633_g1_i5	bcc_23940|Cycle_67	31	85	4	3	52	163	46	102	0.003574	0.3038	294	AAC	TAC	N	Y	37.14|8.7|34.11|3.21	C1_13|C2_2|C3_206|C4_8	C1_22|C2_21|C3_398|C4_241	607	gi|906466050|gb|KNC27577.1| hypothetical protein FF38_05113	181	1.12e-74	275.753	GO:0006810 transport | GO:0006412 translation | GO:0051301 cell division	GO:0005840 ribosome	GO:0003735 structural constituent of ribosome | GO:0003824 catalytic activity | GO:0000166 nucleotide binding	-	7375|Lucilia cuprina	Lucilia	Calliphoridae
c12633_g1_i5	bcc_23940|Cycle_10	97	85	26	34	40	19	0	0	1.71e-06	0.2373	171	GTA	ATA	V	I	70.69|100.0|81.57|100.0	C1_41|C2_12|C3_208|C4_81	C1_17|C2_0|C3_47|C4_0	607	gi|906466050|gb|KNC27577.1| hypothetical protein FF38_05113	181	1.12e-74	275.753	GO:0006810 transport | GO:0006412 translation | GO:0051301 cell division	GO:0005840 ribosome	GO:0003735 structural constituent of ribosome | GO:0003824 catalytic activity | GO:0000166 nucleotide binding	-	7375|Lucilia cuprina	Lucilia	Calliphoridae
c12633_g1_i5	bcc_23938|Cycle_0	21	17	20	45	246	312	107	68	0.000383025	0.2127	569	AAC	AGC	N	S	7.96|15.52|5.24|39.85	C1_9|C2_9|C3_42|C4_106	C1_104|C2_49|C3_759|C4_160	607	gi|906466050|gb|KNC27577.1| hypothetical protein FF38_05113	181	1.12e-74	275.753	GO:0006810 transport | GO:0006412 translation | GO:0051301 cell division	GO:0005840 ribosome	GO:0003735 structural constituent of ribosome | GO:0003824 catalytic activity | GO:0000166 nucleotide binding	-	7375|Lucilia cuprina	Lucilia	Calliphoridae
c12633_g1_i5	bcc_23940|Cycle_77	211	335	57	146	64	68	0	0	4.09e-05	0.2007	354	GGG	AGG	G	R	76.72|100.0|83.16|100.0	C1_89|C2_26|C3_815|C4_345	C1_27|C2_0|C3_165|C4_0	607	gi|906466050|gb|KNC27577.1| hypothetical protein FF38_05113	181	1.12e-74	275.753	GO:0006810 transport | GO:0006412 translation | GO:0051301 cell division	GO:0005840 ribosome	GO:0003735 structural constituent of ribosome | GO:0003824 catalytic activity | GO:0000166 nucleotide binding	-	7375|Lucilia cuprina	Lucilia	Calliphoridae
c12633_g1_i1	bcc_23940|Cycle_13	28	88	0	0	76	159	53	86	6.89e-07	0.3128	212	AGA	AAA	R	K	27.27|0.0|35.71|0.49	C1_12|C2_0|C3_215|C4_1	C1_32|C2_24|C3_387|C4_203	689	gi|906466050|gb|KNC27577.1| hypothetical protein FF38_05113	150	6.12e-62	238.488	GO:0007165 signal transduction | GO:0006508 proteolysis | GO:0006412 translation | GO:0051301 cell division	GO:0005840 ribosome	GO:0003735 structural constituent of ribosome | GO:0004197 cysteine-type endopeptidase activity | GO:0000166 nucleotide binding	-	7375|Lucilia cuprina	Lucilia	Calliphoridae
c12633_g1_i1	bcc_23940|Cycle_10	97	85	26	34	40	19	0	0	1.71e-06	0.2373	171	TAC	TAT	V	I	70.69|100.0|81.57|100.0	C1_41|C2_12|C3_208|C4_81	C1_17|C2_0|C3_47|C4_0	689	gi|906466050|gb|KNC27577.1| hypothetical protein FF38_05113	150	6.12e-62	238.488	GO:0007165 signal transduction | GO:0006508 proteolysis | GO:0006412 translation | GO:0051301 cell division	GO:0005840 ribosome	GO:0003735 structural constituent of ribosome | GO:0004197 cysteine-type endopeptidase activity | GO:0000166 nucleotide binding	-	7375|Lucilia cuprina	Lucilia	Calliphoridae
c12623_g1_i1	bcc_22184|Cycle_21	0	0	22	44	168	256	7	15	0	0.7522	561	AAT	ACT	N	T	0.0|76.92|0.16|74.1	C1_0|C2_10|C3_1|C4_103	C1_71|C2_3|C3_623|C4_36	1510	gi|906458700|gb|KNC21868.1| hypothetical protein FF38_03167	205	1.02e-136	479.346	GO:0006457 protein folding | GO:0000413 protein peptidyl-prolyl isomerization	-	GO:0003755 peptidyl-prolyl cis-trans isomerase activity	5.2.1.8	7375|Lucilia cuprina	Lucilia	Calliphoridae
c12623_g1_i1	bcc_22186|Cycle_1	100	185	136	200	38	114	0	0	6e-09	0.3283	943	GTG	ATG	V	M	72.41|100.0|61.9|99.79	C1_42|C2_62|C3_450|C4_473	C1_16|C2_0|C3_277|C4_1	1510	gi|906458700|gb|KNC21868.1| hypothetical protein FF38_03167	205	1.02e-136	479.346	GO:0006457 protein folding | GO:0000413 protein peptidyl-prolyl isomerization	-	GO:0003755 peptidyl-prolyl cis-trans isomerase activity	5.2.1.8	7375|Lucilia cuprina	Lucilia	Calliphoridae
c12618_g1_i1	bcc_73493|Cycle_2	33	46	59	67	17	28	0	0	0	0.3592	465	ACC	AGC	T	S	66.67|100.0|62.78|100.0	C1_14|C2_27|C3_113|C4_159	C1_7|C2_0|C3_67|C4_0	1068	gi|906463747|gb|KNC25738.1| hypothetical protein FF38_10367	331	7.57e-134	469.802	GO:0006030 chitin metabolic process	GO:0005576 extracellular region	GO:0008061 chitin binding | GO:0016490 structural constituent of peritrophic membrane	-	7375|Lucilia cuprina	Lucilia	Calliphoridae
c12606_g1_i1	bcc_16151|Cycle_4	123	130	53	66	5	11	11	47	0.00241895	0.2354	943	AAA	AGA	K	R	96.3|82.76|92.15|58.36	C1_52|C2_24|C3_317|C4_157	C1_2|C2_5|C3_27|C4_112	1650	gi|906471122|gb|KNC31519.1| hypothetical protein FF38_12814	327	5.56e-207	712.932	GO:0006457 protein folding | GO:0006308 DNA catabolic process | GO:0035074 pupation | GO:0000413 protein peptidyl-prolyl isomerization	-	GO:0032296 double-stranded RNA-specific ribonuclease activity | GO:0003677 DNA binding | GO:0003723 RNA binding | GO:0004844 uracil DNA N-glycosylase activity | GO:0003755 peptidyl-prolyl cis-trans isomerase activity	-	7375|Lucilia cuprina	Lucilia	Calliphoridae
c12586_g1_i1	bcc_56089|Cycle_0	21	22	39	30	17	10	2	8	0.00227585	0.2503	163	GAT	AAT	D	N	56.25|94.74|67.95|79.12	C1_9|C2_18|C3_53|C4_72	C1_7|C2_1|C3_25|C4_19	1368	gi|906469937|gb|KNC30564.1| hypothetical protein FF38_05581	377	4.61e-240	822.909	GO:0007165 signal transduction | GO:0055085 transmembrane transport	GO:0016021 integral to membrane	GO:0022891 substrate-specific transmembrane transporter activity	-	7375|Lucilia cuprina	Lucilia	Calliphoridae
c12572_g1_i1	bcc_51643|Cycle_5	47	41	13	21	2	11	9	17	0.000254378	0.3021	849	GTT	ATT	V	I	95.24|60.0|79.2|54.95	C1_20|C2_6|C3_99|C4_50	C1_1|C2_4|C3_26|C4_41	1485	gi|906462514|gb|KNC24756.1| hypothetical protein FF38_04857, partial	380	1.91e-247	847.449	GO:0008152 metabolic process	-	GO:0030170 pyridoxal phosphate binding | GO:0004760 serine-pyruvate transaminase activity | GO:0008453 alanine-glyoxylate transaminase activity	-	7375|Lucilia cuprina	Lucilia	Calliphoridae
c12557_g1_i1	bcc_22982|Cycle_14	277	217	640	706	353	430	272	116	1.49e-05	0.3928	605	ACG	AAG	T	K	43.98|70.19|33.5|85.94	C1_117|C2_292|C3_528|C4_1668	C1_149|C2_124|C3_1048|C4_273	1243	gi|758803|gb|AAB70878.1| peritrophin-95 precursor	332	1.5e-105	375.731	GO:0006030 chitin metabolic process	GO:0005576 extracellular region	GO:0008061 chitin binding	-	7375|Lucilia cuprina	Lucilia	Calliphoridae
c12557_g1_i1	bcc_22979|Cycle_19	95	176	20	101	95	143	360	325	0.00484922	0.381	119	ATC	AGC	I	S	50.0|5.2|55.23|23.73	C1_40|C2_9|C3_428|C4_239	C1_40|C2_164|C3_347|C4_768	1243	gi|758803|gb|AAB70878.1| peritrophin-95 precursor	332	1.5e-105	375.731	GO:0006030 chitin metabolic process	GO:0005576 extracellular region	GO:0008061 chitin binding	-	7375|Lucilia cuprina	Lucilia	Calliphoridae
c12557_g1_i1	bcc_22981|Cycle_9	239	246	581	572	315	380	200	161	0	0.3499	427	ACT	TCT	T	S	43.16|74.44|39.26|78.0	C1_101|C2_265|C3_598|C4_1351	C1_133|C2_91|C3_925|C4_381	1243	gi|758803|gb|AAB70878.1| peritrophin-95 precursor	332	1.5e-105	375.731	GO:0006030 chitin metabolic process	GO:0005576 extracellular region	GO:0008061 chitin binding	-	7375|Lucilia cuprina	Lucilia	Calliphoridae
c12557_g1_i1	bcc_22979|Cycle_12	47	71	44	58	43	84	180	224	0.00599544	0.2891	150	GAC	GAA	D	E	52.63|19.61|45.91|20.72	C1_20|C2_20|C3_174|C4_138	C1_18|C2_82|C3_205|C4_528	1243	gi|758803|gb|AAB70878.1| peritrophin-95 precursor	332	1.5e-105	375.731	GO:0006030 chitin metabolic process	GO:0005576 extracellular region	GO:0008061 chitin binding	-	7375|Lucilia cuprina	Lucilia	Calliphoridae
c12529_g3_i1	bcc_30341|Cycle_4	54	51	31	25	0	4	22	32	3.48e-14	0.4519	944	CAA	CGA	Q	R	100.0|58.33|93.28|43.28	C1_23|C2_14|C3_125|C4_58	C1_0|C2_10|C3_9|C4_76	1446	gi|906475673|gb|KNC34986.1| hypothetical protein FF38_12282	306	5.26e-124	437.082	-	-	-	-	7375|Lucilia cuprina	Lucilia	Calliphoridae
c12515_g1_i1	bcc_44365|Cycle_20	54	81	329	893	147	226	318	189	0.000489051	0.4007	803	ATT	GTT	I	V	27.06|50.85|26.34|82.52	C1_23|C2_150|C3_197|C4_2110	C1_62|C2_145|C3_551|C4_447	1153	gi|557780754|ref|XP_005189998.1| PREDICTED: uncharacterized protein LOC101896484	257	1.31e-129	455.714	-	-	GO:0008289 lipid binding	-	7370|Musca domestica	Musca	Muscidae
c12512_g1_i3	bcc_31372|Cycle_0	38	29	37	21	38	17	0	4	0.000846347	0.3548	2032	GCT	GTT	A	V	50.0|100.0|63.39|83.05	C1_16|C2_17|C3_71|C4_49	C1_16|C2_0|C3_41|C4_10	2790	gi|906457896|gb|KNC21226.1| hypothetical protein FF38_14081	656	0	1165.11	GO:0018193 peptidyl-amino acid modification	-	GO:0004597 peptide-aspartate beta-dioxygenase activity	-	7375|Lucilia cuprina	Lucilia	Calliphoridae
c12509_g1_i2	bcc_12692|Cycle_0	469	421	184	143	76	95	136	191	0	0.3366	1087	TTA	GTA	L	V	86.09|57.53|81.53|42.89	C1_198|C2_84|C3_1024|C4_338	C1_32|C2_62|C3_232|C4_450	1255	gi|906468223|gb|KNC29273.1| hypothetical protein FF38_02457	203	1.4e-98	352.554	GO:0040003 chitin-based cuticle development	GO:0031012 extracellular matrix	GO:0008010 structural constituent of chitin-based larval cuticle	-	7375|Lucilia cuprina	Lucilia	Calliphoridae
c12509_g1_i2	bcc_12698|Cycle_0	121	171	2	0	486	596	568	847	0	0.2094	631	TTT	GTT	F	V	19.92|0.38|22.27|0.0	C1_51|C2_1|C3_416|C4_0	C1_205|C2_259|C3_1452|C4_2001	1255	gi|906468223|gb|KNC29273.1| hypothetical protein FF38_02457	203	1.4e-98	352.554	GO:0040003 chitin-based cuticle development	GO:0031012 extracellular matrix	GO:0008010 structural constituent of chitin-based larval cuticle	-	7375|Lucilia cuprina	Lucilia	Calliphoridae
c12501_g1_i1	bcc_44372|Cycle_0	5	7	29	53	31	35	11	18	2.36e-14	0.583	1301	ACT	GCT	T	A	13.33|72.22|15.69|74.4	C1_2|C2_13|C3_16|C4_125	C1_13|C2_5|C3_86|C4_43	1770	gi|659105981|gb|AID61396.1| cytochrome P450	516	0	1092.85	GO:0055114 oxidation-reduction process	-	GO:0020037 heme binding | GO:0016712 oxidoreductase activity, acting on paired donors, with incorporation or reduction of molecular oxygen, reduced flavin or flavoprotein as one donor, and incorporation of one atom of oxygen | GO:0005506 iron ion binding	-	145453|Calliphora stygia	Calliphora	Calliphoridae
c12500_g1_i2	bcc_34731|Cycle_43	76	81	13	24	7	8	13	8	6.08e-05	0.2879	327	AGC	AAC	S	N	91.43|50.0|91.24|76.0	C1_32|C2_6|C3_198|C4_57	C1_3|C2_6|C3_19|C4_18	566	gi|906464505|gb|KNC26324.1| hypothetical protein FF38_00857, partial	132	3.94e-41	174.41	-	-	-	-	7375|Lucilia cuprina	Lucilia	Calliphoridae
c12500_g1_i2	bcc_34731|Cycle_19	52	82	55	68	17	72	4	8	0.00817906	0.2704	399	ATT	ACT	I	T	75.86|92.59|53.07|89.89	C1_22|C2_25|C3_199|C4_160	C1_7|C2_2|C3_176|C4_18	566	gi|906464505|gb|KNC26324.1| hypothetical protein FF38_00857, partial	132	3.94e-41	174.41	-	-	-	-	7375|Lucilia cuprina	Lucilia	Calliphoridae
c12500_g1_i2	bcc_34731|Cycle_40	14	16	31	65	109	173	64	109	0.00329487	0.2507	327	AAC	AGC	N	S	11.54|32.56|8.66|37.32	C1_6|C2_14|C3_40|C4_153	C1_46|C2_29|C3_422|C4_257	566	gi|906464505|gb|KNC26324.1| hypothetical protein FF38_00857, partial	132	3.94e-41	174.41	-	-	-	-	7375|Lucilia cuprina	Lucilia	Calliphoridae
c12488_g1_i1	bcc_54537|Cycle_0	156	188	44	8	275	281	283	390	0.000204241	0.3041	552	GCT	TCT	A	S	36.26|13.42|40.02|2.13	C1_66|C2_20|C3_457|C4_20	C1_116|C2_129|C3_685|C4_920	1059	gi|906470123|gb|KNC30741.1| hypothetical protein FF38_11650	258	4.66e-164	570.235	GO:0016310 phosphorylation | GO:0006508 proteolysis	-	GO:0016301 kinase activity | GO:0004252 serine-type endopeptidase activity | GO:0004197 cysteine-type endopeptidase activity	-	7375|Lucilia cuprina	Lucilia	Calliphoridae
c12488_g1_i1	bcc_54534|Cycle_0	263	244	24	2	720	483	590	535	2.44e-08	0.2802	770	GCC	GTC	A	V	26.75|3.93|33.56|0.32	C1_111|C2_11|C3_594|C4_4	C1_304|C2_269|C3_1176|C4_1264	1059	gi|906470123|gb|KNC30741.1| hypothetical protein FF38_11650	258	4.66e-164	570.235	GO:0016310 phosphorylation | GO:0006508 proteolysis	-	GO:0016301 kinase activity | GO:0004252 serine-type endopeptidase activity | GO:0004197 cysteine-type endopeptidase activity	-	7375|Lucilia cuprina	Lucilia	Calliphoridae
c12488_g1_i1	bcc_54533|Cycle_0	524	390	338	475	251	262	55	72	0.000357065	0.2271	823	AAT	AAG	N	K	67.58|86.03|59.86|86.76	C1_221|C2_154|C3_950|C4_1121	C1_106|C2_25|C3_637|C4_171	1059	gi|906470123|gb|KNC30741.1| hypothetical protein FF38_11650	258	4.66e-164	570.235	GO:0016310 phosphorylation | GO:0006508 proteolysis	-	GO:0016301 kinase activity | GO:0004252 serine-type endopeptidase activity | GO:0004197 cysteine-type endopeptidase activity	-	7375|Lucilia cuprina	Lucilia	Calliphoridae
c12483_g1_i2	bcc_46366|Cycle_4	111	88	39	21	33	32	81	67	0	0.4703	585	TCA	TTA	S	L	77.05|32.73|73.38|23.92	C1_47|C2_18|C3_215|C4_50	C1_14|C2_37|C3_78|C4_159	1652	gi|906465680|gb|KNC27286.1| hypothetical protein FF38_13296	377	1.09e-216	745.198	GO:0031987 locomotion involved in locomotory behavior | GO:0001964 startle response | GO:0030431 sleep | GO:0006457 protein folding | GO:0042048 olfactory behavior | GO:0007591 molting cycle, chitin-based cuticle | GO:0035073 pupariation | GO:0007422 peripheral nervous system development | GO:0042594 response to starvation | GO:0045944 positive regulation of transcription from RNA polymerase II p…	GO:0005788 endoplasmic reticulum lumen | GO:0005615 extracellular space | GO:0045169 fusome | GO:0005811 lipid particle | GO:0005634 nucleus	GO:0000980 RNA polymerase II distal enhancer sequence-specific DNA binding | GO:0001105 RNA polymerase II transcription coactivator activity | GO:0005509 calcium ion binding | GO:0046982 protein heterodimerization activity | GO:0051082 unfolded protein binding | GO:0001102 RNA polymerase II activating transcription factor binding | GO:0003700 sequence-specific DNA binding transcription factor act…	-	7375|Lucilia cuprina	Lucilia	Calliphoridae
c12483_g1_i2	bcc_46370|Cycle_0	14	39	83	70	161	163	92	98	0	0.3089	1175	ACT	TCT	T	S	8.11|47.5|19.14|41.81	C1_6|C2_38|C3_94|C4_166	C1_68|C2_42|C3_397|C4_231	1652	gi|906465680|gb|KNC27286.1| hypothetical protein FF38_13296	377	1.09e-216	745.198	GO:0031987 locomotion involved in locomotory behavior | GO:0001964 startle response | GO:0030431 sleep | GO:0006457 protein folding | GO:0042048 olfactory behavior | GO:0007591 molting cycle, chitin-based cuticle | GO:0035073 pupariation | GO:0007422 peripheral nervous system development | GO:0042594 response to starvation | GO:0045944 positive regulation of transcription from RNA polymerase II p…	GO:0005788 endoplasmic reticulum lumen | GO:0005615 extracellular space | GO:0045169 fusome | GO:0005811 lipid particle | GO:0005634 nucleus	GO:0000980 RNA polymerase II distal enhancer sequence-specific DNA binding | GO:0001105 RNA polymerase II transcription coactivator activity | GO:0005509 calcium ion binding | GO:0046982 protein heterodimerization activity | GO:0051082 unfolded protein binding | GO:0001102 RNA polymerase II activating transcription factor binding | GO:0003700 sequence-specific DNA binding transcription factor act…	-	7375|Lucilia cuprina	Lucilia	Calliphoridae
c12444_g1_i2	bcc_80517|Cycle_0	36	37	20	13	19	17	22	29	0.00136693	0.277	476	CAT	GAT	H	D	65.22|47.37|68.7|30.3	C1_15|C2_9|C3_90|C4_30	C1_8|C2_10|C3_41|C4_69	775	gi|906462981|gb|KNC25147.1| hypothetical protein FF38_03890	241	1.42e-114	405.725	-	-	-	-	7375|Lucilia cuprina	Lucilia	Calliphoridae
c12421_g1_i1	bcc_39038|Cycle_185	28	12	24	14	12	18	86	53	0.00685231	0.3364	66	AAA	GAA	K	E	70.59|22.0|39.73|21.38	C1_12|C2_11|C3_29|C4_34	C1_5|C2_39|C3_44|C4_125	579	gi|906470396|gb|KNC30958.1| hypothetical protein FF38_12009	180	5.29e-86	310.745	GO:0048812 neuron projection morphogenesis | GO:0006030 chitin metabolic process	GO:0031012 extracellular matrix | GO:0005576 extracellular region	GO:0005201 extracellular matrix structural constituent | GO:0008061 chitin binding	-	7375|Lucilia cuprina	Lucilia	Calliphoridae
c12421_g1_i1	bcc_39033|Cycle_27	17	10	44	33	62	41	57	48	0.000692128	0.2159	243	GTA	ATA	V	I	21.21|43.48|19.2|40.84	C1_7|C2_20|C3_24|C4_78	C1_26|C2_26|C3_101|C4_113	579	gi|906470396|gb|KNC30958.1| hypothetical protein FF38_12009	180	5.29e-86	310.745	GO:0048812 neuron projection morphogenesis | GO:0006030 chitin metabolic process	GO:0031012 extracellular matrix | GO:0005576 extracellular region	GO:0005201 extracellular matrix structural constituent | GO:0008061 chitin binding	-	7375|Lucilia cuprina	Lucilia	Calliphoridae
c12421_g1_i1	bcc_39032|Cycle_15	24	29	29	28	0	0	7	8	0.00033483	0.2083	452	GCC	GAC	A	D	100.0|81.25|100.0|77.38	C1_10|C2_13|C3_71|C4_65	C1_0|C2_3|C3_0|C4_19	579	gi|906470396|gb|KNC30958.1| hypothetical protein FF38_12009	180	5.29e-86	310.745	GO:0048812 neuron projection morphogenesis | GO:0006030 chitin metabolic process	GO:0031012 extracellular matrix | GO:0005576 extracellular region	GO:0005201 extracellular matrix structural constituent | GO:0008061 chitin binding	-	7375|Lucilia cuprina	Lucilia	Calliphoridae
c12406_g1_i2	bcc_19249|Cycle_0	97	176	90	207	47	62	11	11	0.00396014	0.2138	280	ACT	AAT	T	N	67.21|89.13|73.84|94.95	C1_41|C2_41|C3_429|C4_489	C1_20|C2_5|C3_152|C4_26	1135	gi|8980621|dbj|BAA99282.1| anterior fat body protein	306	2.64e-209	720.658	GO:0050790 regulation of catalytic activity	-	GO:0030234 enzyme regulator activity | GO:0005509 calcium ion binding	-	7386|Sarcophaga peregrina	Sarcophaga	Sarcophagidae
c12396_g1_i1	bcc_61207|Cycle_11	7	9	24	33	92	83	77	41	0.00124357	0.2575	621	TCC	ACC	S	T	7.14|23.91|10.18|44.32	C1_3|C2_11|C3_23|C4_78	C1_39|C2_35|C3_203|C4_98	826	gi|557759377|ref|XP_005179413.1| PREDICTED: uncharacterized protein LOC101898940	199	6.37e-31	143.053	-	-	-	-	7370|Musca domestica	Musca	Muscidae
c12381_g1_i2	bcc_55949|Cycle_10	33	19	26	33	66	44	0	0	0	0.6825	1048	GTA	GAA	V	E	33.33|100.0|30.72|100.0	C1_14|C2_12|C3_47|C4_77	C1_28|C2_0|C3_106|C4_0	1127	gi|906459960|gb|KNC22838.1| hypothetical protein FF38_08044	255	2.14e-153	534.788	GO:0006508 proteolysis	-	GO:0004222 metalloendopeptidase activity | GO:0008270 zinc ion binding	-	7375|Lucilia cuprina	Lucilia	Calliphoridae
c12345_g1_i1	bcc_39022|Cycle_0	2	3	26	14	31	36	44	33	9.33e-05	0.2659	659	TTT	ATT	F	I	7.14|37.5|7.37|28.83	C1_1|C2_12|C3_7|C4_32	C1_13|C2_20|C3_88|C4_79	746	gi|906470396|gb|KNC30958.1| hypothetical protein FF38_12009	221	4.18e-109	387.547	GO:0006030 chitin metabolic process	GO:0005576 extracellular region	GO:0008061 chitin binding	-	7375|Lucilia cuprina	Lucilia	Calliphoridae
c12345_g1_i1	bcc_39025|Cycle_0	31	21	50	56	83	57	70	50	0.000398144	0.2019	455	CAT	AAT	H	N	27.08|41.82|26.6|53.01	C1_13|C2_23|C3_50|C4_132	C1_35|C2_32|C3_138|C4_117	746	gi|906470396|gb|KNC30958.1| hypothetical protein FF38_12009	221	4.18e-109	387.547	GO:0006030 chitin metabolic process	GO:0005576 extracellular region	GO:0008061 chitin binding	-	7375|Lucilia cuprina	Lucilia	Calliphoridae
c12342_g1_i1	bcc_29|Cycle_0	1007	984	642	1398	306	365	0	0	0	0.2518	259	GCT	ACT	A	T	76.71|100.0|72.95|100.0	C1_425|C2_293|C3_2395|C4_3303	C1_129|C2_0|C3_888|C4_0	1240	gi|906469768|gb|KNC30442.1| 60S ribosomal protein L7	252	1.46e-165	575.234	-	GO:0005840 ribosome	-	-	7375|Lucilia cuprina	Lucilia	Calliphoridae
c12331_g1_i1	bcc_26100|Cycle_0	5	13	37	43	19	22	18	19	3.36e-05	0.3933	580	TCC	ACC	S	T	20.0|68.0|36.9|69.66	C1_2|C2_17|C3_31|C4_101	C1_8|C2_8|C3_53|C4_44	1208	gi|557763626|ref|XP_005181524.1| PREDICTED: uncharacterized protein LOC101900721 isoform X1	239	8.94e-123	432.992	GO:0003012 muscle system process | GO:0042595 behavioral response to starvation	GO:0030017 sarcomere | GO:0045202 synapse	GO:0003676 nucleic acid binding | GO:0008270 zinc ion binding	-	7370|Musca domestica	Musca	Muscidae
c12316_g1_i1	bcc_25566|Cycle_0	2	1	15	13	36	41	26	31	8.5e-06	0.2924	661	ACC	GCC	T	A	6.25|36.84|2.88|28.85	C1_1|C2_7|C3_3|C4_30	C1_15|C2_12|C3_101|C4_74	2069	gi|557768970|ref|XP_005184160.1| PREDICTED: glucosidase 2 subunit beta	541	6.3e-259	885.623	GO:0006491 N-glycan processing | GO:0001889 liver development | GO:0072001 renal system development | GO:0006807 nitrogen compound metabolic process | GO:0010977 negative regulation of neuron projection development | GO:0001701 in utero embryonic development	-	GO:0005080 protein kinase C binding | GO:0003723 RNA binding | GO:0005509 calcium ion binding	-	7370|Musca domestica	Musca	Muscidae
c12316_g1_i1	bcc_25567|Cycle_0	38	40	26	30	5	2	7	19	0.00114867	0.218	756	AGC	AAC	S	N	88.89|80.0|96.08|61.21	C1_16|C2_12|C3_98|C4_71	C1_2|C2_3|C3_4|C4_45	2069	gi|557768970|ref|XP_005184160.1| PREDICTED: glucosidase 2 subunit beta	541	6.3e-259	885.623	GO:0006491 N-glycan processing | GO:0001889 liver development | GO:0072001 renal system development | GO:0006807 nitrogen compound metabolic process | GO:0010977 negative regulation of neuron projection development | GO:0001701 in utero embryonic development	-	GO:0005080 protein kinase C binding | GO:0003723 RNA binding | GO:0005509 calcium ion binding	-	7370|Musca domestica	Musca	Muscidae
c12291_g1_i1	bcc_72024|Cycle_12	38	53	0	0	5	0	50	30	0	0.9419	235	CGT	CTT	R	L	88.89|0.0|99.23|0.0	C1_16|C2_0|C3_129|C4_0	C1_2|C2_23|C3_1|C4_71	581	gi|906459378|gb|KNC22386.1| hypothetical protein FF38_08822	105	1.09e-41	176.228	GO:0006959 humoral immune response | GO:0050830 defense response to Gram-positive bacterium | GO:0050829 defense response to Gram-negative bacterium	GO:0005615 extracellular space	-	-	7375|Lucilia cuprina	Lucilia	Calliphoridae
c12282_g1_i3	bcc_20863|Cycle_0	242	215	215	201	71	63	221	127	0.00281821	0.2203	548	TTC	CTC	F	L	77.27|49.25|77.25|61.16	C1_102|C2_98|C3_523|C4_474	C1_30|C2_101|C3_154|C4_301	1589	gi|906467239|gb|KNC28493.1| hypothetical protein FF38_05544	281	1.76e-132	465.258	-	-	-	-	7375|Lucilia cuprina	Lucilia	Calliphoridae
c12282_g1_i3	bcc_20863|Cycle_7	272	202	649	415	858	683	616	635	0.00482881	0.2197	548	CTC	TTC	L	F	24.11|51.3|22.82|39.56	C1_115|C2_296|C3_492|C4_981	C1_362|C2_281|C3_1664|C4_1499	1589	gi|906467239|gb|KNC28493.1| hypothetical protein FF38_05544	281	1.76e-132	465.258	-	-	-	-	7375|Lucilia cuprina	Lucilia	Calliphoridae
c12280_g1_i1	bcc_15176|Cycle_4	24	30	15	19	5	5	20	41	1.83e-08	0.4697	723	GTA	ATA	V	I	83.33|43.75|86.9|32.39	C1_10|C2_7|C3_73|C4_46	C1_2|C2_9|C3_11|C4_96	885	gi|906470290|gb|KNC30877.1| hypothetical protein FF38_01588	181	9.14e-46	189.862	-	-	-	-	7375|Lucilia cuprina	Lucilia	Calliphoridae
c12276_g2_i1	bcc_39107|Cycle_0	118	152	351	671	232	218	164	111	3.78e-06	0.3958	520	AAG	ATG	K	M	33.78|68.09|41.02|85.76	C1_50|C2_160|C3_370|C4_1584	C1_98|C2_75|C3_532|C4_263	682	gi|32699515|sp|Q25255.1|PE44_LUCCU RecName: Full=Peritrophin-44; Flags: Precursor	180	5.62e-41	174.41	GO:0006030 chitin metabolic process	GO:0005576 extracellular region	GO:0008061 chitin binding	-	7375|Lucilia cuprina	Lucilia	Calliphoridae
c12276_g2_i1	bcc_39115|Cycle_7	0	1	81	139	237	297	294	291	0	0.268	121	GGA	GAA	G	E	0.0|21.64|0.28|32.28	C1_0|C2_37|C3_2|C4_328	C1_100|C2_134|C3_723|C4_688	682	gi|32699515|sp|Q25255.1|PE44_LUCCU RecName: Full=Peritrophin-44; Flags: Precursor	180	5.62e-41	174.41	GO:0006030 chitin metabolic process	GO:0005576 extracellular region	GO:0008061 chitin binding	-	7375|Lucilia cuprina	Lucilia	Calliphoridae
c12255_g1_i1	bcc_44042|Cycle_3	54	50	50	86	81	82	15	27	2.38e-13	0.3758	1649	GAT	GAA	D	E	40.35|76.67|37.89|76.03	C1_23|C2_23|C3_122|C4_203	C1_34|C2_7|C3_200|C4_64	2170	gi|557760252|ref|XP_005179847.1| PREDICTED: NADH-cytochrome b5 reductase 3 isoform X2	317	3.01e-204	703.843	GO:0055114 oxidation-reduction process | GO:0002121 inter-male aggressive behavior	-	GO:0004128 cytochrome-b5 reductase activity	1.6.2.2	7370|Musca domestica	Musca	Muscidae
c12243_g1_i1	bcc_47829|Cycle_24	17	48	57	107	62	99	0	0	5.57e-13	0.7291	189	TCC	TTC	S	F	21.21|100.0|32.49|99.61	C1_7|C2_26|C3_116|C4_253	C1_26|C2_0|C3_241|C4_1	811	gi|906471096|gb|KNC31493.1| hypothetical protein FF38_12788	221	9.43e-95	339.83	-	-	-	-	7375|Lucilia cuprina	Lucilia	Calliphoridae
c12243_g1_i1	bcc_47829|Cycle_21	28	59	0	0	43	53	96	238	3.87e-13	0.4606	189	TTC	TCC	F	S	40.0|0.0|52.75|0.0	C1_12|C2_0|C3_144|C4_0	C1_18|C2_44|C3_129|C4_563	811	gi|906471096|gb|KNC31493.1| hypothetical protein FF38_12788	221	9.43e-95	339.83	-	-	-	-	7375|Lucilia cuprina	Lucilia	Calliphoridae
c12232_g2_i1	bcc_23055|Cycle_12	239	235	88	99	194	203	226	278	0	0.2728	474	ATT	AAT	I	N	55.19|27.97|53.56|26.29	C1_101|C2_40|C3_571|C4_234	C1_82|C2_103|C3_495|C4_656	629	gi|906472430|gb|KNC32568.1| V-type proton ATPase subunit G	118	3.3e-73	271.662	GO:0055085 transmembrane transport | GO:0015992 proton transport	GO:0016471 vacuolar proton-transporting V-type ATPase complex	GO:0016820 hydrolase activity, acting on acid anhydrides, catalyzing transmembrane movement of substances	-	7375|Lucilia cuprina	Lucilia	Calliphoridae
c12228_g3_i1	bcc_68124|Cycle_0	31	25	42	17	0	0	22	4	0.00834427	0.2671	5425	ATA	ATG	I	M	100.0|65.52|100.0|82.0	C1_13|C2_19|C3_61|C4_41	C1_0|C2_10|C3_0|C4_9	7262	gi|906466640|gb|KNC28041.1| hypothetical protein FF38_06816	2333	0	5832.75	GO:0048813 dendrite morphogenesis | GO:0008284 positive regulation of cell proliferation | GO:0007424 open tracheal system development | GO:0000083 regulation of transcription involved in G1/S phase of mitotic cell cycle | GO:0008069 dorsal/ventral axis specification, ovarian follicular epithelium | GO:0051726 regulation of cell cycle | GO:0008362 chitin-based embryonic cuticle biosynthetic proce…	GO:0031523 Myb complex | GO:0005578 proteinaceous extracellular matrix | GO:0035189 Rb-E2F complex	GO:0008134 transcription factor binding | GO:0001077 RNA polymerase II core promoter proximal region sequence-specific DNA binding transcription factor activity involved in positive regulation of transcription | GO:0005201 extracellular matrix structural constituent | GO:0051539 4 iron, 4 sulfur cluster binding | GO:0043565 sequence-specific DNA binding | GO:0005509 calcium ion binding | GO:00010…	-	7375|Lucilia cuprina	Lucilia	Calliphoridae
c12220_g1_i1	bcc_68317|Cycle_0	59	33	0	2	118	56	64	70	1.76e-06	0.3382	486	CAA	GAA	Q	E	33.33|0.0|36.87|2.37	C1_25|C2_0|C3_80|C4_4	C1_50|C2_29|C3_137|C4_165	1190	gi|906458142|gb|KNC21421.1| hypothetical protein FF38_12565	322	5.03e-206	709.751	GO:0055114 oxidation-reduction process	-	GO:0016491 oxidoreductase activity	-	7375|Lucilia cuprina	Lucilia	Calliphoridae
c12205_g1_i1	bcc_32683|Cycle_7	19	8	0	0	31	20	33	35	1.86e-08	0.3329	635	AAA	GAA	K	E	38.1|0.0|28.99|0.0	C1_8|C2_0|C3_20|C4_0	C1_13|C2_15|C3_49|C4_82	1089	gi|906470379|gb|KNC30946.1| hypothetical protein FF38_10908	259	4.2e-83	302.111	GO:0008152 metabolic process	-	GO:0003796 lysozyme activity	-	7375|Lucilia cuprina	Lucilia	Calliphoridae
c12205_g1_i1	bcc_32681|Cycle_3	0	0	11	8	50	44	26	35	4.85e-07	0.2417	449	GCG	ACG	A	T	0.0|29.41|0.0|17.82	C1_0|C2_5|C3_0|C4_18	C1_21|C2_12|C3_107|C4_83	1089	gi|906470379|gb|KNC30946.1| hypothetical protein FF38_10908	259	4.2e-83	302.111	GO:0008152 metabolic process	-	GO:0003796 lysozyme activity	-	7375|Lucilia cuprina	Lucilia	Calliphoridae
c12190_g1_i1	bcc_35155|Cycle_0	28	48	26	32	7	16	0	0	2.89e-05	0.225	536	AAA	AGA	K	R	80.0|100.0|75.32|100.0	C1_12|C2_12|C3_116|C4_75	C1_3|C2_0|C3_38|C4_0	1164	gi|906465410|gb|KNC27070.1| hypothetical protein FF38_10759	173	1.77e-113	402.089	-	-	GO:0005509 calcium ion binding	-	7375|Lucilia cuprina	Lucilia	Calliphoridae
c12175_g2_i2	bcc_53943|Cycle_15	40	50	44	39	9	14	0	0	4.43e-06	0.2012	507	CCC	TCC	P	S	80.95|100.0|78.06|100.0	C1_17|C2_20|C3_121|C4_91	C1_4|C2_0|C3_34|C4_0	923	gi|906475423|gb|KNC34797.1| hypothetical protein FF38_01932	222	3.1e-125	441.172	-	-	GO:0042302 structural constituent of cuticle	-	7375|Lucilia cuprina	Lucilia	Calliphoridae
c12167_g1_i1	bcc_34900|Cycle_0	24	9	50	55	24	33	15	31	1.38e-05	0.3472	462	ATA	AGA	I	R	50.0|76.67|22.12|64.22	C1_10|C2_23|C3_23|C4_131	C1_10|C2_7|C3_81|C4_73	520	gi|298569348|gb|ADI87385.1| putative chitin binding protein	91	2.09e-33	149.87	GO:0006030 chitin metabolic process	GO:0005576 extracellular region	GO:0008061 chitin binding	-	13632|Lucilia sericata	Lucilia	Calliphoridae
c12157_g1_i1	bcc_44973|Cycle_0	36	18	11	8	2	7	11	14	0.00426352	0.4019	952	GTT	TTT	V	F	93.75|50.0|72.13|38.46	C1_15|C2_5|C3_44|C4_20	C1_1|C2_5|C3_17|C4_32	2439	gi|906469682|gb|KNC30382.1| hypothetical protein FF38_02686	485	0	1089.67	GO:0006508 proteolysis	-	GO:0070008 serine-type exopeptidase activity | GO:0004252 serine-type endopeptidase activity	-	7375|Lucilia cuprina	Lucilia	Calliphoridae
c12151_g1_i1	bcc_76477|Cycle_13	2	0	9	43	31	56	26	22	1.14e-05	0.429	486	AGT	GGT	S	G	7.14|25.0|0.0|65.58	C1_1|C2_4|C3_0|C4_101	C1_13|C2_12|C3_136|C4_53	907	gi|906463305|gb|KNC25405.1| hypothetical protein FF38_07576	171	7.94e-82	298.021	-	-	-	-	7375|Lucilia cuprina	Lucilia	Calliphoridae
c12151_g1_i1	bcc_76477|Cycle_0	47	40	50	26	12	22	0	0	0.000757655	0.2791	540	CAT	TAT	H	Y	80.0|100.0|64.9|100.0	C1_20|C2_23|C3_98|C4_62	C1_5|C2_0|C3_53|C4_0	907	gi|906463305|gb|KNC25405.1| hypothetical protein FF38_07576	171	7.94e-82	298.021	-	-	-	-	7375|Lucilia cuprina	Lucilia	Calliphoridae
c12151_g1_i1	bcc_76474|Cycle_8	19	11	2	5	40	27	44	50	0.000145754	0.2386	249	CAA	GAA	Q	E	32.0|4.76|30.11|8.46	C1_8|C2_1|C3_28|C4_11	C1_17|C2_20|C3_65|C4_119	907	gi|906463305|gb|KNC25405.1| hypothetical protein FF38_07576	171	7.94e-82	298.021	-	-	-	-	7375|Lucilia cuprina	Lucilia	Calliphoridae
c12151_g1_i1	bcc_76474|Cycle_7	52	46	59	75	24	16	4	5	6.42e-06	0.2239	249	GAA	CAA	E	Q	68.75|93.1|74.5|94.12	C1_22|C2_27|C3_111|C4_176	C1_10|C2_2|C3_38|C4_11	907	gi|906463305|gb|KNC25405.1| hypothetical protein FF38_07576	171	7.94e-82	298.021	-	-	-	-	7375|Lucilia cuprina	Lucilia	Calliphoridae
c12137_g1_i1	bcc_78175|Cycle_0	24	7	37	27	24	13	0	0	9.56e-06	0.575	374	CGC	CAC	R	H	50.0|100.0|35.42|100.0	C1_10|C2_17|C3_17|C4_64	C1_10|C2_0|C3_31|C4_0	1246	gi|906468535|gb|KNC29526.1| hypothetical protein FF38_11555	285	2.61e-174	604.319	GO:0055114 oxidation-reduction process	GO:0005777 peroxisome	GO:0016491 oxidoreductase activity | GO:0032934 sterol binding	-	7375|Lucilia cuprina	Lucilia	Calliphoridae
c12137_g1_i1	bcc_78176|Cycle_2	17	16	24	20	28	14	2	2	5e-07	0.4605	452	TAT	TGT	Y	C	36.84|91.67|52.78|92.31	C1_7|C2_11|C3_38|C4_48	C1_12|C2_1|C3_34|C4_4	1246	gi|906468535|gb|KNC29526.1| hypothetical protein FF38_11555	285	2.61e-174	604.319	GO:0055114 oxidation-reduction process	GO:0005777 peroxisome	GO:0016491 oxidoreductase activity | GO:0032934 sterol binding	-	7375|Lucilia cuprina	Lucilia	Calliphoridae
c12116_g1_i1	bcc_71070|Cycle_17	33	45	44	52	36	18	7	0	1.7e-08	0.3351	575	GAA	GGA	E	G	48.28|86.96|70.78|100.0	C1_14|C2_20|C3_109|C4_124	C1_15|C2_3|C3_45|C4_0	2560	gi|906475451|gb|KNC34816.1| hypothetical protein FF38_09326	543	0	1165.11	GO:0008218 bioluminescence | GO:0055114 oxidation-reduction process	-	GO:0004497 monooxygenase activity	-	7375|Lucilia cuprina	Lucilia	Calliphoridae
c12110_g1_i1	bcc_50097|Cycle_3	0	0	15	11	62	58	31	51	3.73e-09	0.2518	1233	ATC	AAC	I	N	0.0|33.33|0.0|18.24	C1_0|C2_7|C3_0|C4_27	C1_26|C2_14|C3_142|C4_121	2562	gi|906466030|gb|KNC27560.1| hypothetical protein FF38_10595	411	4.53e-243	832.907	GO:0009249 protein lipoylation | GO:0030163 protein catabolic process | GO:0016567 protein ubiquitination	-	GO:0004842 ubiquitin-protein ligase activity | GO:0016740 transferase activity | GO:0008270 zinc ion binding	-	7375|Lucilia cuprina	Lucilia	Calliphoridae
c12095_g1_i1	bcc_33406|Cycle_0	40	97	35	51	0	1	15	40	1.65e-06	0.3647	221	CCT	TCT	P	S	100.0|69.57|99.16|56.28	C1_17|C2_16|C3_237|C4_121	C1_0|C2_7|C3_2|C4_94	978	gi|906468551|gb|KNC29542.1| hypothetical protein FF38_11521	223	6.62e-139	486.617	GO:0008152 metabolic process	-	GO:0016740 transferase activity	2.5.1.18	7375|Lucilia cuprina	Lucilia	Calliphoridae
c12095_g1_i1	bcc_33409|Cycle_0	33	41	13	14	45	36	35	44	0.00242882	0.2217	665	CAA	AAA	Q	K	42.42|27.27|53.19|24.09	C1_14|C2_6|C3_100|C4_33	C1_19|C2_16|C3_88|C4_104	978	gi|906468551|gb|KNC29542.1| hypothetical protein FF38_11521	223	6.62e-139	486.617	GO:0008152 metabolic process	-	GO:0016740 transferase activity	2.5.1.18	7375|Lucilia cuprina	Lucilia	Calliphoridae
c12087_g1_i1	bcc_19740|Cycle_0	28	37	11	23	2	3	15	8	8.47e-05	0.3467	868	TTT	TTA	F	L	92.31|41.67|92.71|75.34	C1_12|C2_5|C3_89|C4_55	C1_1|C2_7|C3_7|C4_18	1368	gi|906472322|gb|KNC32472.1| Protein Kr-h2	264	3.76e-165	573.871	-	GO:0016021 integral to membrane	-	-	7375|Lucilia cuprina	Lucilia	Calliphoridae
c12086_g1_i1	bcc_46632|Cycle_0	43	86	46	99	0	0	11	52	0.000664982	0.2687	323	CAA	CTA	Q	L	100.0|80.77|100.0|65.55	C1_18|C2_21|C3_209|C4_234	C1_0|C2_5|C3_0|C4_123	793	gi|557775033|ref|XP_005187163.1| PREDICTED: NADH dehydrogenase	179	2.46e-110	391.637	GO:0022900 electron transport chain | GO:0048146 positive regulation of fibroblast proliferation | GO:0001932 regulation of protein phosphorylation | GO:0007420 brain development | GO:0045333 cellular respiration | GO:0072593 reactive oxygen species metabolic process | GO:0019933 cAMP-mediated signaling | GO:0032981 mitochondrial respiratory chain complex I assembly | GO:0051591 response to cAMP	GO:0005747 mitochondrial respiratory chain complex I	GO:0008137 NADH dehydrogenase (ubiquinone) activity	-	7370|Musca domestica	Musca	Muscidae
c12085_g2_i1	bcc_17962|Cycle_40	92	98	59	77	28	40	0	0	9.02e-14	0.2616	289	GTC	TTC	V	F	76.47|100.0|70.92|100.0	C1_39|C2_27|C3_239|C4_183	C1_12|C2_0|C3_98|C4_0	484	gi|906475484|gb|KNC34842.1| hypothetical protein FF38_06215, partial	158	4.63e-91	327.56	-	-	-	-	7375|Lucilia cuprina	Lucilia	Calliphoridae
c12080_g1_i1	bcc_21712|Cycle_0	24	14	0	0	64	64	26	77	5.78e-05	0.2261	580	AAA	GAA	K	E	27.03|0.0|17.99|0.0	C1_10|C2_0|C3_34|C4_0	C1_27|C2_12|C3_155|C4_183	1548	gi|906469171|gb|KNC30013.1| hypothetical protein FF38_06110	280	1.94e-53	214.402	-	-	-	-	7375|Lucilia cuprina	Lucilia	Calliphoridae
c12079_g1_i2	bcc_45842|Cycle_16	40	69	7	10	85	93	53	102	0.0024483	0.27	232	ACC	TCC	T	S	32.08|11.11|42.39|9.06	C1_17|C2_3|C3_167|C4_24	C1_36|C2_24|C3_227|C4_241	770	gi|906459435|gb|KNC22421.1| hypothetical protein FF38_08860	139	8.99e-85	306.655	GO:0045454 cell redox homeostasis | GO:0006662 glycerol ether metabolic process | GO:0055114 oxidation-reduction process	-	GO:0015035 protein disulfide oxidoreductase activity	-	7375|Lucilia cuprina	Lucilia	Calliphoridae
c12075_g1_i1	bcc_12771|Cycle_0	429	299	186	115	114	49	355	177	4.61e-05	0.4558	657	GGA	GAA	G	E	79.04|34.41|85.83|39.39	C1_181|C2_85|C3_727|C4_271	C1_48|C2_162|C3_120|C4_417	827	gi|906461758|gb|KNC24174.1| hypothetical protein FF38_11147, partial	166	8.68e-75	277.116	GO:0006030 chitin metabolic process	GO:0005576 extracellular region	GO:0008061 chitin binding | GO:0016490 structural constituent of peritrophic membrane	-	7375|Lucilia cuprina	Lucilia	Calliphoridae
c12075_g1_i1	bcc_12768|Cycle_0	47	88	86	102	97	108	42	47	1.44e-10	0.2905	347	TCG	CCG	S	P	32.79|67.24|44.77|68.27	C1_20|C2_39|C3_214|C4_241	C1_41|C2_19|C3_264|C4_112	827	gi|906461758|gb|KNC24174.1| hypothetical protein FF38_11147, partial	166	8.68e-75	277.116	GO:0006030 chitin metabolic process	GO:0005576 extracellular region	GO:0008061 chitin binding | GO:0016490 structural constituent of peritrophic membrane	-	7375|Lucilia cuprina	Lucilia	Calliphoridae
c12074_g1_i4	bcc_4076|Cycle_66	45	85	121	158	26	117	0	0	2.08e-09	0.4727	98	TCC	ACC	S	T	63.33|100.0|42.19|100.0	C1_19|C2_55|C3_208|C4_373	C1_11|C2_0|C3_285|C4_0	530	gi|906469028|gb|KNC29911.1| hypothetical protein FF38_08516	85	9.68e-23	115.786	GO:0045109 intermediate filament organization | GO:0008544 epidermis development	GO:0005615 extracellular space | GO:0070062 extracellular vesicular exosome | GO:0005882 intermediate filament | GO:0005634 nucleus	GO:0005200 structural constituent of cytoskeleton | GO:0003676 nucleic acid binding | GO:0000166 nucleotide binding	-	7375|Lucilia cuprina	Lucilia	Calliphoridae
c12045_g1_i1	bcc_24605|Cycle_4	19	27	9	6	12	16	18	29	0.000119046	0.368	226	GTC	GCC	V	A	61.54|33.33|62.5|16.87	C1_8|C2_4|C3_65|C4_14	C1_5|C2_8|C3_39|C4_69	1279	gi|906461576|gb|KNC24033.1| hypothetical protein FF38_04678	270	3.29e-170	590.686	GO:0007596 blood coagulation | GO:0006508 proteolysis | GO:0006030 chitin metabolic process	GO:0005622 intracellular | GO:0005576 extracellular region	GO:0004252 serine-type endopeptidase activity | GO:0008061 chitin binding | GO:0008270 zinc ion binding	-	7375|Lucilia cuprina	Lucilia	Calliphoridae
c12041_g3_i1	bcc_28245|Cycle_0	213	120	127	97	69	61	0	0	5.58e-09	0.2908	255	ATT	GTT	I	V	75.63|100.0|66.36|100.0	C1_90|C2_58|C3_292|C4_230	C1_29|C2_0|C3_148|C4_0	813	gi|906457562|gb|KNC20987.1| hypothetical protein FF38_12031	250	9.52e-149	519.337	GO:0055114 oxidation-reduction process	-	GO:0016491 oxidoreductase activity	-	7375|Lucilia cuprina	Lucilia	Calliphoridae
c12041_g1_i1	bcc_28245|Cycle_0	213	120	127	97	69	61	0	0	5.58e-09	0.2908	307	ATT	GTT	I	V	75.63|100.0|66.36|100.0	C1_90|C2_58|C3_292|C4_230	C1_29|C2_0|C3_148|C4_0	437	gi|906457562|gb|KNC20987.1| hypothetical protein FF38_12031	121	1.82e-56	219.855	GO:0006633 fatty acid biosynthetic process | GO:0055114 oxidation-reduction process	-	GO:0004316 3-oxoacyl-[acyl-carrier-protein] reductase (NADPH) activity | GO:0051287 NAD binding	-	7375|Lucilia cuprina	Lucilia	Calliphoridae
c12021_g4_i1	bcc_27372|Cycle_7	2	14	33	128	145	330	81	86	8.63e-06	0.4167	706	GAA	GGA	E	G	1.61|28.85|4.06|59.88	C1_1|C2_15|C3_34|C4_303	C1_61|C2_37|C3_803|C4_203	781	gi|906466046|gb|KNC27573.1| hypothetical protein FF38_05117	214	1.86e-104	372.096	GO:0048011 nerve growth factor receptor signaling pathway | GO:0001843 neural tube closure | GO:0050918 positive chemotaxis | GO:0050680 negative regulation of epithelial cell proliferation | GO:0007507 heart development | GO:0006413 translational initiation | GO:0006953 acute-phase response | GO:0051260 protein homooligomerization | GO:0030178 negative regulation of Wnt receptor signaling pathwa…	GO:0005901 caveola | GO:0030426 growth cone | GO:0033596 TSC1-TSC2 complex | GO:0048471 perinuclear region of cytoplasm | GO:0005794 Golgi apparatus | GO:0030425 dendrite | GO:0005634 nucleus | GO:0043025 neuronal cell body	GO:0005525 GTP binding | GO:0042803 protein homodimerization activity | GO:0003743 translation initiation factor activity | GO:0019902 phosphatase binding | GO:0046982 protein heterodimerization activity | GO:0003924 GTPase activity | GO:0005096 GTPase activator activity | GO:0071889 14-3-3 protein binding	-	7375|Lucilia cuprina	Lucilia	Calliphoridae
c12021_g4_i1	bcc_27369|Cycle_0	100	281	134	190	43	66	0	7	0.000333704	0.2277	475	CCT	CAT	P	H	70.0|100.0|81.04|96.56	C1_42|C2_61|C3_684|C4_449	C1_18|C2_0|C3_160|C4_16	781	gi|906466046|gb|KNC27573.1| hypothetical protein FF38_05117	214	1.86e-104	372.096	GO:0048011 nerve growth factor receptor signaling pathway | GO:0001843 neural tube closure | GO:0050918 positive chemotaxis | GO:0050680 negative regulation of epithelial cell proliferation | GO:0007507 heart development | GO:0006413 translational initiation | GO:0006953 acute-phase response | GO:0051260 protein homooligomerization | GO:0030178 negative regulation of Wnt receptor signaling pathwa…	GO:0005901 caveola | GO:0030426 growth cone | GO:0033596 TSC1-TSC2 complex | GO:0048471 perinuclear region of cytoplasm | GO:0005794 Golgi apparatus | GO:0030425 dendrite | GO:0005634 nucleus | GO:0043025 neuronal cell body	GO:0005525 GTP binding | GO:0042803 protein homodimerization activity | GO:0003743 translation initiation factor activity | GO:0019902 phosphatase binding | GO:0046982 protein heterodimerization activity | GO:0003924 GTPase activity | GO:0005096 GTPase activator activity | GO:0071889 14-3-3 protein binding	-	7375|Lucilia cuprina	Lucilia	Calliphoridae
c12021_g4_i1	bcc_27372|Cycle_10	28	122	0	0	140	328	110	119	1.43e-06	0.2189	721	TTA	TCA	L	S	16.9|0.0|27.03|0.0	C1_12|C2_0|C3_296|C4_0	C1_59|C2_50|C3_799|C4_281	781	gi|906466046|gb|KNC27573.1| hypothetical protein FF38_05117	214	1.86e-104	372.096	GO:0048011 nerve growth factor receptor signaling pathway | GO:0001843 neural tube closure | GO:0050918 positive chemotaxis | GO:0050680 negative regulation of epithelial cell proliferation | GO:0007507 heart development | GO:0006413 translational initiation | GO:0006953 acute-phase response | GO:0051260 protein homooligomerization | GO:0030178 negative regulation of Wnt receptor signaling pathwa…	GO:0005901 caveola | GO:0030426 growth cone | GO:0033596 TSC1-TSC2 complex | GO:0048471 perinuclear region of cytoplasm | GO:0005794 Golgi apparatus | GO:0030425 dendrite | GO:0005634 nucleus | GO:0043025 neuronal cell body	GO:0005525 GTP binding | GO:0042803 protein homodimerization activity | GO:0003743 translation initiation factor activity | GO:0019902 phosphatase binding | GO:0046982 protein heterodimerization activity | GO:0003924 GTPase activity | GO:0005096 GTPase activator activity | GO:0071889 14-3-3 protein binding	-	7375|Lucilia cuprina	Lucilia	Calliphoridae
c12021_g3_i1	bcc_27361|Cycle_0	76	82	118	342	377	635	237	251	0.00071717	0.3135	126	GTC	GCC	V	A	16.75|33.33|11.41|57.63	C1_32|C2_54|C3_199|C4_808	C1_159|C2_108|C3_1545|C4_594	639	gi|906466046|gb|KNC27573.1| hypothetical protein FF38_05117	211	1.15e-96	346.192	GO:0048011 nerve growth factor receptor signaling pathway | GO:0001843 neural tube closure | GO:0050918 positive chemotaxis | GO:0050680 negative regulation of epithelial cell proliferation | GO:0007507 heart development | GO:0006953 acute-phase response | GO:0051260 protein homooligomerization | GO:0030178 negative regulation of Wnt receptor signaling pathway | GO:0001666 response to hypoxia | G…	GO:0005901 caveola | GO:0030426 growth cone | GO:0033596 TSC1-TSC2 complex | GO:0048471 perinuclear region of cytoplasm | GO:0005794 Golgi apparatus | GO:0030425 dendrite | GO:0005634 nucleus | GO:0043025 neuronal cell body	GO:0042803 protein homodimerization activity | GO:0019902 phosphatase binding | GO:0046982 protein heterodimerization activity | GO:0005096 GTPase activator activity | GO:0071889 14-3-3 protein binding	-	7375|Lucilia cuprina	Lucilia	Calliphoridae
c12021_g2_i1	bcc_27358|Cycle_0	147	239	53	14	213	216	206	342	0.000518216	0.3448	561	AAA	GAA	K	E	40.79|20.34|52.53|4.04	C1_62|C2_24|C3_581|C4_34	C1_90|C2_94|C3_525|C4_808	657	gi|906466046|gb|KNC27573.1| hypothetical protein FF38_05117	114	8.84e-44	183.045	GO:0034220 ion transmembrane transport | GO:0006812 cation transport	GO:0045211 postsynaptic membrane | GO:0030054 cell junction | GO:0016021 integral to membrane	GO:0004889 acetylcholine-activated cation-selective channel activity	-	7375|Lucilia cuprina	Lucilia	Calliphoridae
c12021_g2_i1	bcc_27357|Cycle_0	282	468	278	374	73	120	0	1	2.67e-13	0.2035	344	CTG	CCG	L	P	79.33|100.0|79.54|99.77	C1_119|C2_127|C3_1139|C4_884	C1_31|C2_0|C3_293|C4_2	657	gi|906466046|gb|KNC27573.1| hypothetical protein FF38_05117	114	8.84e-44	183.045	GO:0034220 ion transmembrane transport | GO:0006812 cation transport	GO:0045211 postsynaptic membrane | GO:0030054 cell junction | GO:0016021 integral to membrane	GO:0004889 acetylcholine-activated cation-selective channel activity	-	7375|Lucilia cuprina	Lucilia	Calliphoridae
c12001_g1_i1	bcc_4624|Cycle_0	3641	3080	7170	5339	1092	1195	0	1	0	0.255	604	TCT	ACT	S	T	76.93|100.0|72.05|99.98	C1_1537|C2_3270|C3_7500|C4_12611	C1_461|C2_0|C3_2909|C4_3	1390	gi|906473207|gb|KNC33166.1| hypothetical protein FF38_03634	377	1.95e-244	837.451	GO:0070265 necrotic cell death | GO:0006508 proteolysis	GO:0005764 lysosome	GO:0004190 aspartic-type endopeptidase activity	-	7375|Lucilia cuprina	Lucilia	Calliphoridae
c11999_g1_i1	bcc_28411|Cycle_0	31	30	22	11	19	22	42	45	2.34e-05	0.3284	555	TCA	ACA	S	T	61.9|34.48|57.6|20.3	C1_13|C2_10|C3_72|C4_27	C1_8|C2_19|C3_53|C4_106	2142	gi|906464891|gb|KNC26643.1| hypothetical protein FF38_01360	483	0	1085.13	GO:0008152 metabolic process	-	GO:0016779 nucleotidyltransferase activity	2.7.7.23	7375|Lucilia cuprina	Lucilia	Calliphoridae
c11936_g1_i1	bcc_40426|Cycle_0	12	12	22	23	12	11	4	6	0.00681179	0.3088	1230	CCT	CGT	P	R	50.0|83.33|53.57|80.88	C1_5|C2_10|C3_30|C4_55	C1_5|C2_2|C3_26|C4_13	2275	gi|906469905|gb|KNC30537.1| hypothetical protein FF38_02282	639	0	1308.26	GO:0006487 protein N-linked glycosylation	GO:0008250 oligosaccharyltransferase complex | GO:0016021 integral to membrane	GO:0016740 transferase activity	-	7375|Lucilia cuprina	Lucilia	Calliphoridae
c11922_g1_i1	bcc_66678|Cycle_0	107	75	83	108	36	28	0	0	0	0.2618	254	GAT	CAT	D	H	75.0|100.0|72.91|100.0	C1_45|C2_38|C3_183|C4_254	C1_15|C2_0|C3_68|C4_0	1235	gi|557782449|ref|XP_005190837.1| PREDICTED: 1,5-anhydro-D-fructose reductase	317	1.61e-204	704.752	GO:0055114 oxidation-reduction process	-	GO:0016491 oxidoreductase activity	-	7370|Musca domestica	Musca	Muscidae
c11920_g2_i2	bcc_8093|Cycle_9	284	384	1278	1748	348	445	452	498	4.89e-05	0.3022	140	GAA	GAT	E	D	44.94|73.89|46.34|77.81	C1_120|C2_583|C3_936|C4_4128	C1_147|C2_206|C3_1084|C4_1177	973	gi|755883485|ref|XP_011293757.1| PREDICTED: uncharacterized protein LOC101890501	270	6.2e-132	463.44	GO:0006508 proteolysis	-	GO:0004252 serine-type endopeptidase activity	-	7370|Musca domestica	Musca	Muscidae
c11920_g2_i2	bcc_8093|Cycle_0	263	295	305	353	85	117	311	540	0.00218892	0.2907	140	GAT	GAA	D	E	75.51|49.47|71.61|39.5	C1_111|C2_139|C3_719|C4_833	C1_36|C2_142|C3_285|C4_1276	973	gi|755883485|ref|XP_011293757.1| PREDICTED: uncharacterized protein LOC101890501	270	6.2e-132	463.44	GO:0006508 proteolysis	-	GO:0004252 serine-type endopeptidase activity	-	7370|Musca domestica	Musca	Muscidae
c11906_g2_i1	bcc_59625|Cycle_11	2	4	18	10	36	44	29	50	0.00282218	0.2068	1181	GGT	GAT	G	D	6.25|38.1|8.47|16.78	C1_1|C2_8|C3_10|C4_24	C1_15|C2_13|C3_108|C4_119	1280	gi|906475236|gb|KNC34638.1| Transport and Golgi organization protein 1	304	1.27e-97	349.373	-	-	-	-	7375|Lucilia cuprina	Lucilia	Calliphoridae
c11906_g1_i1	bcc_59633|Cycle_0	31	11	2	10	17	17	42	40	0.00111261	0.3966	885	CCA	TCA	P	S	65.0|5.0|38.24|19.66	C1_13|C2_1|C3_26|C4_23	C1_7|C2_19|C3_42|C4_94	3070	gi|906475236|gb|KNC34638.1| Transport and Golgi organization protein 1	885	0	1685.91	-	-	-	-	7375|Lucilia cuprina	Lucilia	Calliphoridae
c11887_g1_i1	bcc_81418|Cycle_29	54	61	20	19	0	14	33	11	0.00200303	0.4013	185	CCA	TCA	P	S	100.0|37.5|81.42|63.01	C1_23|C2_9|C3_149|C4_46	C1_0|C2_15|C3_34|C4_27	629	gi|906462645|gb|KNC24864.1| hypothetical protein FF38_07856	148	1.95e-66	251.667	-	-	-	-	7375|Lucilia cuprina	Lucilia	Calliphoridae
c11887_g1_i1	bcc_81419|Cycle_3	40	39	94	103	24	22	4	2	1.22e-14	0.3379	435	AAT	AGT	N	S	62.96|95.56|64.0|97.99	C1_17|C2_43|C3_96|C4_244	C1_10|C2_2|C3_54|C4_5	629	gi|906462645|gb|KNC24864.1| hypothetical protein FF38_07856	148	1.95e-66	251.667	-	-	-	-	7375|Lucilia cuprina	Lucilia	Calliphoridae
c11887_g1_i1	bcc_81418|Cycle_8	54	61	20	19	2	5	2	25	0.00377389	0.2738	185	CCA	GCA	P	A	95.83|90.0|91.98|43.81	C1_23|C2_9|C3_149|C4_46	C1_1|C2_1|C3_13|C4_59	629	gi|906462645|gb|KNC24864.1| hypothetical protein FF38_07856	148	1.95e-66	251.667	-	-	-	-	7375|Lucilia cuprina	Lucilia	Calliphoridae
c11887_g1_i1	bcc_81417|Cycle_12	40	21	50	15	0	1	11	9	0.00948909	0.2549	62	ATT	TTT	I	F	100.0|82.14|96.3|61.4	C1_17|C2_23|C3_52|C4_35	C1_0|C2_5|C3_2|C4_22	629	gi|906462645|gb|KNC24864.1| hypothetical protein FF38_07856	148	1.95e-66	251.667	-	-	-	-	7375|Lucilia cuprina	Lucilia	Calliphoridae
c11887_g1_i1	bcc_81418|Cycle_17	28	20	11	3	83	50	107	77	0.00665963	0.2036	282	GAT	GGT	D	G	25.53|9.26|28.4|3.21	C1_12|C2_5|C3_48|C4_6	C1_35|C2_49|C3_121|C4_181	629	gi|906462645|gb|KNC24864.1| hypothetical protein FF38_07856	148	1.95e-66	251.667	-	-	-	-	7375|Lucilia cuprina	Lucilia	Calliphoridae
c11867_g1_i1	bcc_24567|Cycle_7	90	90	129	130	31	43	9	8	4.21e-11	0.2282	118	CTC	TTC	L	F	74.51|93.65|67.59|93.88	C1_38|C2_59|C3_219|C4_307	C1_13|C2_4|C3_105|C4_20	716	gi|906469266|gb|KNC30080.1| hypothetical protein FF38_09555	152	6.64e-71	265.3	-	-	GO:0042302 structural constituent of cuticle	-	7375|Lucilia cuprina	Lucilia	Calliphoridae
c11837_g1_i1	bcc_44762|Cycle_7	187	233	502	870	220	541	0	0	0	0.6198	246	GAT	AAT	D	N	45.93|100.0|30.1|100.0	C1_79|C2_229|C3_567|C4_2054	C1_93|C2_0|C3_1317|C4_0	841	gi|906465472|gb|KNC27123.1| hypothetical protein FF38_12673	180	1.1e-46	192.588	-	-	-	-	7375|Lucilia cuprina	Lucilia	Calliphoridae
c11828_g1_i2	bcc_66874|Cycle_3	76	100	24	32	9	5	7	36	0.00138052	0.3009	893	AGC	AAC	S	N	88.89|78.57|95.29|47.2	C1_32|C2_11|C3_243|C4_76	C1_4|C2_3|C3_12|C4_85	1198	gi|906468915|gb|KNC29830.1| hypothetical protein FF38_01743	335	3.73e-222	763.376	GO:0042445 hormone metabolic process | GO:0019478 D-amino acid catabolic process | GO:0007625 grooming behavior | GO:0007320 insemination | GO:0006533 aspartate catabolic process | GO:0055114 oxidation-reduction process	-	GO:0008445 D-aspartate oxidase activity | GO:0005102 receptor binding | GO:0048037 cofactor binding	-	7375|Lucilia cuprina	Lucilia	Calliphoridae
c11828_g1_i2	bcc_66874|Cycle_4	81	98	26	29	2	2	13	13	4.98e-10	0.2994	889	CCA	GCA	P	A	97.14|66.67|97.54|69.0	C1_34|C2_12|C3_238|C4_69	C1_1|C2_6|C3_6|C4_31	1198	gi|906468915|gb|KNC29830.1| hypothetical protein FF38_01743	335	3.73e-222	763.376	GO:0042445 hormone metabolic process | GO:0019478 D-amino acid catabolic process | GO:0007625 grooming behavior | GO:0007320 insemination | GO:0006533 aspartate catabolic process | GO:0055114 oxidation-reduction process	-	GO:0008445 D-aspartate oxidase activity | GO:0005102 receptor binding | GO:0048037 cofactor binding	-	7375|Lucilia cuprina	Lucilia	Calliphoridae
c11827_g1_i1	bcc_37429|Cycle_0	52	61	0	8	45	44	57	122	5.47e-08	0.5277	1335	GCG	GAG	A	E	53.66|0.0|57.98|6.17	C1_22|C2_0|C3_149|C4_19	C1_19|C2_26|C3_108|C4_289	1768	gi|906475151|gb|KNC34565.1| hypothetical protein FF38_09370	412	8.63e-259	885.169	GO:0055114 oxidation-reduction process	-	GO:0032934 sterol binding | GO:0016491 oxidoreductase activity	-	7375|Lucilia cuprina	Lucilia	Calliphoridae
c11768_g1_i3	bcc_11651|Cycle_0	824	3361	403	2094	0	0	463	1444	1.51e-08	0.4714	180	CTC	TTC	L	F	100.0|46.58|99.99|59.19	C1_348|C2_184|C3_8184|C4_4945	C1_0|C2_211|C3_1|C4_3410	435	gi|614458420|gb|AHX37576.1| lucimycin precursor	79	3.31e-12	81.2484	-	-	-	-	13632|Lucilia sericata	Lucilia	Calliphoridae
c11768_g1_i3	bcc_11651|Cycle_17	457	1959	425	1579	38	1	147	1661	0.00221038	0.3462	228	TAC	CAC	Y	H	92.34|74.33|99.96|48.74	C1_193|C2_194|C3_4770|C4_3729	C1_16|C2_67|C3_2|C4_3922	435	gi|614458420|gb|AHX37576.1| lucimycin precursor	79	3.31e-12	81.2484	-	-	-	-	13632|Lucilia sericata	Lucilia	Calliphoridae
c11766_g1_i1	bcc_17110|Cycle_0	54	65	0	0	76	131	81	183	2.52e-11	0.3735	135	TAT	CAT	Y	H	41.82|0.0|33.19|0.0	C1_23|C2_0|C3_159|C4_0	C1_32|C2_37|C3_320|C4_433	891	gi|906472809|gb|KNC32852.1| hypothetical protein FF38_01699	191	4.54e-113	400.726	GO:0040003 chitin-based cuticle development	GO:0031012 extracellular matrix	GO:0008010 structural constituent of chitin-based larval cuticle	-	7375|Lucilia cuprina	Lucilia	Calliphoridae
c11762_g1_i1	bcc_17212|Cycle_8	697	718	651	458	21	15	217	149	2.48e-13	0.2229	168	TGT	TAT	C	Y	97.03|75.0|97.93|75.51	C1_294|C2_297|C3_1748|C4_1082	C1_9|C2_99|C3_37|C4_351	563	gi|906459550|gb|KNC22508.1| hypothetical protein FF38_12199	100	1.58e-45	188.044	-	-	GO:0042302 structural constituent of cuticle	-	7375|Lucilia cuprina	Lucilia	Calliphoridae
c11762_g1_i1	bcc_17214|Cycle_0	275	817	506	546	0	0	151	123	2.48e-12	0.2068	386	GTT	ATT	V	I	100.0|77.0|100.0|81.63	C1_116|C2_231|C3_1990|C4_1289	C1_0|C2_69|C3_0|C4_290	563	gi|906459550|gb|KNC22508.1| hypothetical protein FF38_12199	100	1.58e-45	188.044	-	-	GO:0042302 structural constituent of cuticle	-	7375|Lucilia cuprina	Lucilia	Calliphoridae
c11759_g1_i1	bcc_53117|Cycle_0	33	22	15	10	9	21	33	33	1.32e-05	0.3761	355	AAT	AGT	N	S	77.78|31.82|51.46|23.0	C1_14|C2_7|C3_53|C4_23	C1_4|C2_15|C3_50|C4_77	1369	gi|906468797|gb|KNC29740.1| hypothetical protein FF38_05230	382	3.84e-254	869.717	GO:0009792 embryo development ending in birth or egg hatching | GO:0008340 determination of adult lifespan | GO:0000003 reproduction | GO:0010171 body morphogenesis | GO:0002119 nematode larval development | GO:0040011 locomotion	GO:0000502 proteasome complex	GO:0005515 protein binding	-	7375|Lucilia cuprina	Lucilia	Calliphoridae
c11745_g1_i1	bcc_37256|Cycle_0	14	19	7	3	9	13	15	34	0.00541344	0.4016	222	GAC	GAG	D	E	60.0|30.0|59.74|6.9	C1_6|C2_3|C3_46|C4_6	C1_4|C2_7|C3_31|C4_81	2196	gi|906475162|gb|KNC34576.1| hypothetical protein FF38_09356	598	0	1151.02	GO:0008152 metabolic process	-	GO:0005524 ATP binding | GO:0004386 helicase activity | GO:0003677 DNA binding	-	7375|Lucilia cuprina	Lucilia	Calliphoridae
c11735_g2_i1	bcc_69207|Cycle_5	71	192	22	63	40	40	42	288	0.00448004	0.472	224	ATT	GTT	I	V	63.83|34.48|82.83|17.95	C1_30|C2_10|C3_468|C4_149	C1_17|C2_19|C3_97|C4_681	937	gi|906465470|gb|KNC27121.1| hypothetical protein FF38_12671	203	3.85e-45	188.044	-	-	-	-	7375|Lucilia cuprina	Lucilia	Calliphoridae
c11728_g1_i1	bcc_19840|Cycle_4	24	59	33	97	12	14	0	0	0.0010353	0.2626	682	CCA	CTA	P	L	66.67|100.0|80.34|100.0	C1_10|C2_15|C3_143|C4_230	C1_5|C2_0|C3_35|C4_0	1059	gi|906459057|gb|KNC22140.1| Clathrin light chain	219	1.76e-132	465.258	GO:0016192 vesicle-mediated transport | GO:0006886 intracellular protein transport	GO:0071439 clathrin complex | GO:0030132 clathrin coat of coated pit | GO:0030130 clathrin coat of trans-Golgi network vesicle	GO:0032050 clathrin heavy chain binding | GO:0005198 structural molecule activity	-	7375|Lucilia cuprina	Lucilia	Calliphoridae
c11697_g3_i1	bcc_44051|Cycle_3	52	68	110	163	57	54	33	8	0.000344613	0.344	418	GAA	GGA	E	G	47.83|76.92|55.89|95.3	C1_22|C2_50|C3_166|C4_385	C1_24|C2_15|C3_131|C4_19	1133	gi|906463067|gb|KNC25215.1| hypothetical protein FF38_04245	336	2.52e-180	624.315	GO:0030154 cell differentiation | GO:0007275 multicellular organismal development | GO:0006508 proteolysis	GO:0005764 lysosome	GO:0046872 metal ion binding | GO:0008234 cysteine-type peptidase activity	-	7375|Lucilia cuprina	Lucilia	Calliphoridae
c11679_g1_i1	bcc_27523|Cycle_0	36	26	22	22	33	29	0	1	5.52e-09	0.481	264	GAA	GAC	E	D	51.72|100.0|47.37|96.23	C1_15|C2_10|C3_63|C4_51	C1_14|C2_0|C3_70|C4_2	796	gi|906461563|gb|KNC24026.1| hypothetical protein FF38_00230	196	9.43e-95	339.83	GO:0040003 chitin-based cuticle development	GO:0031012 extracellular matrix	GO:0008011 structural constituent of pupal chitin-based cuticle | GO:0008010 structural constituent of chitin-based larval cuticle	-	7375|Lucilia cuprina	Lucilia	Calliphoridae
c11679_g1_i1	bcc_27523|Cycle_6	40	29	37	22	17	32	4	0	0.00116937	0.3626	247	TCC	ACC	S	T	70.83|89.47|47.3|100.0	C1_17|C2_17|C3_70|C4_51	C1_7|C2_2|C3_78|C4_0	796	gi|906461563|gb|KNC24026.1| hypothetical protein FF38_00230	196	9.43e-95	339.83	GO:0040003 chitin-based cuticle development	GO:0031012 extracellular matrix	GO:0008011 structural constituent of pupal chitin-based cuticle | GO:0008010 structural constituent of chitin-based larval cuticle	-	7375|Lucilia cuprina	Lucilia	Calliphoridae
c11643_g1_i1	bcc_18192|Cycle_11	14	10	0	0	28	58	48	69	1.76e-05	0.2402	571	AAT	GAT	N	D	33.33|0.0|14.97|0.0	C1_6|C2_0|C3_25|C4_0	C1_12|C2_22|C3_142|C4_163	783	gi|906470320|gb|KNC30898.1| hypothetical protein FF38_09298	185	3.83e-62	239.397	-	-	GO:0042302 structural constituent of cuticle	-	7375|Lucilia cuprina	Lucilia	Calliphoridae
c11643_g1_i1	bcc_18196|Cycle_55	5	5	29	26	40	45	53	52	0.000159956	0.2379	253	TAT	CAT	Y	H	10.53|35.14|9.84|33.51	C1_2|C2_13|C3_12|C4_62	C1_17|C2_24|C3_110|C4_123	783	gi|906470320|gb|KNC30898.1| hypothetical protein FF38_09298	185	3.83e-62	239.397	-	-	GO:0042302 structural constituent of cuticle	-	7375|Lucilia cuprina	Lucilia	Calliphoridae
c11643_g1_i1	bcc_18193|Cycle_3	59	71	42	54	21	20	44	40	0.000137158	0.2274	505	GAT	AAT	D	N	73.53|48.72|78.38|57.66	C1_25|C2_19|C3_174|C4_128	C1_9|C2_20|C3_48|C4_94	783	gi|906470320|gb|KNC30898.1| hypothetical protein FF38_09298	185	3.83e-62	239.397	-	-	GO:0042302 structural constituent of cuticle	-	7375|Lucilia cuprina	Lucilia	Calliphoridae
c11633_g1_i1	bcc_59045|Cycle_0	31	87	20	85	7	2	114	44	0.000413404	0.4926	673	AAT	AAA	N	K	81.25|14.75|97.69|65.79	C1_13|C2_9|C3_211|C4_200	C1_3|C2_52|C3_5|C4_104	802	gi|755880471|ref|XP_011293316.1| PREDICTED: peritrophin-55	113	1.67e-20	109.424	-	-	-	-	7370|Musca domestica	Musca	Muscidae
c11627_g1_i1	bcc_33161|Cycle_0	187	97	246	190	83	63	7	6	5.91e-09	0.3214	752	CTT	ATT	L	I	69.3|97.39|60.67|96.76	C1_79|C2_112|C3_236|C4_448	C1_35|C2_3|C3_153|C4_15	2798	gi|557779038|ref|XP_005189146.1| PREDICTED: NADH-ubiquinone oxidoreductase 75 kDa subunit, mitochondrial	733	0	1643.19	GO:0042773 ATP synthesis coupled electron transport	GO:0016020 membrane	GO:0009055 electron carrier activity | GO:0051536 iron-sulfur cluster binding | GO:0008137 NADH dehydrogenase (ubiquinone) activity	1.6.5.3 | 1.6.99.3	7370|Musca domestica	Musca	Muscidae
c11627_g1_i1	bcc_33160|Cycle_11	33	46	0	0	109	113	140	123	0	0.2609	1135	GCA	GTA	A	V	23.33|0.0|29.2|0.34	C1_14|C2_0|C3_113|C4_1	C1_46|C2_64|C3_274|C4_290	2798	gi|557779038|ref|XP_005189146.1| PREDICTED: NADH-ubiquinone oxidoreductase 75 kDa subunit, mitochondrial	733	0	1643.19	GO:0042773 ATP synthesis coupled electron transport	GO:0016020 membrane	GO:0009055 electron carrier activity | GO:0051536 iron-sulfur cluster binding | GO:0008137 NADH dehydrogenase (ubiquinone) activity	1.6.5.3 | 1.6.99.3	7370|Musca domestica	Musca	Muscidae
c11620_g1_i4	bcc_29683|Cycle_4	36	56	112	60	19	21	0	0	5.81e-07	0.3091	705	GCA	ACA	A	T	65.22|100.0|72.87|100.0	C1_15|C2_51|C3_137|C4_142	C1_8|C2_0|C3_51|C4_0	1065	gi|907726445|ref|XP_013113871.1| PREDICTED: protein shisa-5 isoform X6	151	3.43e-49	200.768	-	-	-	-	35570|Stomoxys calcitrans	Stomoxys	Muscidae
c11581_g1_i1	bcc_44638|Cycle_28	651	441	360	346	149	129	0	0	0	0.2063	285	GTA	ATA	V	I	81.36|100.0|77.43|100.0	C1_275|C2_164|C3_1074|C4_818	C1_63|C2_0|C3_313|C4_0	669	gi|906465875|gb|KNC27447.1| hypothetical protein FF38_06516	130	2.37e-72	269.39	-	-	-	-	7375|Lucilia cuprina	Lucilia	Calliphoridae
c11563_g1_i2	bcc_47439|Cycle_0	43	29	24	14	5	7	18	19	2.75e-05	0.3529	3712	GAT	GAA	D	E	90.0|57.89|80.68|42.5	C1_18|C2_11|C3_71|C4_34	C1_2|C2_8|C3_17|C4_46	4091	gi|906468303|gb|KNC29344.1| Trafficking kinesin-binding protein milt	997	0	1942.67	GO:0048311 mitochondrion distribution | GO:0019896 axon transport of mitochondrion | GO:0030382 sperm mitochondrion organization | GO:0016310 phosphorylation | GO:0007287 Nebenkern assembly	GO:0005739 mitochondrion	GO:0004756 selenide, water dikinase activity | GO:0005524 ATP binding | GO:0017022 myosin binding | GO:0019895 kinesin-associated mitochondrial adaptor activity	-	7375|Lucilia cuprina	Lucilia	Calliphoridae
c11548_g1_i1	bcc_54114|Cycle_3	362	219	57	66	0	0	83	37	0	0.476	353	TCT	ACT	S	T	100.0|40.63|100.0|64.2	C1_153|C2_26|C3_533|C4_156	C1_0|C2_38|C3_0|C4_87	429	gi|906469296|gb|KNC30110.1| hypothetical protein FF38_09557	72	1.39e-15	92.1551	-	-	-	-	7375|Lucilia cuprina	Lucilia	Calliphoridae
c11548_g1_i1	bcc_54114|Cycle_18	251	193	37	76	64	57	0	0	0.000231286	0.2156	348	AAC	AAG	N	K	79.7|100.0|77.09|100.0	C1_106|C2_17|C3_471|C4_180	C1_27|C2_0|C3_140|C4_0	429	gi|906469296|gb|KNC30110.1| hypothetical protein FF38_09557	72	1.39e-15	92.1551	-	-	-	-	7375|Lucilia cuprina	Lucilia	Calliphoridae
c11547_g1_i2	bcc_19469|Cycle_4	21	34	31	42	43	29	15	13	0.000163283	0.2849	1843	CCC	GCC	P	A	33.33|66.67|54.55|76.92	C1_9|C2_14|C3_84|C4_100	C1_18|C2_7|C3_70|C4_30	2346	gi|1402634|dbj|BAA11812.1| insect-derived growth factor	547	1.69e-306	1043.77	GO:0008152 metabolic process	GO:0005615 extracellular space	GO:0019239 deaminase activity	3.5.4.4	7386|Sarcophaga peregrina	Sarcophaga	Sarcophagidae
c11547_g1_i2	bcc_19470|Cycle_4	33	51	42	44	14	7	0	0	5.13e-06	0.2093	1594	GAT	AAT	D	N	70.0|100.0|87.41|100.0	C1_14|C2_19|C3_125|C4_104	C1_6|C2_0|C3_18|C4_0	2346	gi|1402634|dbj|BAA11812.1| insect-derived growth factor	547	1.69e-306	1043.77	GO:0008152 metabolic process	GO:0005615 extracellular space	GO:0019239 deaminase activity	3.5.4.4	7386|Sarcophaga peregrina	Sarcophaga	Sarcophagidae
c11544_g1_i2	bcc_24120|Cycle_0	62	74	153	248	100	123	72	25	6.01e-05	0.415	1361	CAT	AAT	H	N	38.24|67.96|37.63|90.98	C1_26|C2_70|C3_181|C4_585	C1_42|C2_33|C3_300|C4_58	1589	gi|906466831|gb|KNC28196.1| hypothetical protein FF38_06488	211	2.37e-154	537.97	GO:0031101 fin regeneration | GO:0050790 regulation of catalytic activity | GO:0006508 proteolysis	-	GO:0004197 cysteine-type endopeptidase activity	-	7375|Lucilia cuprina	Lucilia	Calliphoridae
c11522_g1_i1	bcc_31482|Cycle_4	57	84	48	58	5	5	33	37	1.79e-11	0.33	493	AGT	AAT	S	N	92.31|59.46|94.44|60.99	C1_24|C2_22|C3_204|C4_136	C1_2|C2_15|C3_12|C4_87	910	gi|906459654|gb|KNC22594.1| Signal peptidase complex subunit 2	192	2.85e-121	427.993	GO:0006465 signal peptide processing | GO:0006508 proteolysis	GO:0016021 integral to membrane | GO:0005787 signal peptidase complex	GO:0008233 peptidase activity	-	7375|Lucilia cuprina	Lucilia	Calliphoridae
c11483_g1_i1	bcc_53717|Cycle_3	28	54	0	0	26	32	75	35	3.84e-12	0.5732	610	CAC	CTC	H	L	52.17|0.0|63.16|0.0	C1_12|C2_0|C3_132|C4_0	C1_11|C2_34|C3_77|C4_83	733	gi|676425603|ref|XP_009044358.1| hypothetical protein LOTGIDRAFT_156089	81	0.0011	54.4359	-	-	-	-	225164|Lottia gigantea	Lottia	Lottiidae
c11483_g1_i1	bcc_53720|Cycle_41	26	31	68	80	28	42	2	0	0	0.5326	139	TTT	TAT	F	Y	47.83|96.88|42.46|100.0	C1_11|C2_31|C3_76|C4_190	C1_12|C2_1|C3_103|C4_0	733	gi|676425603|ref|XP_009044358.1| hypothetical protein LOTGIDRAFT_156089	81	0.0011	54.4359	-	-	-	-	225164|Lottia gigantea	Lottia	Lottiidae
c11463_g1_i7	bcc_4512|Cycle_14	2753	5596	1688	3139	192	574	954	2032	0.00490138	0.2979	663	GAA	AAA	E	K	93.48|63.9|90.69|60.71	C1_1162|C2_770|C3_13626|C4_7414	C1_81|C2_435|C3_1398|C4_4799	1762	gi|557774495|ref|XP_005186895.1| PREDICTED: troponin T, skeletal muscle isoform X1	398	3.04e-258	883.351	GO:0007498 mesoderm development | GO:0045214 sarcomere organization | GO:0046716 muscle cell homeostasis | GO:0030240 skeletal muscle thin filament assembly | GO:0006874 cellular calcium ion homeostasis | GO:0048644 muscle organ morphogenesis | GO:0007005 mitochondrion organization | GO:0006937 regulation of muscle contraction	GO:0005861 troponin complex	GO:0005509 calcium ion binding | GO:0005523 tropomyosin binding	-	7370|Musca domestica	Musca	Muscidae
c11463_g1_i7	bcc_4512|Cycle_21	102	323	520	1013	1497	3220	879	1668	0.00552463	0.2973	663	AAA	GAA	K	E	6.37|37.15|9.11|37.78	C1_43|C2_237|C3_786|C4_2392	C1_632|C2_401|C3_7841|C4_3939	1762	gi|557774495|ref|XP_005186895.1| PREDICTED: troponin T, skeletal muscle isoform X1	398	3.04e-258	883.351	GO:0007498 mesoderm development | GO:0045214 sarcomere organization | GO:0046716 muscle cell homeostasis | GO:0030240 skeletal muscle thin filament assembly | GO:0006874 cellular calcium ion homeostasis | GO:0048644 muscle organ morphogenesis | GO:0007005 mitochondrion organization | GO:0006937 regulation of muscle contraction	GO:0005861 troponin complex	GO:0005509 calcium ion binding | GO:0005523 tropomyosin binding	-	7370|Musca domestica	Musca	Muscidae
c11460_g1_i1	bcc_22557|Cycle_16	173	213	342	213	83	115	0	0	0	0.3374	441	AAG	ATG	K	M	67.59|100.0|64.91|100.0	C1_73|C2_156|C3_518|C4_504	C1_35|C2_0|C3_280|C4_0	686	gi|906470542|gb|KNC31051.1| hypothetical protein FF38_00563	151	7.25e-86	310.291	GO:0015918 sterol transport | GO:0007498 mesoderm development | GO:0042381 hemolymph coagulation	GO:0005576 extracellular region	GO:0032934 sterol binding	-	7375|Lucilia cuprina	Lucilia	Calliphoridae
c11460_g1_i1	bcc_22557|Cycle_4	76	292	57	245	19	83	0	0	0.00620848	0.2107	537	AGT	AAT	S	N	80.0|100.0|77.96|100.0	C1_32|C2_26|C3_711|C4_578	C1_8|C2_0|C3_201|C4_0	686	gi|906470542|gb|KNC31051.1| hypothetical protein FF38_00563	151	7.25e-86	310.291	GO:0015918 sterol transport | GO:0007498 mesoderm development | GO:0042381 hemolymph coagulation	GO:0005576 extracellular region	GO:0032934 sterol binding	-	7375|Lucilia cuprina	Lucilia	Calliphoridae
c11446_g1_i1	bcc_20705|Cycle_123	135	221	0	0	123	28	294	600	0	0.7054	691	CAT	AAT	H	N	52.29|0.0|88.65|0.07	C1_57|C2_0|C3_539|C4_1	C1_52|C2_134|C3_69|C4_1417	859	gi|21780323|gb|AAM77681.1|AF521649_1 aminopeptidase 1	286	1.3e-167	582.051	GO:0006508 proteolysis	-	GO:0008237 metallopeptidase activity | GO:0008270 zinc ion binding | GO:0004177 aminopeptidase activity	-	7375|Lucilia cuprina	Lucilia	Calliphoridae
c11446_g1_i1	bcc_20705|Cycle_126	261	385	94	55	251	256	539	928	3.93e-09	0.453	643	ATC	GTC	I	V	50.93|14.88|60.05|5.6	C1_110|C2_43|C3_938|C4_130	C1_106|C2_246|C3_624|C4_2193	859	gi|21780323|gb|AAM77681.1|AF521649_1 aminopeptidase 1	286	1.3e-167	582.051	GO:0006508 proteolysis	-	GO:0008237 metallopeptidase activity | GO:0008270 zinc ion binding | GO:0004177 aminopeptidase activity	-	7375|Lucilia cuprina	Lucilia	Calliphoridae
c11446_g1_i1	bcc_20705|Cycle_22	95	11	261	561	396	416	278	315	0.00172018	0.4527	685	GAT	AAT	D	N	19.32|48.37|2.6|64.02	C1_40|C2_119|C3_27|C4_1324	C1_167|C2_127|C3_1013|C4_744	859	gi|21780323|gb|AAM77681.1|AF521649_1 aminopeptidase 1	286	1.3e-167	582.051	GO:0006508 proteolysis	-	GO:0008237 metallopeptidase activity | GO:0008270 zinc ion binding | GO:0004177 aminopeptidase activity	-	7375|Lucilia cuprina	Lucilia	Calliphoridae
c11446_g1_i1	bcc_20705|Cycle_24	253	307	511	987	59	131	0	1	0	0.2436	637	GTT	ATT	V	I	81.06|100.0|70.14|99.87	C1_107|C2_233|C3_747|C4_2331	C1_25|C2_0|C3_318|C4_3	859	gi|21780323|gb|AAM77681.1|AF521649_1 aminopeptidase 1	286	1.3e-167	582.051	GO:0006508 proteolysis	-	GO:0008237 metallopeptidase activity | GO:0008270 zinc ion binding | GO:0004177 aminopeptidase activity	-	7375|Lucilia cuprina	Lucilia	Calliphoridae
c11429_g1_i1	bcc_25808|Cycle_31	2	0	39	42	24	23	15	13	0	0.7045	526	ATT	GTT	I	V	9.09|72.0|0.0|76.92	C1_1|C2_18|C3_0|C4_100	C1_10|C2_7|C3_55|C4_30	642	gi|906469272|gb|KNC30086.1| hypothetical protein FF38_09540	165	1.45e-92	332.559	-	-	-	-	7375|Lucilia cuprina	Lucilia	Calliphoridae
c11392_g1_i1	bcc_17811|Cycle_0	137	211	193	260	14	2	90	67	7.95e-05	0.2104	311	GAC	AAC	D	N	90.63|68.22|99.23|79.56	C1_58|C2_88|C3_513|C4_615	C1_6|C2_41|C3_4|C4_158	1125	gi|906471207|gb|KNC31604.1| hypothetical protein FF38_12747	242	1.82e-145	508.43	-	-	-	-	7375|Lucilia cuprina	Lucilia	Calliphoridae
c11359_g1_i1	bcc_70892|Cycle_28	102	64	140	135	38	29	0	0	0	0.2916	483	GCC	GTC	A	V	72.88|100.0|68.86|100.0	C1_43|C2_64|C3_157|C4_318	C1_16|C2_0|C3_71|C4_0	711	gi|906464926|gb|KNC26669.1| hypothetical protein FF38_06968, partial	201	7.59e-115	406.634	GO:0007586 digestion | GO:0006508 proteolysis	GO:0005615 extracellular space	GO:0004252 serine-type endopeptidase activity	3.4.21.4	7375|Lucilia cuprina	Lucilia	Calliphoridae
c11348_g2_i1	bcc_20271|Cycle_1	17	27	103	91	69	71	96	88	1.44e-08	0.2764	201	ATG	TTG	M	L	19.44|51.65|27.73|50.95	C1_7|C2_47|C3_66|C4_215	C1_29|C2_44|C3_172|C4_207	444	-	-	-	-	-	-	-	-	-	-	-
c11348_g1_i1	bcc_20275|Cycle_13	69	50	18	33	78	58	307	624	5.36e-08	0.4134	721	GTC	GCC	V	A	46.77|5.41|46.01|5.08	C1_29|C2_8|C3_121|C4_79	C1_33|C2_140|C3_142|C4_1475	995	-	-	-	-	-	-	-	-	-	-	-
c11348_g1_i1	bcc_20275|Cycle_7	123	209	0	0	211	320	807	1133	0	0.3817	741	AGA	AGC	R	S	36.88|0.0|39.5|0.0	C1_52|C2_0|C3_508|C4_0	C1_89|C2_368|C3_778|C4_2677	995	-	-	-	-	-	-	-	-	-	-	-
c11348_g1_i1	bcc_20275|Cycle_4	114	169	0	0	287	339	478	379	0	0.3085	732	GAT	GAA	D	E	28.4|0.0|33.31|0.11	C1_48|C2_0|C3_412|C4_1	C1_121|C2_218|C3_825|C4_896	995	-	-	-	-	-	-	-	-	-	-	-
c11348_g1_i1	bcc_20275|Cycle_3	216	284	410	532	76	76	669	290	0.0063613	0.2507	713	GAG	CAG	E	Q	73.98|38.01|78.97|64.76	C1_91|C2_187|C3_691|C4_1257	C1_32|C2_305|C3_184|C4_684	995	-	-	-	-	-	-	-	-	-	-	-
c11267_g1_i1	bcc_56224|Cycle_0	14	15	4	2	31	25	18	31	0.00918762	0.2218	1132	AAA	AAT	K	N	31.58|20.0|38.14|6.33	C1_6|C2_2|C3_37|C4_5	C1_13|C2_8|C3_60|C4_74	1734	gi|906467980|gb|KNC29082.1| hypothetical protein FF38_05524	333	2.87e-194	670.669	GO:0035335 peptidyl-tyrosine dephosphorylation	-	GO:0004725 protein tyrosine phosphatase activity	-	7375|Lucilia cuprina	Lucilia	Calliphoridae
c11256_g1_i1	bcc_47502|Cycle_24	2	14	35	356	102	1025	215	796	0.0098705	0.2082	176	TTC	CTC	F	L	2.27|14.04|1.34|30.91	C1_1|C2_16|C3_34|C4_841	C1_43|C2_98|C3_2497|C4_1880	377	gi|906475021|gb|KNC34466.1| hypothetical protein FF38_02745	94	4.11e-47	190.771	GO:0006030 chitin metabolic process	GO:0005576 extracellular region	GO:0008061 chitin binding	-	7375|Lucilia cuprina	Lucilia	Calliphoridae
c11242_g1_i2	bcc_59607|Cycle_8	81	140	22	73	140	235	572	813	0.000202714	0.3102	743	CTA	CAA	L	Q	36.56|3.69|37.32|8.22	C1_34|C2_10|C3_340|C4_172	C1_59|C2_261|C3_571|C4_1920	1415	gi|557751503|ref|XP_005175506.1| PREDICTED: uncharacterized protein LOC101889958	232	6.14e-67	254.848	-	-	-	-	7370|Musca domestica	Musca	Muscidae
c11185_g1_i1	bcc_38694|Cycle_4	175	266	39	166	9	0	24	37	0.00129368	0.2572	158	GTA	GAA	V	E	94.87|62.07|100.0|81.84	C1_74|C2_18|C3_648|C4_392	C1_4|C2_11|C3_0|C4_87	867	gi|557760765|ref|XP_005180102.1| PREDICTED: glutathione S-transferase 1-1-like	208	9.25e-117	412.996	GO:0008152 metabolic process	-	GO:0004364 glutathione transferase activity | GO:0018833 DDT-dehydrochlorinase activity	2.5.1.18	7370|Musca domestica	Musca	Muscidae
c11151_g1_i2	bcc_15593|Cycle_0	33	36	2	10	47	41	46	59	1.27e-08	0.3467	1295	GAA	GAT	E	D	41.18|4.55|46.77|14.63	C1_14|C2_1|C3_87|C4_24	C1_20|C2_21|C3_99|C4_140	2510	gi|906463952|gb|KNC25914.1| hypothetical protein FF38_10334, partial	686	0	1545.48	GO:0016051 carbohydrate biosynthetic process	-	GO:0004360 glutamine-fructose-6-phosphate transaminase (isomerizing) activity | GO:0030246 carbohydrate binding	2.6.1.16	7375|Lucilia cuprina	Lucilia	Calliphoridae
c11136_g1_i2	bcc_78819|Cycle_0	24	28	24	31	12	9	0	0	6.67e-06	0.2883	461	GCA	GAA	A	E	66.67|100.0|74.44|100.0	C1_10|C2_11|C3_67|C4_74	C1_5|C2_0|C3_23|C4_0	1732	gi|907676065|ref|XP_013105299.1| PREDICTED: myrosinase 1-like isoform X1	492	4.02e-283	966.06	GO:0005975 carbohydrate metabolic process	-	GO:0004553 hydrolase activity, hydrolyzing O-glycosyl compounds	-	35570|Stomoxys calcitrans	Stomoxys	Muscidae
c11091_g1_i1	bcc_38915|Cycle_15	2	5	86	54	24	55	4	31	3.74e-06	0.7153	907	AAT	GAT	N	D	9.09|95.12|8.22|63.37	C1_1|C2_39|C3_12|C4_128	C1_10|C2_2|C3_134|C4_74	1278	gi|906459699|gb|KNC22622.1| hypothetical protein FF38_04507	168	1.47e-64	247.577	-	-	-	-	7375|Lucilia cuprina	Lucilia	Calliphoridae
c11040_g1_i1	bcc_39029|Cycle_0	57	39	29	50	5	8	37	32	3.76e-08	0.35	359	ACT	AGT	T	S	92.31|43.33|82.46|60.62	C1_24|C2_13|C3_94|C4_117	C1_2|C2_17|C3_20|C4_76	579	gi|907707830|ref|XP_013110813.1| PREDICTED: salivary glue protein Sgs-3-like	166	8.69e-50	201.223	GO:0022408 negative regulation of cell-cell adhesion | GO:0010812 negative regulation of cell-substrate adhesion	GO:0016021 integral to membrane | GO:0005886 plasma membrane	-	-	35570|Stomoxys calcitrans	Stomoxys	Muscidae
c11022_g1_i1	bcc_55693|Cycle_0	43	27	57	51	5	14	2	0	5.94e-05	0.2059	1324	GTT	CTT	V	L	90.0|96.3|65.66|100.0	C1_18|C2_26|C3_65|C4_121	C1_2|C2_1|C3_34|C4_0	1958	gi|906465949|gb|KNC27494.1| hypothetical protein FF38_12344	478	1.36e-196	678.394	GO:0008340 determination of adult lifespan	-	-	-	7375|Lucilia cuprina	Lucilia	Calliphoridae
c10919_g1_i1	bcc_18202|Cycle_13	21	33	20	25	9	6	29	14	0.00358108	0.2485	314	TTG	TTT	L	F	69.23|40.91|84.38|64.13	C1_9|C2_9|C3_81|C4_59	C1_4|C2_13|C3_15|C4_33	462	gi|755879116|ref|XP_005184968.2| PREDICTED: adult-specific cuticular protein ACP-22-like	110	9.57e-20	105.789	GO:0040003 chitin-based cuticle development	GO:0031012 extracellular matrix	GO:0008012 structural constituent of adult chitin-based cuticle | GO:0008010 structural constituent of chitin-based larval cuticle	-	7370|Musca domestica	Musca	Muscidae
c10868_g1_i1	bcc_57648|Cycle_0	0	0	11	10	28	47	24	33	6.96e-07	0.2734	457	GGT	GCT	G	A	0.0|31.25|0.87|23.0	C1_0|C2_5|C3_1|C4_23	C1_12|C2_11|C3_114|C4_77	1101	gi|906459757|gb|KNC22666.1| hypothetical protein FF38_05330, partial	334	2.77e-200	690.664	GO:0006508 proteolysis	-	GO:0004067 asparaginase activity | GO:0008798 beta-aspartyl-peptidase activity	3.4.19.5 | 3.5.1.1	7375|Lucilia cuprina	Lucilia	Calliphoridae
c10775_g1_i1	bcc_46744|Cycle_0	0	3	4	18	28	28	29	27	0.00226788	0.2122	604	ATA	ATG	I	M	0.0|13.33|10.67|40.57	C1_0|C2_2|C3_8|C4_43	C1_12|C2_13|C3_67|C4_63	1139	gi|906458080|gb|KNC21359.1| putative complex I intermediate-associated protein 30, mitochondrial	310	1.32e-202	698.39	-	GO:0005739 mitochondrion	GO:0008137 NADH dehydrogenase (ubiquinone) activity	-	7375|Lucilia cuprina	Lucilia	Calliphoridae
c10741_g1_i1	bcc_62682|Cycle_7	12	17	105	59	9	27	0	1	3.42e-10	0.5128	398	CAA	CCA	Q	P	55.56|100.0|38.32|97.89	C1_5|C2_48|C3_41|C4_139	C1_4|C2_0|C3_66|C4_3	1157	gi|134868|sp|P14667.1|SRX2A_SARPE RecName: Full=Sarcotoxin-2A; AltName: Full=Sarcotoxin IIA; Flags: Precursor	192	4.86e-79	290.295	GO:0045087 innate immune response | GO:0042742 defense response to bacterium	GO:0005576 extracellular region	-	-	7386|Sarcophaga peregrina	Sarcophaga	Sarcophagidae
c10741_g1_i1	bcc_62677|Cycle_0	17	74	0	0	64	156	252	383	2.49e-10	0.2658	293	ATA	AGA	I	R	20.59|0.0|32.02|0.0	C1_7|C2_0|C3_179|C4_0	C1_27|C2_115|C3_380|C4_905	1157	gi|134868|sp|P14667.1|SRX2A_SARPE RecName: Full=Sarcotoxin-2A; AltName: Full=Sarcotoxin IIA; Flags: Precursor	192	4.86e-79	290.295	GO:0045087 innate immune response | GO:0042742 defense response to bacterium	GO:0005576 extracellular region	-	-	7386|Sarcophaga peregrina	Sarcophaga	Sarcophagidae
c10683_g1_i1	bcc_43286|Cycle_3	17	7	4	0	33	33	44	31	0.000930515	0.2158	722	AAT	AGT	N	S	33.33|9.09|16.67|0.0	C1_7|C2_2|C3_16|C4_0	C1_14|C2_20|C3_80|C4_74	2151	gi|906472119|gb|KNC32305.1| hypothetical protein FF38_14028	542	0	1126.48	-	-	-	-	7375|Lucilia cuprina	Lucilia	Calliphoridae
c10670_g1_i1	bcc_39038|Cycle_131	21	23	0	0	85	52	182	122	1.85e-11	0.2524	428	ATT	ACT	I	T	20.0|0.0|30.22|0.0	C1_9|C2_0|C3_55|C4_0	C1_36|C2_83|C3_127|C4_287	545	gi|906470396|gb|KNC30958.1| hypothetical protein FF38_12009	128	1.57e-44	184.863	GO:0006030 chitin metabolic process	GO:0005576 extracellular region	GO:0008061 chitin binding	-	7375|Lucilia cuprina	Lucilia	Calliphoridae
c10670_g1_i1	bcc_39038|Cycle_21	36	16	0	0	95	55	193	135	4.98e-11	0.2501	434	CGA	CCA	R	P	27.27|0.0|21.97|0.0	C1_15|C2_0|C3_38|C4_0	C1_40|C2_88|C3_135|C4_318	545	gi|906470396|gb|KNC30958.1| hypothetical protein FF38_12009	128	1.57e-44	184.863	GO:0006030 chitin metabolic process	GO:0005576 extracellular region	GO:0008061 chitin binding	-	7375|Lucilia cuprina	Lucilia	Calliphoridae
c10670_g1_i1	bcc_39038|Cycle_125	104	71	219	116	31	17	0	0	1.22e-07	0.2114	482	AAA	ACA	K	T	77.19|100.0|80.47|100.0	C1_44|C2_100|C3_173|C4_274	C1_13|C2_0|C3_42|C4_0	545	gi|906470396|gb|KNC30958.1| hypothetical protein FF38_12009	128	1.57e-44	184.863	GO:0006030 chitin metabolic process	GO:0005576 extracellular region	GO:0008061 chitin binding	-	7375|Lucilia cuprina	Lucilia	Calliphoridae
c10643_g3_i1	bcc_58124|Cycle_0	31	68	0	0	81	55	246	98	3.08e-13	0.4148	286	ATC	ACC	I	T	27.66|0.0|55.52|0.0	C1_13|C2_0|C3_166|C4_0	C1_34|C2_112|C3_133|C4_231	334	gi|906458445|gb|KNC21640.1| hypothetical protein FF38_09811	111	5.85e-61	228.944	GO:0006508 proteolysis	-	GO:0004252 serine-type endopeptidase activity	-	7375|Lucilia cuprina	Lucilia	Calliphoridae
c10643_g3_i1	bcc_58125|Cycle_8	206	142	574	316	118	86	39	66	0.000831226	0.2525	151	AAC	AGC	N	S	63.5|93.57|62.27|82.71	C1_87|C2_262|C3_345|C4_746	C1_50|C2_18|C3_209|C4_156	334	gi|906458445|gb|KNC21640.1| hypothetical protein FF38_09811	111	5.85e-61	228.944	GO:0006508 proteolysis	-	GO:0004252 serine-type endopeptidase activity	-	7375|Lucilia cuprina	Lucilia	Calliphoridae
c10589_g1_i1	bcc_31887|Cycle_0	204	262	219	507	308	504	175	122	0.00321478	0.3107	321	ACC	ATC	T	I	39.81|55.56|34.24|80.66	C1_86|C2_100|C3_639|C4_1197	C1_130|C2_80|C3_1227|C4_287	966	gi|906474799|gb|KNC34287.1| Heat shock protein 23	184	2.96e-96	344.829	GO:0006950 response to stress	-	GO:0005212 structural constituent of eye lens	-	7375|Lucilia cuprina	Lucilia	Calliphoridae
c10496_g1_i1	bcc_54633|Cycle_0	0	6	26	18	21	14	2	14	0.000689366	0.5955	2035	TCT	CCT	S	P	0.0|92.31|29.79|55.84	C1_0|C2_12|C3_14|C4_43	C1_9|C2_1|C3_33|C4_34	2459	gi|906465685|gb|KNC27291.1| hypothetical protein FF38_13288	482	3.63e-301	1026.05	GO:0055114 oxidation-reduction process	-	GO:0016491 oxidoreductase activity	-	7375|Lucilia cuprina	Lucilia	Calliphoridae
c10389_g1_i3	bcc_32609|Cycle_8	21	18	39	24	9	8	0	0	2.41e-06	0.3038	951	TCG	TTG	S	L	69.23|100.0|70.31|100.0	C1_9|C2_18|C3_45|C4_56	C1_4|C2_0|C3_19|C4_0	2403	gi|906465950|gb|KNC27495.1| Myeloid leukemia factor	374	5.03e-206	709.751	GO:0007050 cell cycle arrest | GO:0006355 regulation of transcription, DNA-dependent | GO:0050821 protein stabilization | GO:2000495 regulation of cell proliferation involved in compound eye morphogenesis	GO:0005705 polytene chromosome interband | GO:0048471 perinuclear region of cytoplasm | GO:0005634 nucleus	GO:0019904 protein domain specific binding	-	7375|Lucilia cuprina	Lucilia	Calliphoridae
c10321_g1_i1	bcc_25380|Cycle_3	171	223	528	725	787	1566	934	1072	0.00222277	0.2307	202	GTG	ATG	V	M	17.82|36.13|12.48|40.33	C1_72|C2_241|C3_544|C4_1712	C1_332|C2_426|C3_3814|C4_2533	1115	gi|906457955|gb|KNC21277.1| 60S ribosomal protein L8, partial	256	3.51e-177	613.863	GO:0006412 translation	GO:0015934 large ribosomal subunit	GO:0003735 structural constituent of ribosome | GO:0003723 RNA binding	-	7375|Lucilia cuprina	Lucilia	Calliphoridae
c10305_g1_i1	bcc_61510|Cycle_8	45	52	55	48	19	10	0	0	3.22e-08	0.2291	767	ATA	ACA	I	T	70.37|100.0|83.44|100.0	C1_19|C2_25|C3_126|C4_114	C1_8|C2_0|C3_25|C4_0	2003	gi|906467082|gb|KNC28375.1| hypothetical protein FF38_13164	543	0	1092.4	GO:0032259 methylation	GO:0005634 nucleus	GO:0008270 zinc ion binding | GO:0008168 methyltransferase activity	-	7375|Lucilia cuprina	Lucilia	Calliphoridae
c10156_g1_i1	bcc_77441|Cycle_0	784	385	460	284	206	92	0	0	8.95e-10	0.2005	324	GCT	ACT	A	T	79.19|100.0|80.79|100.0	C1_331|C2_210|C3_938|C4_670	C1_87|C2_0|C3_223|C4_0	407	gi|906462559|gb|KNC24791.1| hypothetical protein FF38_05278	99	3.21e-27	129.42	GO:0071277 cellular response to calcium ion | GO:0030216 keratinocyte differentiation	GO:0005737 cytoplasm | GO:0045095 keratin filament	GO:0005198 structural molecule activity	-	7375|Lucilia cuprina	Lucilia	Calliphoridae
c10126_g1_i1	bcc_67200|Cycle_0	2	0	59	153	97	92	96	86	3.82e-12	0.5003	658	GTA	ATA	V	I	2.38|38.03|0.0|63.96	C1_1|C2_27|C3_0|C4_362	C1_41|C2_44|C3_225|C4_204	1006	gi|557782716|ref|XP_005190969.1| PREDICTED: protein CREG1	210	1.48e-89	322.561	GO:0055114 oxidation-reduction process	-	GO:0016491 oxidoreductase activity | GO:0010181 FMN binding	-	7370|Musca domestica	Musca	Muscidae
c10108_g1_i1	bcc_36154|Cycle_0	2	4	18	25	21	24	26	24	0.000185448	0.3447	1344	TTT	ATT	F	I	10.0|40.0|13.43|51.72	C1_1|C2_8|C3_9|C4_60	C1_9|C2_12|C3_58|C4_56	1548	gi|906460138|gb|KNC22962.1| putative La protein	366	5.27e-235	806.094	GO:0006396 RNA processing	GO:0019013 viral nucleocapsid | GO:0030529 ribonucleoprotein complex | GO:0005634 nucleus | GO:0005829 cytosol	GO:0003723 RNA binding | GO:0000166 nucleotide binding	-	7375|Lucilia cuprina	Lucilia	Calliphoridae
c10097_g1_i1	bcc_28163|Cycle_0	9	14	0	0	19	17	22	25	5.53e-07	0.3865	404	TCA	ACA	S	T	33.33|0.0|44.0|0.0	C1_4|C2_0|C3_33|C4_0	C1_8|C2_10|C3_42|C4_60	1313	gi|906471573|gb|KNC31882.1| hypothetical protein FF38_10638	197	5.46e-99	353.918	-	-	-	-	7375|Lucilia cuprina	Lucilia	Calliphoridae
