# Supplementary material for: Molecular basis of resistance to organophosphate insecticides in the New World screw-worm fly
Source: Parasit Vectors. 2020 Nov 10;13:562. doi: 10.1186/s13071-020-04433-3 (PMC7653728; doi:10.1186/s13071-020-04433-3)
Supplement: Supplementary file 5 — Additional file 5: Dataset S4. Transcripts found differentially expressed (DE) and displaying condition-specific polymorphisms with their annotations. Annotations were obtained using FunctionAnnotator. For gene expression abundances, we used Express and RSEM. For differential expression testing and differential allelic usage, we used EdgeR, DEseq2 and KisSplice (See Methods). [file 13071_2020_4433_MOESM5_ESM.xlsx]

## Sheet: Additional file 5 Dataset S4-co
Additional file 5: Dataset S4. Transcripts found differentially expressed (DE) and displaying condition-specific polymorphisms with their annotations. Annotations were obtained using FunctionAnnotator. For gene expression abundances, we used Express and RSEM. For differential expression testing and differential allelic usage we used EdgeR, DEseq2 and KisSplice (See methods).
Transcript	log2FC-eXpress_EdgeR	FDR-eXpress_EdgeR	log2FC-RSEM_EdgeR	FDR-RSEM_EdgeR	log2FC-eXpress_DEseq2	FDR-eXpress_DEseq2	log2FC-RSEM_DEseq2	FDR-RSEM_DEseq2	SNP_ID	Variant1_control_repl1_Norm	Variant1_control_repl2_Norm	Variant1_resist_repl1_Norm	Variant1_resist_repl2_Norm	Variant2_control_repl1_Norm	Variant2_control_repl2_Norm	Variant2_resist_repl1_Norm	Variant2_resist_repl2_Norm	Adjusted_pvalue	Absolute Deltaf/DeltaPSI	SNP_position	Codon_1	Codon_2	Amino_acid_1	Amino_acid_2	Allele_frequency	Read_counts_variant_1	Read_counts_variant_2	length	best_hit_to_nr	hit_length	E-value	Bit_score	GO_Biological_Process	GO_Cellular_Component	GO_Molecular_Function	Enzyme	species	genus	family
c11348_g2_i1	1.64343	0.00878276	1.64913	0.0069232	1.46393	0.000190532	1.49206	3.21e-05	bcc_20271|Cycle_1	17	27	103	91	69	71	96	88	1.44e-08	0.2764	201	ATG	TTG	M	L	19.44|51.65|27.73|50.95	C1_7|C2_47|C3_66|C4_215	C1_29|C2_44|C3_172|C4_207	444	-	-	-	-	-	-	-	-	-	-	-
c11548_g1_i1	-1.67659	0.0096364	-1.68246	0.0138672	-1.38435	0.00181828	-1.38571	0.00207085	bcc_54114|Cycle_18	251	193	37	76	64	57	0	0	0.000231286	0.2156	348	AAC	AAG	N	K	79.7|100.0|77.09|100.0	C1_106|C2_17|C3_471|C4_180	C1_27|C2_0|C3_140|C4_0	429	gi|906469296|gb|KNC30110.1| hypothetical protein FF38_09557	72	1.39e-15	92.1551	-	-	-	-	7375|Lucilia cuprina	Lucilia	Calliphoridae
c11548_g1_i1	-1.67659	0.0096364	-1.68246	0.0138672	-1.38435	0.00181828	-1.38571	0.00207085	bcc_54114|Cycle_3	362	219	57	66	0	0	83	37	0	0.476	353	TCT	ACT	S	T	100.0|40.63|100.0|64.2	C1_153|C2_26|C3_533|C4_156	C1_0|C2_38|C3_0|C4_87	429	gi|906469296|gb|KNC30110.1| hypothetical protein FF38_09557	72	1.39e-15	92.1551	-	-	-	-	7375|Lucilia cuprina	Lucilia	Calliphoridae
c12633_g1_i1	-1.43223	0.0265049	-1.47394	0.0117288	-1.20936	0.00680322	-1.25504	0.00324151	bcc_23940|Cycle_10	97	85	26	34	40	19	0	0	1.71e-06	0.2373	171	TAC	TAT	V	I	70.69|100.0|81.57|100.0	C1_41|C2_12|C3_208|C4_81	C1_17|C2_0|C3_47|C4_0	689	gi|906466050|gb|KNC27577.1| hypothetical protein FF38_05113	150	6.12e-62	238.488	GO:0007165 signal transduction | GO:0006508 proteolysis | GO:0006412 translation | GO:0051301 cell division	GO:0005840 ribosome	GO:0003735 structural constituent of ribosome | GO:0004197 cysteine-type endopeptidase activity | GO:0000166 nucleotide binding	-	7375|Lucilia cuprina	Lucilia	Calliphoridae
c12633_g1_i1	-1.43223	0.0265049	-1.47394	0.0117288	-1.20936	0.00680322	-1.25504	0.00324151	bcc_23940|Cycle_13	28	88	0	0	76	159	53	86	6.89e-07	0.3128	212	AGA	AAA	R	K	27.27|0.0|35.71|0.49	C1_12|C2_0|C3_215|C4_1	C1_32|C2_24|C3_387|C4_203	689	gi|906466050|gb|KNC27577.1| hypothetical protein FF38_05113	150	6.12e-62	238.488	GO:0007165 signal transduction | GO:0006508 proteolysis | GO:0006412 translation | GO:0051301 cell division	GO:0005840 ribosome	GO:0003735 structural constituent of ribosome | GO:0004197 cysteine-type endopeptidase activity | GO:0000166 nucleotide binding	-	7375|Lucilia cuprina	Lucilia	Calliphoridae
c12633_g1_i5	-1.43826	0.0367449	-1.38765	0.0267522	-1.23325	0.00332346	-1.18887	0.00567109	bcc_23938|Cycle_0	21	17	20	45	246	312	107	68	0.000383025	0.2127	569	AAC	AGC	N	S	7.96|15.52|5.24|39.85	C1_9|C2_9|C3_42|C4_106	C1_104|C2_49|C3_759|C4_160	607	gi|906466050|gb|KNC27577.1| hypothetical protein FF38_05113	181	1.12e-74	275.753	GO:0006810 transport | GO:0006412 translation | GO:0051301 cell division	GO:0005840 ribosome	GO:0003735 structural constituent of ribosome | GO:0003824 catalytic activity | GO:0000166 nucleotide binding	-	7375|Lucilia cuprina	Lucilia	Calliphoridae
c12633_g1_i5	-1.43826	0.0367449	-1.38765	0.0267522	-1.23325	0.00332346	-1.18887	0.00567109	bcc_23940|Cycle_10	97	85	26	34	40	19	0	0	1.71e-06	0.2373	171	GTA	ATA	V	I	70.69|100.0|81.57|100.0	C1_41|C2_12|C3_208|C4_81	C1_17|C2_0|C3_47|C4_0	607	gi|906466050|gb|KNC27577.1| hypothetical protein FF38_05113	181	1.12e-74	275.753	GO:0006810 transport | GO:0006412 translation | GO:0051301 cell division	GO:0005840 ribosome	GO:0003735 structural constituent of ribosome | GO:0003824 catalytic activity | GO:0000166 nucleotide binding	-	7375|Lucilia cuprina	Lucilia	Calliphoridae
c12633_g1_i5	-1.43826	0.0367449	-1.38765	0.0267522	-1.23325	0.00332346	-1.18887	0.00567109	bcc_23940|Cycle_13	28	88	0	0	76	159	53	86	6.89e-07	0.3128	212	TCT	TTT	S	F	27.27|0.0|35.71|0.49	C1_12|C2_0|C3_215|C4_1	C1_32|C2_24|C3_387|C4_203	607	gi|906466050|gb|KNC27577.1| hypothetical protein FF38_05113	181	1.12e-74	275.753	GO:0006810 transport | GO:0006412 translation | GO:0051301 cell division	GO:0005840 ribosome	GO:0003735 structural constituent of ribosome | GO:0003824 catalytic activity | GO:0000166 nucleotide binding	-	7375|Lucilia cuprina	Lucilia	Calliphoridae
c12633_g1_i5	-1.43826	0.0367449	-1.38765	0.0267522	-1.23325	0.00332346	-1.18887	0.00567109	bcc_23940|Cycle_149	66	103	39	27	26	89	0	0	0.00031592	0.3731	309	AGT	TGT	S	C	71.79|100.0|53.53|100.0	C1_28|C2_18|C3_250|C4_63	C1_11|C2_0|C3_217|C4_0	607	gi|906466050|gb|KNC27577.1| hypothetical protein FF38_05113	181	1.12e-74	275.753	GO:0006810 transport | GO:0006412 translation | GO:0051301 cell division	GO:0005840 ribosome	GO:0003735 structural constituent of ribosome | GO:0003824 catalytic activity | GO:0000166 nucleotide binding	-	7375|Lucilia cuprina	Lucilia	Calliphoridae
c12633_g1_i5	-1.43826	0.0367449	-1.38765	0.0267522	-1.23325	0.00332346	-1.18887	0.00567109	bcc_23940|Cycle_67	31	85	4	3	52	163	46	102	0.003574	0.3038	294	AAC	TAC	N	Y	37.14|8.7|34.11|3.21	C1_13|C2_2|C3_206|C4_8	C1_22|C2_21|C3_398|C4_241	607	gi|906466050|gb|KNC27577.1| hypothetical protein FF38_05113	181	1.12e-74	275.753	GO:0006810 transport | GO:0006412 translation | GO:0051301 cell division	GO:0005840 ribosome	GO:0003735 structural constituent of ribosome | GO:0003824 catalytic activity | GO:0000166 nucleotide binding	-	7375|Lucilia cuprina	Lucilia	Calliphoridae
c12633_g1_i5	-1.43826	0.0367449	-1.38765	0.0267522	-1.23325	0.00332346	-1.18887	0.00567109	bcc_23940|Cycle_77	211	335	57	146	64	68	0	0	4.09e-05	0.2007	354	GGG	AGG	G	R	76.72|100.0|83.16|100.0	C1_89|C2_26|C3_815|C4_345	C1_27|C2_0|C3_165|C4_0	607	gi|906466050|gb|KNC27577.1| hypothetical protein FF38_05113	181	1.12e-74	275.753	GO:0006810 transport | GO:0006412 translation | GO:0051301 cell division	GO:0005840 ribosome	GO:0003735 structural constituent of ribosome | GO:0003824 catalytic activity | GO:0000166 nucleotide binding	-	7375|Lucilia cuprina	Lucilia	Calliphoridae
c12908_g1_i1	-4.09385	4.42e-07	-4.09209	6.7e-07	-2.77451	7.42e-09	-2.83974	1.25e-09	bcc_47880|Cycle_15	389	224	4	12	194	259	29	50	0.000833194	0.4081	1362	CAA	CTA	Q	L	66.67|13.33|46.34|19.31	C1_164|C2_2|C3_545|C4_28	C1_82|C2_13|C3_631|C4_117	1830	gi|659106067|gb|AID61420.1| cytochrome P450	517	0	1178.29	GO:0055114 oxidation-reduction process	-	GO:0020037 heme binding | GO:0016705 oxidoreductase activity, acting on paired donors, with incorporation or reduction of molecular oxygen | GO:0004497 monooxygenase activity | GO:0005506 iron ion binding	-	145453|Calliphora stygia	Calliphora	Calliphoridae
c13339_g1_i1	-1.71706	0.00145882	-1.74411	0.00077162	-1.50221	2e-05	-1.52707	1.35e-05	bcc_75790|Cycle_11	114	104	18	22	5	3	26	14	0	0.4549	318	ACT	ATT	T	I	96.0|40.0|96.93|62.35	C1_48|C2_8|C3_253|C4_53	C1_2|C2_12|C3_8|C4_32	989	gi|906468463|gb|KNC29468.1| hypothetical protein FF38_13303	290	2.91e-99	354.827	-	-	-	-	7375|Lucilia cuprina	Lucilia	Calliphoridae
c13339_g1_i1	-1.71706	0.00145882	-1.74411	0.00077162	-1.50221	2e-05	-1.52707	1.35e-05	bcc_75794|Cycle_20	12	12	0	0	54	38	37	24	5.08e-05	0.2109	481	TCC	CCC	S	P	17.86|0.0|23.77|0.0	C1_5|C2_0|C3_29|C4_0	C1_23|C2_17|C3_93|C4_56	989	gi|906468463|gb|KNC29468.1| hypothetical protein FF38_13303	290	2.91e-99	354.827	-	-	-	-	7375|Lucilia cuprina	Lucilia	Calliphoridae
c13437_g3_i1	1.42656	0.0299928	1.44253	0.0275804	1.3023	0.00048411	1.31302	0.000428107	bcc_25299|Cycle_2	40	50	42	108	21	1	147	218	0.00228591	0.5413	524	GAG	GTG	E	V	65.38|22.09|98.39|33.12	C1_17|C2_19|C3_122|C4_255	C1_9|C2_67|C3_2|C4_515	1302	gi|557780752|ref|XP_005189997.1| PREDICTED: uncharacterized protein LOC101896308	278	2.18e-150	524.791	-	-	GO:0008289 lipid binding	-	7370|Musca domestica	Musca	Muscidae
c13617_g1_i1	-1.46931	0.0264837	-1.48127	0.0204953	-1.25945	0.00159578	-1.27134	0.0014529	bcc_46709|Cycle_65	284	398	42	44	31	26	24	116	5.14e-06	0.4645	140	TTC	TCC	F	S	90.23|63.33|93.8|27.59	C1_120|C2_19|C3_969|C4_104	C1_13|C2_11|C3_64|C4_273	678	gi|906464505|gb|KNC26324.1| hypothetical protein FF38_00857, partial	175	5.47e-47	193.043	-	-	-	-	7375|Lucilia cuprina	Lucilia	Calliphoridae
c13617_g1_i1	-1.46931	0.0264837	-1.48127	0.0204953	-1.25945	0.00159578	-1.27134	0.0014529	bcc_46709|Cycle_8	64	89	0	0	249	234	48	250	5.52e-07	0.24	244	ATT	GTT	I	V	20.45|0.0|27.57|0.0	C1_27|C2_0|C3_217|C4_0	C1_105|C2_22|C3_570|C4_590	678	gi|906464505|gb|KNC26324.1| hypothetical protein FF38_00857, partial	175	5.47e-47	193.043	-	-	-	-	7375|Lucilia cuprina	Lucilia	Calliphoridae
c13628_g1_i1	-1.37394	0.0300154	-1.37231	0.0287672	-1.15628	0.00975008	-1.15857	0.00942763	bcc_63931|Cycle_3	66	21	24	27	40	16	0	1	0.000789426	0.387	554	GAA	AAA	E	K	62.22|100.0|55.56|95.45	C1_28|C2_11|C3_50|C4_63	C1_17|C2_0|C3_40|C4_3	926	gi|906464455|gb|KNC26277.1| hypothetical protein FF38_01137	290	1.11e-121	429.356	-	-	GO:0030246 carbohydrate binding	-	7375|Lucilia cuprina	Lucilia	Calliphoridae
c13820_g1_i1	1.86213	0.00145427	1.89564	0.00106375	1.6624	2.2e-06	1.69931	5.06e-07	bcc_3408|Cycle_4	137	133	1217	884	270	346	607	417	8.45e-07	0.3662	343	TAC	TTC	Y	F	33.72|66.71|27.79|67.93	C1_58|C2_555|C3_324|C4_2089	C1_114|C2_277|C3_842|C4_986	915	gi|906473923|gb|KNC33625.1| hypothetical protein FF38_08769	249	3.83e-143	500.705	GO:0010765 positive regulation of sodium ion transport | GO:0006508 proteolysis | GO:0007586 digestion	GO:0005615 extracellular space | GO:0005886 plasma membrane	GO:0004252 serine-type endopeptidase activity	3.4.21.4	7375|Lucilia cuprina	Lucilia	Calliphoridae
c13820_g1_i1	1.86213	0.00145427	1.89564	0.00106375	1.6624	2.2e-06	1.69931	5.06e-07	bcc_76188|Cycle_0	9	5	20	36	24	106	4	6	4.26e-07	0.6864	142	ACC	AAC	T	N	28.57|81.82|4.78|85.15	C1_4|C2_9|C3_13|C4_86	C1_10|C2_2|C3_259|C4_15	915	gi|906473923|gb|KNC33625.1| hypothetical protein FF38_08769	249	3.83e-143	500.705	GO:0010765 positive regulation of sodium ion transport | GO:0006508 proteolysis | GO:0007586 digestion	GO:0005615 extracellular space | GO:0005886 plasma membrane	GO:0004252 serine-type endopeptidase activity	3.4.21.4	7375|Lucilia cuprina	Lucilia	Calliphoridae
c13820_g1_i7	2.016	0.000229171	2.01891	0.000276163	1.83854	3.54e-09	1.8413	2.19e-09	bcc_3408|Cycle_4	137	133	1217	884	270	346	607	417	8.45e-07	0.3662	500	TAC	TTC	Y	F	33.72|66.71|27.79|67.93	C1_58|C2_555|C3_324|C4_2089	C1_114|C2_277|C3_842|C4_986	1130	gi|906473923|gb|KNC33625.1| hypothetical protein FF38_08769	251	9.68e-146	509.339	GO:0010765 positive regulation of sodium ion transport | GO:0006508 proteolysis | GO:0007586 digestion	GO:0005615 extracellular space | GO:0005886 plasma membrane	GO:0004252 serine-type endopeptidase activity	3.4.21.4	7375|Lucilia cuprina	Lucilia	Calliphoridae
c13993_g1_i2	1.42498	0.0497937	1.41844	0.0486542	1.28231	0.000702004	1.2795	0.000591313	bcc_56045|Cycle_3	201	352	1265	1420	111	260	79	30	1.18e-07	0.3506	185	GAA	GAT	E	D	64.39|94.13|57.55|97.9	C1_85|C2_577|C3_858|C4_3353	C1_47|C2_36|C3_633|C4_72	2146	gi|906463872|gb|KNC25845.1| hypothetical protein FF38_08124	629	0	1379.15	GO:0006879 cellular iron ion homeostasis | GO:0006826 iron ion transport	GO:0005576 extracellular region	GO:0008199 ferric iron binding	-	7375|Lucilia cuprina	Lucilia	Calliphoridae
c14119_g1_i1	-1.47202	0.0195495	-1.46621	0.0140362	-1.29174	0.000242088	-1.28723	0.000307642	bcc_58284|Cycle_0	111	120	55	56	28	40	0	3	1.01e-06	0.2003	1006	GTT	GCT	V	A	79.66|100.0|74.94|95.0	C1_47|C2_25|C3_293|C4_133	C1_12|C2_0|C3_98|C4_7	1763	gi|906459360|gb|KNC22368.1| hypothetical protein FF38_08825	538	0	1134.66	GO:0009851 auxin biosynthetic process | GO:0009695 jasmonic acid biosynthetic process | GO:0001676 long-chain fatty acid metabolic process	GO:0005777 peroxisome	GO:0004321 fatty-acyl-CoA synthase activity | GO:0004467 long-chain fatty acid-CoA ligase activity | GO:0016207 4-coumarate-CoA ligase activity | GO:0008756 o-succinylbenzoate-CoA ligase activity	-	7375|Lucilia cuprina	Lucilia	Calliphoridae
c14131_g2_i3	-1.43557	0.045039	-1.44617	0.0345689	-1.20068	0.00713545	-1.21885	0.00507936	bcc_24176|Cycle_9	171	168	26	39	5	14	7	35	0.000398084	0.2899	1250	ACC	AGC	T	S	97.3|80.0|92.12|53.14	C1_72|C2_12|C3_409|C4_93	C1_2|C2_3|C3_35|C4_82	2256	gi|755851246|ref|XP_005175488.2| PREDICTED: bifunctional 3'-phosphoadenosine 5'-phosphosulfate synthase	649	0	1433.23	GO:0016310 phosphorylation | GO:0000103 sulfate assimilation	-	GO:0004781 sulfate adenylyltransferase (ATP) activity | GO:0005524 ATP binding | GO:0004020 adenylylsulfate kinase activity	2.7.1.25 | 2.7.7.4	7370|Musca domestica	Musca	Muscidae
c14257_g1_i1	-1.44567	0.032191	-1.44906	0.0290489	-1.26658	0.000842519	-1.27355	0.00067237	bcc_38960|Cycle_9	21	101	26	19	12	21	61	39	0.0031035	0.4189	124	ACT	ATT	T	I	64.29|30.0|82.55|32.61	C1_9|C2_12|C3_246|C4_45	C1_5|C2_28|C3_52|C4_93	937	gi|906468463|gb|KNC29468.1| hypothetical protein FF38_13303	292	1.13e-118	419.358	-	-	-	-	7375|Lucilia cuprina	Lucilia	Calliphoridae
c14544_g1_i4	-3.63483	1.68e-13	-3.64576	2.85e-13	-3.25794	1.11e-31	-3.26238	1.82e-31	bcc_51762|Cycle_12	697	1197	59	84	192	283	0	0	8.16e-05	0.2036	1177	CAA	CAC	Q	H	78.4|100.0|80.86|100.0	C1_294|C2_27|C3_2915|C4_198	C1_81|C2_0|C3_690|C4_0	1906	gi|906469326|gb|KNC30137.1| hypothetical protein FF38_12389	546	0	1182.38	GO:0006212 uracil catabolic process	GO:0005737 cytoplasm	GO:0004157 dihydropyrimidinase activity | GO:0051219 phosphoprotein binding	3.5.2.2	7375|Lucilia cuprina	Lucilia	Calliphoridae
c14544_g1_i4	-3.63483	1.68e-13	-3.64576	2.85e-13	-3.25794	1.11e-31	-3.26238	1.82e-31	bcc_51765|Cycle_3	931	750	24	41	592	395	59	59	0.00739413	0.2836	1597	GAA	GAT	E	D	61.12|28.95|65.52|40.68	C1_393|C2_11|C3_1826|C4_96	C1_250|C2_27|C3_961|C4_140	1906	gi|906469326|gb|KNC30137.1| hypothetical protein FF38_12389	546	0	1182.38	GO:0006212 uracil catabolic process	GO:0005737 cytoplasm	GO:0004157 dihydropyrimidinase activity | GO:0051219 phosphoprotein binding	3.5.2.2	7375|Lucilia cuprina	Lucilia	Calliphoridae
c8201_g1_i1	1.87723	0.0005252	1.88858	0.000249212	1.71327	8.98e-08	1.71585	1.07e-07	bcc_79201|Cycle_4	26	49	349	383	31	11	29	45	0.0018958	0.2727	324	GAT	AAT	D	N	45.83|92.44|80.95|89.42	C1_11|C2_159|C3_119|C4_904	C1_13|C2_13|C3_28|C4_107	506	gi|2565392|gb|AAB81989.1| cuticle 1	118	2.52e-52	208.494	-	-	GO:0042302 structural constituent of cuticle	-	7375|Lucilia cuprina	Lucilia	Calliphoridae
