# Supplementary material for: Molecular basis of resistance to organophosphate insecticides in the New World screw-worm fly
Source: Parasit Vectors. 2020 Nov 10;13:562. doi: 10.1186/s13071-020-04433-3 (PMC7653728; doi:10.1186/s13071-020-04433-3)
Supplement: Supplementary file 6 — Additional file 6: Dataset S5. Gene Ontology (GO) terms found over-represented in the transcripts containing condition-specific SNPs. Sheet 1 and sheet 2 correspond to the complete and reduced sets of GO terms found enriched in the DE transcripts sets, respectively. The reduced list derives from the reduction of the complete list of enriched GO terms to its most specific terms, using BLAST2GO’s functionality. ‘Nr Test’ and ‘Nr Reference’ refer to the number of transcripts annotated with the corresponding term in the test set and the Reference set, respectively. ‘Non Annot’ and ‘Non Annot Reference’ refer to the number of transcripts not annotated with the corresponding GO terms in the test set and reference set, respectively. [file 13071_2020_4433_MOESM6_ESM.xlsx]

## Sheet: GO_unreduced
Additional file 6: Dataset S5, Sheet1. Gene Ontology (GO) terms found over-represented in the transcripts containing condition-specific SNPs. ‘Nr Test’ and ‘Nr Refernce’ refer to the number of transcripts annotated with the corresponding term in the test set and the Refernce set, respectively. ‘Non Annot’ and ‘Non Annot Reference’ refer to the number of transcripts not annotated with the correspo…
GO ID	GO Name	GO Category	FDR	P-Value	Nr Test	Nr Reference	Non Annot Test	Non Annot Reference
GO:0008152	metabolic process	BIOLOGICAL_PROCESS	7.51312e-73	5.99037e-77	289	6542	203	26009
GO:0003824	catalytic activity	MOLECULAR_FUNCTION	5.73565e-62	9.14631e-66	236	4855	256	27696
GO:0071704	organic substance metabolic process	BIOLOGICAL_PROCESS	2.69309e-36	6.44177e-40	203	5206	289	27345
GO:1901564	organonitrogen compound metabolic process	BIOLOGICAL_PROCESS	1.4738e-35	4.70035e-39	150	3024	342	29527
GO:0005576	extracellular region	CELLULAR_COMPONENT	1.01584e-33	4.04974e-37	79	832	413	31719
GO:0016787	hydrolase activity	MOLECULAR_FUNCTION	2.72432e-33	1.3033e-36	124	2210	368	30341
GO:0005488	binding	MOLECULAR_FUNCTION	1.50407e-25	8.39457e-29	211	6660	281	25891
GO:0006508	proteolysis	BIOLOGICAL_PROCESS	2.9921e-23	1.90853e-26	68	902	424	31649
GO:0006807	nitrogen compound metabolic process	BIOLOGICAL_PROCESS	3.45409e-23	2.47861e-26	165	4661	327	27890
GO:0008233	peptidase activity	MOLECULAR_FUNCTION	7.23491e-23	5.76854e-26	59	677	433	31874
GO:0044238	primary metabolic process	BIOLOGICAL_PROCESS	1.02715e-21	9.00864e-25	166	4853	326	27698
GO:0055114	oxidation-reduction process	BIOLOGICAL_PROCESS	3.4308e-20	3.28254e-23	58	747	434	31804
GO:0070011	peptidase activity, acting on L-amino acid peptides	MOLECULAR_FUNCTION	4.43342e-20	4.59532e-23	53	619	439	31932
GO:0016491	oxidoreductase activity	MOLECULAR_FUNCTION	6.02119e-20	6.72115e-23	56	704	436	31847
GO:0044237	cellular metabolic process	BIOLOGICAL_PROCESS	1.95542e-18	2.33864e-21	157	4800	335	27751
GO:0043170	macromolecule metabolic process	BIOLOGICAL_PROCESS	3.50727e-18	4.47428e-21	148	4410	344	28141
GO:0009987	cellular process	BIOLOGICAL_PROCESS	6.61557e-18	8.96704e-21	193	6707	299	25844
GO:0019538	protein metabolic process	BIOLOGICAL_PROCESS	9.44305e-18	1.35525e-20	103	2467	389	30084
GO:0006030	chitin metabolic process	BIOLOGICAL_PROCESS	1.13821e-17	1.72429e-20	28	151	464	32400
GO:1901071	glucosamine-containing compound metabolic process	BIOLOGICAL_PROCESS	1.47392e-17	2.35037e-20	28	153	464	32398
GO:0006040	amino sugar metabolic process	BIOLOGICAL_PROCESS	1.63641e-17	2.73996e-20	28	154	464	32397
GO:0006022	aminoglycan metabolic process	BIOLOGICAL_PROCESS	5.43352e-17	9.53098e-20	29	179	463	32372
GO:0017144	drug metabolic process	BIOLOGICAL_PROCESS	1.36035e-16	2.49466e-19	35	302	457	32249
GO:0008238	exopeptidase activity	MOLECULAR_FUNCTION	5.53549e-16	1.05926e-18	23	102	469	32449
GO:0008061	chitin binding	MOLECULAR_FUNCTION	2.53323e-15	5.04949e-18	25	141	467	32410
GO:0140096	catalytic activity, acting on a protein	MOLECULAR_FUNCTION	1.46365e-14	3.03419e-17	73	1547	419	31004
GO:0044421	extracellular region part	CELLULAR_COMPONENT	2.13755e-13	4.60165e-16	38	470	454	32081
GO:0005615	extracellular space	CELLULAR_COMPONENT	1.47359e-12	3.2898e-15	28	254	464	32297
GO:0005198	structural molecule activity	MOLECULAR_FUNCTION	2.15729e-12	4.98816e-15	38	509	454	32042
GO:1901135	carbohydrate derivative metabolic process	BIOLOGICAL_PROCESS	2.95167e-12	7.06028e-15	38	515	454	32036
GO:0044281	small molecule metabolic process	BIOLOGICAL_PROCESS	1.36695e-11	3.37867e-14	44	725	448	31826
GO:0044444	cytoplasmic part	CELLULAR_COMPONENT	3.56657e-11	9.09984e-14	79	2068	413	30483
GO:0043167	ion binding	MOLECULAR_FUNCTION	4.98019e-11	1.31037e-13	125	4200	367	28351
GO:0048037	cofactor binding	MOLECULAR_FUNCTION	9.43966e-11	2.55899e-13	35	494	457	32057
GO:0005737	cytoplasm	CELLULAR_COMPONENT	1.2925e-10	3.60689e-13	96	2857	396	29694
GO:0005975	carbohydrate metabolic process	BIOLOGICAL_PROCESS	2.8832e-10	8.27581e-13	27	299	465	32252
GO:0043169	cation binding	MOLECULAR_FUNCTION	3.04368e-10	8.97913e-13	94	2821	398	29730
GO:0019752	carboxylic acid metabolic process	BIOLOGICAL_PROCESS	4.43831e-10	1.34473e-12	29	357	463	32194
GO:0043436	oxoacid metabolic process	BIOLOGICAL_PROCESS	6.33641e-10	1.97034e-12	29	363	463	32188
GO:0006082	organic acid metabolic process	BIOLOGICAL_PROCESS	6.57941e-10	2.09836e-12	29	364	463	32187
GO:0008236	serine-type peptidase activity	MOLECULAR_FUNCTION	3.64843e-09	1.19268e-11	22	215	470	32336
GO:0017171	serine hydrolase activity	MOLECULAR_FUNCTION	3.78088e-09	1.29627e-11	22	216	470	32335
GO:0016825	hydrolase activity, acting on acid phosphorus-nitrogen bonds	MOLECULAR_FUNCTION	3.78088e-09	1.29627e-11	22	216	470	32335
GO:0008237	metallopeptidase activity	MOLECULAR_FUNCTION	1.25813e-08	4.4138e-11	21	208	471	32343
GO:0044092	negative regulation of molecular function	BIOLOGICAL_PROCESS	1.52157e-08	5.45931e-11	20	188	472	32363
GO:0046872	metal ion binding	MOLECULAR_FUNCTION	2.40783e-08	8.83115e-11	88	2793	404	29758
GO:0043086	negative regulation of catalytic activity	BIOLOGICAL_PROCESS	2.94268e-08	1.10274e-10	19	174	473	32377
GO:0004177	aminopeptidase activity	MOLECULAR_FUNCTION	4.12781e-08	1.57977e-10	11	39	481	32512
GO:0051346	negative regulation of hydrolase activity	BIOLOGICAL_PROCESS	4.25375e-08	1.66189e-10	16	117	476	32434
GO:0004175	endopeptidase activity	MOLECULAR_FUNCTION	1.55761e-07	6.20957e-10	28	439	464	32112
GO:0016616	oxidoreductase activity, acting on the CH-OH group of donors, NAD or NADP as acceptor	MOLECULAR_FUNCTION	1.616e-07	6.57121e-10	13	75	479	32476
GO:0004252	serine-type endopeptidase activity	MOLECULAR_FUNCTION	1.82356e-07	7.56061e-10	19	197	473	32354
GO:0032269	negative regulation of cellular protein metabolic process	BIOLOGICAL_PROCESS	3.05985e-07	1.29303e-09	19	204	473	32347
GO:0051248	negative regulation of protein metabolic process	BIOLOGICAL_PROCESS	3.23698e-07	1.39369e-09	19	205	473	32346
GO:0050662	coenzyme binding	MOLECULAR_FUNCTION	4.27199e-07	1.87338e-09	19	209	473	32342
GO:0010466	negative regulation of peptidase activity	BIOLOGICAL_PROCESS	5.57336e-07	2.4885e-09	14	103	478	32448
GO:0030414	peptidase inhibitor activity	MOLECULAR_FUNCTION	9.51565e-07	4.32461e-09	14	108	478	32443
GO:0045861	negative regulation of proteolysis	BIOLOGICAL_PROCESS	1.28628e-06	5.94837e-09	14	111	478	32440
GO:0042302	structural constituent of cuticle	MOLECULAR_FUNCTION	1.32101e-06	6.21427e-09	15	132	477	32419
GO:0016490	structural constituent of peritrophic membrane	MOLECULAR_FUNCTION	1.89262e-06	9.05414e-09	6	6	486	32545
GO:0004857	enzyme inhibitor activity	MOLECULAR_FUNCTION	2.02191e-06	9.83386e-09	15	137	477	32414
GO:0008144	drug binding	MOLECULAR_FUNCTION	2.53445e-06	1.25288e-08	54	1517	438	31034
GO:0010951	negative regulation of endopeptidase activity	BIOLOGICAL_PROCESS	3.91912e-06	1.96862e-08	11	66	481	32485
GO:0006629	lipid metabolic process	BIOLOGICAL_PROCESS	3.94092e-06	2.01099e-08	24	390	468	32161
GO:0061134	peptidase regulator activity	MOLECULAR_FUNCTION	4.13991e-06	2.14554e-08	14	124	478	32427
GO:0052547	regulation of peptidase activity	BIOLOGICAL_PROCESS	4.90308e-06	2.58016e-08	14	126	478	32425
GO:0016614	oxidoreductase activity, acting on CH-OH group of donors	MOLECULAR_FUNCTION	5.26533e-06	2.81276e-08	13	106	479	32445
GO:0004866	endopeptidase inhibitor activity	MOLECULAR_FUNCTION	8.09557e-06	4.38924e-08	11	72	481	32479
GO:0061135	endopeptidase regulator activity	MOLECULAR_FUNCTION	1.02669e-05	5.64837e-08	11	74	481	32477
GO:0016615	malate dehydrogenase activity	MOLECULAR_FUNCTION	1.54129e-05	8.60231e-08	5	4	487	32547
GO:0050790	regulation of catalytic activity	BIOLOGICAL_PROCESS	1.59877e-05	9.05058e-08	29	596	463	31955
GO:0052548	regulation of endopeptidase activity	BIOLOGICAL_PROCESS	2.52643e-05	1.45035e-07	11	82	481	32469
GO:0065009	regulation of molecular function	BIOLOGICAL_PROCESS	2.59393e-05	1.50978e-07	30	648	462	31903
GO:0006631	fatty acid metabolic process	BIOLOGICAL_PROCESS	3.80216e-05	2.24334e-07	11	86	481	32465
GO:0030162	regulation of proteolysis	BIOLOGICAL_PROCESS	4.92286e-05	2.94383e-07	14	156	478	32395
GO:0032787	monocarboxylic acid metabolic process	BIOLOGICAL_PROCESS	5.60658e-05	3.39738e-07	14	158	478	32393
GO:0044424	intracellular part	CELLULAR_COMPONENT	7.35415e-05	4.51498e-07	117	4882	375	27669
GO:0097367	carbohydrate derivative binding	MOLECULAR_FUNCTION	8.20052e-05	5.09999e-07	55	1729	437	30822
GO:0009056	catabolic process	BIOLOGICAL_PROCESS	8.25413e-05	5.19914e-07	30	689	462	31862
GO:0005623	cell	CELLULAR_COMPONENT	8.62306e-05	5.56903e-07	130	5621	362	26930
GO:0044464	cell part	CELLULAR_COMPONENT	8.62306e-05	5.55976e-07	130	5620	362	26931
GO:0032268	regulation of cellular protein metabolic process	BIOLOGICAL_PROCESS	8.71992e-05	5.70111e-07	23	438	469	32113
GO:0051246	regulation of protein metabolic process	BIOLOGICAL_PROCESS	8.77801e-05	5.80908e-07	24	473	468	32078
GO:0016798	hydrolase activity, acting on glycosyl bonds	MOLECULAR_FUNCTION	0.000109376	7.32545e-07	13	144	479	32407
GO:0005622	intracellular	CELLULAR_COMPONENT	0.000141389	9.58229e-07	119	5075	373	27476
GO:0043648	dicarboxylic acid metabolic process	BIOLOGICAL_PROCESS	0.000165246	1.13308e-06	6	18	486	32533
GO:0044283	small molecule biosynthetic process	BIOLOGICAL_PROCESS	0.000181145	1.25655e-06	15	205	477	32346
GO:0032934	sterol binding	MOLECULAR_FUNCTION	0.00018315	1.28506e-06	5	9	487	32542
GO:0030246	carbohydrate binding	MOLECULAR_FUNCTION	0.000237514	1.68544e-06	13	156	479	32395
GO:0051287	NAD binding	MOLECULAR_FUNCTION	0.000264098	1.89514e-06	7	33	485	32518
GO:0004553	hydrolase activity, hydrolyzing O-glycosyl compounds	MOLECULAR_FUNCTION	0.000290761	2.10965e-06	12	134	480	32417
GO:0008235	metalloexopeptidase activity	MOLECULAR_FUNCTION	0.000364374	2.67281e-06	7	35	485	32516
GO:0044706	multi-multicellular organism process	BIOLOGICAL_PROCESS	0.000368913	2.73552e-06	5	11	487	32540
GO:0031324	negative regulation of cellular metabolic process	BIOLOGICAL_PROCESS	0.00039171	2.96703e-06	25	559	467	31992
GO:0004867	serine-type endopeptidase inhibitor activity	MOLECULAR_FUNCTION	0.00039171	2.96259e-06	8	52	484	32499
GO:0016641	oxidoreductase activity, acting on the CH-NH2 group of donors, oxygen as acceptor	MOLECULAR_FUNCTION	0.000423518	3.24172e-06	4	4	488	32547
GO:0033961	cis-stilbene-oxide hydrolase activity	MOLECULAR_FUNCTION	0.000424267	3.28128e-06	3	0	489	32551
GO:0005739	mitochondrion	CELLULAR_COMPONENT	0.000495965	3.87535e-06	25	568	467	31983
GO:0051172	negative regulation of nitrogen compound metabolic process	BIOLOGICAL_PROCESS	0.000546904	4.31697e-06	24	534	468	32017
GO:0005496	steroid binding	MOLECULAR_FUNCTION	0.000656614	5.23532e-06	5	13	487	32538
GO:0065008	regulation of biological quality	BIOLOGICAL_PROCESS	0.000689422	5.55188e-06	34	943	458	31608
GO:0030234	enzyme regulator activity	MOLECULAR_FUNCTION	0.000762947	6.2048e-06	20	400	472	32151
GO:0016020	membrane	CELLULAR_COMPONENT	0.000767261	6.30106e-06	76	2955	416	29596
GO:0004180	carboxypeptidase activity	MOLECULAR_FUNCTION	0.000814491	6.75387e-06	7	41	485	32510
GO:0042559	pteridine-containing compound biosynthetic process	BIOLOGICAL_PROCESS	0.000830396	7.01818e-06	5	14	487	32537
GO:0016878	acid-thiol ligase activity	MOLECULAR_FUNCTION	0.000830396	7.01818e-06	5	14	487	32537
GO:0009892	negative regulation of metabolic process	BIOLOGICAL_PROCESS	0.001231	1.05021e-05	27	683	465	31868
GO:0006950	response to stress	BIOLOGICAL_PROCESS	0.00124255	1.06996e-05	35	1010	457	31541
GO:0010605	negative regulation of macromolecule metabolic process	BIOLOGICAL_PROCESS	0.00156186	1.35738e-05	26	653	466	31898
GO:0098772	molecular function regulator	MOLECULAR_FUNCTION	0.00169508	1.50019e-05	25	617	467	31934
GO:1901575	organic substance catabolic process	BIOLOGICAL_PROCESS	0.00169508	1.50019e-05	25	617	467	31934
GO:0007586	digestion	BIOLOGICAL_PROCESS	0.00171539	1.53184e-05	5	17	487	32534
GO:0046914	transition metal ion binding	MOLECULAR_FUNCTION	0.00182842	1.64735e-05	45	1472	447	31079
GO:0032501	multicellular organismal process	BIOLOGICAL_PROCESS	0.00189265	1.72032e-05	70	2706	422	29845
GO:0042445	hormone metabolic process	BIOLOGICAL_PROCESS	0.00212439	1.94789e-05	6	32	486	32519
GO:0044262	cellular carbohydrate metabolic process	BIOLOGICAL_PROCESS	0.00232336	2.14886e-05	8	70	484	32481
GO:0051336	regulation of hydrolase activity	BIOLOGICAL_PROCESS	0.00253618	2.36591e-05	19	404	473	32147
GO:0005581	collagen trimer	CELLULAR_COMPONENT	0.00280704	2.64098e-05	6	34	486	32517
GO:0016054	organic acid catabolic process	BIOLOGICAL_PROCESS	0.00296338	2.83532e-05	8	73	484	32478
GO:0046395	carboxylic acid catabolic process	BIOLOGICAL_PROCESS	0.00296338	2.83532e-05	8	73	484	32478
GO:0042558	pteridine-containing compound metabolic process	BIOLOGICAL_PROCESS	0.00308755	2.97874e-05	5	20	487	32531
GO:0005783	endoplasmic reticulum	CELLULAR_COMPONENT	0.00308803	3.00382e-05	16	305	476	32246
GO:0004470	malic enzyme activity	MOLECULAR_FUNCTION	0.00317991	3.20887e-05	3	2	489	32549
GO:0004471	malate dehydrogenase (decarboxylating) (NAD+) activity	MOLECULAR_FUNCTION	0.00317991	3.20887e-05	3	2	489	32549
GO:0016803	ether hydrolase activity	MOLECULAR_FUNCTION	0.00317991	3.20887e-05	3	2	489	32549
GO:0016638	oxidoreductase activity, acting on the CH-NH2 group of donors	MOLECULAR_FUNCTION	0.00317991	3.12066e-05	4	9	488	32542
GO:0031012	extracellular matrix	CELLULAR_COMPONENT	0.00317991	3.21997e-05	13	209	479	32342
GO:0043226	organelle	CELLULAR_COMPONENT	0.00331998	3.38828e-05	99	4346	393	28205
GO:0005506	iron ion binding	MOLECULAR_FUNCTION	0.00332429	3.41918e-05	12	180	480	32371
GO:0016810	hydrolase activity, acting on carbon-nitrogen (but not peptide) bonds	MOLECULAR_FUNCTION	0.00342757	3.55274e-05	9	99	483	32452
GO:0005811	lipid droplet	CELLULAR_COMPONENT	0.00353896	3.69641e-05	8	76	484	32475
GO:0051186	cofactor metabolic process	BIOLOGICAL_PROCESS	0.00360526	3.79441e-05	11	153	481	32398
GO:0043229	intracellular organelle	CELLULAR_COMPONENT	0.0037728	4.00082e-05	98	4287	394	28264
GO:0012505	endomembrane system	CELLULAR_COMPONENT	0.00381246	4.07327e-05	29	823	463	31728
GO:0016877	ligase activity, forming carbon-sulfur bonds	MOLECULAR_FUNCTION	0.00410298	4.41638e-05	5	22	487	32529
GO:0004035	alkaline phosphatase activity	MOLECULAR_FUNCTION	0.00536567	5.8183e-05	4	11	488	32540
GO:0016705	oxidoreductase activity, acting on paired donors, with incorporation or reduction of molecular oxygen	MOLECULAR_FUNCTION	0.00590989	6.45555e-05	12	193	480	32358
GO:0016829	lyase activity	MOLECULAR_FUNCTION	0.00611141	6.7244e-05	10	135	482	32416
GO:0048523	negative regulation of cellular process	BIOLOGICAL_PROCESS	0.00634588	7.03299e-05	33	1016	459	31535
GO:0046394	carboxylic acid biosynthetic process	BIOLOGICAL_PROCESS	0.00727312	8.11862e-05	9	111	483	32440
GO:0009108	coenzyme biosynthetic process	BIOLOGICAL_PROCESS	0.00808399	9.0882e-05	7	64	485	32487
GO:0016053	organic acid biosynthetic process	BIOLOGICAL_PROCESS	0.00814824	9.22541e-05	9	113	483	32438
GO:0045087	innate immune response	BIOLOGICAL_PROCESS	0.00828059	9.44128e-05	10	141	482	32410
GO:0006534	cysteine metabolic process	BIOLOGICAL_PROCESS	0.00943531	0.000109835	3	4	489	32547
GO:0044255	cellular lipid metabolic process	BIOLOGICAL_PROCESS	0.00943531	0.000108603	14	271	478	32280
GO:0006108	malate metabolic process	BIOLOGICAL_PROCESS	0.00943531	0.000109835	3	4	489	32547
GO:0016874	ligase activity	MOLECULAR_FUNCTION	0.00958963	0.000112396	13	238	479	32313
GO:0006575	cellular modified amino acid metabolic process	BIOLOGICAL_PROCESS	0.0101409	0.000120475	6	46	486	32505
GO:0010817	regulation of hormone levels	BIOLOGICAL_PROCESS	0.0101409	0.000120475	6	46	486	32505
GO:1901605	alpha-amino acid metabolic process	BIOLOGICAL_PROCESS	0.0107257	0.000128278	8	92	484	32459
GO:0004497	monooxygenase activity	MOLECULAR_FUNCTION	0.0108274	0.000130357	10	147	482	32404
GO:0042592	homeostatic process	BIOLOGICAL_PROCESS	0.0121375	0.000147097	15	315	477	32236
GO:0051704	multi-organism process	BIOLOGICAL_PROCESS	0.0126715	0.00015458	31	972	461	31579
GO:0008289	lipid binding	MOLECULAR_FUNCTION	0.0127064	0.000156018	11	181	481	32370
GO:0006457	protein folding	BIOLOGICAL_PROCESS	0.0145796	0.000180182	8	97	484	32454
GO:0097159	organic cyclic compound binding	MOLECULAR_FUNCTION	0.015382	0.000192551	93	4205	399	28346
GO:0044282	small molecule catabolic process	BIOLOGICAL_PROCESS	0.015382	0.000192391	8	98	484	32453
GO:0016811	hydrolase activity, acting on carbon-nitrogen (but not peptide) bonds, in linear amides	MOLECULAR_FUNCTION	0.0160107	0.000201698	6	51	486	32500
GO:0006790	sulfur compound metabolic process	BIOLOGICAL_PROCESS	0.0163237	0.000218851	8	100	484	32451
GO:0006531	aspartate metabolic process	BIOLOGICAL_PROCESS	0.0163237	0.000221259	2	0	490	32551
GO:0006533	aspartate catabolic process	BIOLOGICAL_PROCESS	0.0163237	0.000221259	2	0	490	32551
GO:0030478	actin cap	CELLULAR_COMPONENT	0.0163237	0.000221259	2	0	490	32551
GO:0015922	aspartate oxidase activity	MOLECULAR_FUNCTION	0.0163237	0.000221259	2	0	490	32551
GO:0003884	D-amino-acid oxidase activity	MOLECULAR_FUNCTION	0.0163237	0.000221259	2	0	490	32551
GO:0048519	negative regulation of biological process	BIOLOGICAL_PROCESS	0.0163237	0.000207278	35	1163	457	31388
GO:0008445	D-aspartate oxidase activity	MOLECULAR_FUNCTION	0.0163237	0.000221259	2	0	490	32551
GO:0010765	positive regulation of sodium ion transport	BIOLOGICAL_PROCESS	0.0163237	0.000221259	2	0	490	32551
GO:0007320	insemination	BIOLOGICAL_PROCESS	0.0163237	0.000221259	2	0	490	32551
GO:0008756	o-succinylbenzoate-CoA ligase activity	MOLECULAR_FUNCTION	0.0163237	0.000221259	2	0	490	32551
GO:0007374	posterior midgut invagination	BIOLOGICAL_PROCESS	0.0163237	0.000221259	2	0	490	32551
GO:0005759	mitochondrial matrix	CELLULAR_COMPONENT	0.0165614	0.000225802	7	75	485	32476
GO:0009396	folic acid-containing compound biosynthetic process	BIOLOGICAL_PROCESS	0.0187987	0.000257804	3	6	489	32545
GO:0051188	cofactor biosynthetic process	BIOLOGICAL_PROCESS	0.0191446	0.000264074	8	103	484	32448
GO:0044248	cellular catabolic process	BIOLOGICAL_PROCESS	0.0196059	0.000272	20	532	472	32019
GO:0005777	peroxisome	CELLULAR_COMPONENT	0.0208007	0.000293551	6	55	486	32496
GO:0006873	cellular ion homeostasis	BIOLOGICAL_PROCESS	0.0208007	0.000293551	6	55	486	32496
GO:0042579	microbody	CELLULAR_COMPONENT	0.0208007	0.000293551	6	55	486	32496
GO:0022610	biological adhesion	BIOLOGICAL_PROCESS	0.0212338	0.00030305	15	338	477	32213
GO:0007155	cell adhesion	BIOLOGICAL_PROCESS	0.0212338	0.00030305	15	338	477	32213
GO:0005829	cytosol	CELLULAR_COMPONENT	0.0235614	0.000338148	13	268	479	32283
GO:0019318	hexose metabolic process	BIOLOGICAL_PROCESS	0.0242761	0.00035034	6	57	486	32494
GO:0019725	cellular homeostasis	BIOLOGICAL_PROCESS	0.0247809	0.000359602	10	168	482	32383
GO:0016801	hydrolase activity, acting on ether bonds	MOLECULAR_FUNCTION	0.0249376	0.000364221	3	7	489	32544
GO:0098542	defense response to other organism	BIOLOGICAL_PROCESS	0.0249376	0.000365852	12	235	480	32316
GO:0006952	defense response	BIOLOGICAL_PROCESS	0.0252266	0.000374115	13	271	479	32280
GO:0036094	small molecule binding	MOLECULAR_FUNCTION	0.0252266	0.000372199	52	2056	440	30495
GO:0016788	hydrolase activity, acting on ester bonds	MOLECULAR_FUNCTION	0.0253862	0.000378506	22	624	470	31927
GO:0044267	cellular protein metabolic process	BIOLOGICAL_PROCESS	0.0280518	0.000420486	48	1865	444	30686
GO:0042737	drug catabolic process	BIOLOGICAL_PROCESS	0.0284498	0.00042872	7	84	485	32467
GO:0006732	coenzyme metabolic process	BIOLOGICAL_PROCESS	0.0302438	0.000458167	7	85	485	32466
GO:0070938	contractile ring	CELLULAR_COMPONENT	0.0325221	0.000495274	3	8	489	32543
GO:0006810	transport	BIOLOGICAL_PROCESS	0.0336722	0.000515474	47	1823	445	30728
GO:0005996	monosaccharide metabolic process	BIOLOGICAL_PROCESS	0.0344539	0.000530186	6	62	486	32489
GO:0048878	chemical homeostasis	BIOLOGICAL_PROCESS	0.0360053	0.000556931	8	116	484	32435
GO:0055080	cation homeostasis	BIOLOGICAL_PROCESS	0.0368848	0.000573477	6	63	486	32488
GO:0031670	cellular response to nutrient	BIOLOGICAL_PROCESS	0.0386985	0.000657214	2	1	490	32550
GO:0004122	cystathionine beta-synthase activity	MOLECULAR_FUNCTION	0.0386985	0.000657214	2	1	490	32550
GO:0006535	cysteine biosynthetic process from serine	BIOLOGICAL_PROCESS	0.0386985	0.000657214	2	1	490	32550
GO:0004467	long-chain fatty acid-CoA ligase activity	MOLECULAR_FUNCTION	0.0386985	0.000657214	2	1	490	32550
GO:0015645	fatty acid ligase activity	MOLECULAR_FUNCTION	0.0386985	0.000657214	2	1	490	32550
GO:0038095	Fc-epsilon receptor signaling pathway	BIOLOGICAL_PROCESS	0.0386985	0.000657214	2	1	490	32550
GO:0038093	Fc receptor signaling pathway	BIOLOGICAL_PROCESS	0.0386985	0.000657214	2	1	490	32550
GO:0003878	ATP citrate synthase activity	MOLECULAR_FUNCTION	0.0386985	0.000657214	2	1	490	32550
GO:0035074	pupation	BIOLOGICAL_PROCESS	0.0386985	0.000657214	2	1	490	32550
GO:0009251	glucan catabolic process	BIOLOGICAL_PROCESS	0.0386985	0.000657214	2	1	490	32550
GO:0071346	cellular response to interferon-gamma	BIOLOGICAL_PROCESS	0.0386985	0.000657214	2	1	490	32550
GO:0034341	response to interferon-gamma	BIOLOGICAL_PROCESS	0.0386985	0.000657214	2	1	490	32550
GO:0035357	peroxisome proliferator activated receptor signaling pathway	BIOLOGICAL_PROCESS	0.0386985	0.000657214	2	1	490	32550
GO:0009062	fatty acid catabolic process	BIOLOGICAL_PROCESS	0.0386985	0.000649367	4	23	488	32528
GO:0020037	heme binding	MOLECULAR_FUNCTION	0.0386985	0.00065051	10	182	482	32369
GO:0007375	anterior midgut invagination	BIOLOGICAL_PROCESS	0.0386985	0.000657214	2	1	490	32550
GO:0019343	cysteine biosynthetic process via cystathionine	BIOLOGICAL_PROCESS	0.0386985	0.000657214	2	1	490	32550
GO:0019395	fatty acid oxidation	BIOLOGICAL_PROCESS	0.0386985	0.000649367	4	23	488	32528
GO:0098771	inorganic ion homeostasis	BIOLOGICAL_PROCESS	0.0389825	0.000668253	6	65	486	32486
GO:0055082	cellular chemical homeostasis	BIOLOGICAL_PROCESS	0.0389825	0.000668253	6	65	486	32486
GO:0005201	extracellular matrix structural constituent	MOLECULAR_FUNCTION	0.0418048	0.000719968	6	66	486	32485
GO:0034440	lipid oxidation	BIOLOGICAL_PROCESS	0.0432753	0.000748743	4	24	488	32527
GO:0046906	tetrapyrrole binding	MOLECULAR_FUNCTION	0.0438657	0.000762456	10	186	482	32365
GO:0010038	response to metal ion	BIOLOGICAL_PROCESS	0.0456582	0.000797253	5	44	487	32507
GO:0042221	response to chemical	BIOLOGICAL_PROCESS	0.0464513	0.000814806	29	980	463	31571
GO:0051234	establishment of localization	BIOLOGICAL_PROCESS	0.046548	0.000820212	47	1855	445	30696
GO:0050680	negative regulation of epithelial cell proliferation	BIOLOGICAL_PROCESS	0.0472231	0.000839639	3	10	489	32541
GO:0070633	transepithelial transport	BIOLOGICAL_PROCESS	0.0472231	0.000839639	3	10	489	32541
GO:0061008	hepaticobiliary system development	BIOLOGICAL_PROCESS	0.0476373	0.000858399	4	25	488	32526
GO:0001889	liver development	BIOLOGICAL_PROCESS	0.0476373	0.000858399	4	25	488	32526
GO:0044425	membrane part	CELLULAR_COMPONENT	0.0476373	0.00085378	54	2232	438	30319
GO:0006875	cellular metal ion homeostasis	BIOLOGICAL_PROCESS	0.0483515	0.000875122	5	45	487	32506
GO:0006091	generation of precursor metabolites and energy	BIOLOGICAL_PROCESS	0.0496403	0.000902408	9	157	483	32394

## Sheet: Go_reduced_condition-specific a
Additional File 6: Dataset S5, Sheet 2. Reduced set of GO terms found over-represented in the transcripts containing condition-specific SNPs. ‘Nr Test’ and ‘Nr Refernce’ refer to the number of transcripts annotated with the corresponding term in the test set and the Reference set, respectively. ‘Non Annot’ and ‘Non Annot Reference’ refer to the number of transcripts not annotated with the corresp…
GO ID	GO Name	GO Category	FDR	P-Value	Nr Test	Nr Reference	Non Annot Test	Non Annot Reference
GO:0006030	chitin metabolic process	BIOLOGICAL_PROCESS	1.13821e-17	1.72429e-20	28	151	464	32400
GO:0008061	chitin binding	MOLECULAR_FUNCTION	2.53323e-15	5.04949e-18	25	141	467	32410
GO:0005615	extracellular space	CELLULAR_COMPONENT	1.47359e-12	3.2898e-15	28	254	464	32297
GO:0004177	aminopeptidase activity	MOLECULAR_FUNCTION	4.12781e-08	1.57977e-10	11	39	481	32512
GO:0004252	serine-type endopeptidase activity	MOLECULAR_FUNCTION	1.82356e-07	7.56061e-10	19	197	473	32354
GO:0042302	structural constituent of cuticle	MOLECULAR_FUNCTION	1.32101e-06	6.21427e-09	15	132	477	32419
GO:0016490	structural constituent of peritrophic membrane	MOLECULAR_FUNCTION	1.89262e-06	9.05414e-09	6	6	486	32545
GO:0010951	negative regulation of endopeptidase activity	BIOLOGICAL_PROCESS	3.91912e-06	1.96862e-08	11	66	481	32485
GO:0032934	sterol binding	MOLECULAR_FUNCTION	0.00018315	1.28506e-06	5	9	487	32542
GO:0030246	carbohydrate binding	MOLECULAR_FUNCTION	0.000237514	1.68544e-06	13	156	479	32395
GO:0051287	NAD binding	MOLECULAR_FUNCTION	0.000264098	1.89514e-06	7	33	485	32518
GO:0004553	hydrolase activity, hydrolyzing O-glycosyl compounds	MOLECULAR_FUNCTION	0.000290761	2.10965e-06	12	134	480	32417
GO:0008235	metalloexopeptidase activity	MOLECULAR_FUNCTION	0.000364374	2.67281e-06	7	35	485	32516
GO:0004867	serine-type endopeptidase inhibitor activity	MOLECULAR_FUNCTION	0.00039171	2.96259e-06	8	52	484	32499
GO:0033961	cis-stilbene-oxide hydrolase activity	MOLECULAR_FUNCTION	0.000424267	3.28128e-06	3	0	489	32551
GO:0004180	carboxypeptidase activity	MOLECULAR_FUNCTION	0.000814491	6.75387e-06	7	41	485	32510
GO:0007586	digestion	BIOLOGICAL_PROCESS	0.00171539	1.53184e-05	5	17	487	32534
GO:0042445	hormone metabolic process	BIOLOGICAL_PROCESS	0.00212439	1.94789e-05	6	32	486	32519
GO:0044262	cellular carbohydrate metabolic process	BIOLOGICAL_PROCESS	0.00232336	2.14886e-05	8	70	484	32481
GO:0005581	collagen trimer	CELLULAR_COMPONENT	0.00280704	2.64098e-05	6	34	486	32517
GO:0005783	endoplasmic reticulum	CELLULAR_COMPONENT	0.00308803	3.00382e-05	16	305	476	32246
GO:0004471	malate dehydrogenase (decarboxylating) (NAD+) activity	MOLECULAR_FUNCTION	0.00317991	3.20887e-05	3	2	489	32549
GO:0031012	extracellular matrix	CELLULAR_COMPONENT	0.00317991	3.21997e-05	13	209	479	32342
GO:0005506	iron ion binding	MOLECULAR_FUNCTION	0.00332429	3.41918e-05	12	180	480	32371
GO:0005811	lipid droplet	CELLULAR_COMPONENT	0.00353896	3.69641e-05	8	76	484	32475
GO:0004035	alkaline phosphatase activity	MOLECULAR_FUNCTION	0.00536567	5.8183e-05	4	11	488	32540
GO:0016705	oxidoreductase activity, acting on paired donors, with incorporation or reduction of molecular oxygen	MOLECULAR_FUNCTION	0.00590989	6.45555e-05	12	193	480	32358
GO:0006108	malate metabolic process	BIOLOGICAL_PROCESS	0.00943531	0.000109835	3	4	489	32547
GO:0004497	monooxygenase activity	MOLECULAR_FUNCTION	0.0108274	0.000130357	10	147	482	32404
GO:0006457	protein folding	BIOLOGICAL_PROCESS	0.0145796	0.000180182	8	97	484	32454
GO:0016811	hydrolase activity, acting on carbon-nitrogen (but not peptide) bonds, in linear amides	MOLECULAR_FUNCTION	0.0160107	0.000201698	6	51	486	32500
GO:0007374	posterior midgut invagination	BIOLOGICAL_PROCESS	0.0163237	0.000221259	2	0	490	32551
GO:0010765	positive regulation of sodium ion transport	BIOLOGICAL_PROCESS	0.0163237	0.000221259	2	0	490	32551
GO:0006533	aspartate catabolic process	BIOLOGICAL_PROCESS	0.0163237	0.000221259	2	0	490	32551
GO:0007320	insemination	BIOLOGICAL_PROCESS	0.0163237	0.000221259	2	0	490	32551
GO:0008445	D-aspartate oxidase activity	MOLECULAR_FUNCTION	0.0163237	0.000221259	2	0	490	32551
GO:0008756	o-succinylbenzoate-CoA ligase activity	MOLECULAR_FUNCTION	0.0163237	0.000221259	2	0	490	32551
GO:0030478	actin cap	CELLULAR_COMPONENT	0.0163237	0.000221259	2	0	490	32551
GO:0005759	mitochondrial matrix	CELLULAR_COMPONENT	0.0165614	0.000225802	7	75	485	32476
GO:0009396	folic acid-containing compound biosynthetic process	BIOLOGICAL_PROCESS	0.0187987	0.000257804	3	6	489	32545
GO:0005777	peroxisome	CELLULAR_COMPONENT	0.0208007	0.000293551	6	55	486	32496
GO:0007155	cell adhesion	BIOLOGICAL_PROCESS	0.0212338	0.00030305	15	338	477	32213
GO:0005829	cytosol	CELLULAR_COMPONENT	0.0235614	0.000338148	13	268	479	32283
GO:0019318	hexose metabolic process	BIOLOGICAL_PROCESS	0.0242761	0.00035034	6	57	486	32494
GO:0042737	drug catabolic process	BIOLOGICAL_PROCESS	0.0284498	0.00042872	7	84	485	32467
GO:0070938	contractile ring	CELLULAR_COMPONENT	0.0325221	0.000495274	3	8	489	32543
GO:0007375	anterior midgut invagination	BIOLOGICAL_PROCESS	0.0386985	0.000657214	2	1	490	32550
GO:0038095	Fc-epsilon receptor signaling pathway	BIOLOGICAL_PROCESS	0.0386985	0.000657214	2	1	490	32550
GO:0019343	cysteine biosynthetic process via cystathionine	BIOLOGICAL_PROCESS	0.0386985	0.000657214	2	1	490	32550
GO:0035074	pupation	BIOLOGICAL_PROCESS	0.0386985	0.000657214	2	1	490	32550
GO:0006535	cysteine biosynthetic process from serine	BIOLOGICAL_PROCESS	0.0386985	0.000657214	2	1	490	32550
GO:0019395	fatty acid oxidation	BIOLOGICAL_PROCESS	0.0386985	0.000649367	4	23	488	32528
GO:0071346	cellular response to interferon-gamma	BIOLOGICAL_PROCESS	0.0386985	0.000657214	2	1	490	32550
GO:0009251	glucan catabolic process	BIOLOGICAL_PROCESS	0.0386985	0.000657214	2	1	490	32550
GO:0035357	peroxisome proliferator activated receptor signaling pathway	BIOLOGICAL_PROCESS	0.0386985	0.000657214	2	1	490	32550
GO:0031670	cellular response to nutrient	BIOLOGICAL_PROCESS	0.0386985	0.000657214	2	1	490	32550
GO:0009062	fatty acid catabolic process	BIOLOGICAL_PROCESS	0.0386985	0.000649367	4	23	488	32528
GO:0004467	long-chain fatty acid-CoA ligase activity	MOLECULAR_FUNCTION	0.0386985	0.000657214	2	1	490	32550
GO:0004122	cystathionine beta-synthase activity	MOLECULAR_FUNCTION	0.0386985	0.000657214	2	1	490	32550
GO:0020037	heme binding	MOLECULAR_FUNCTION	0.0386985	0.00065051	10	182	482	32369
GO:0003878	ATP citrate synthase activity	MOLECULAR_FUNCTION	0.0386985	0.000657214	2	1	490	32550
GO:0005201	extracellular matrix structural constituent	MOLECULAR_FUNCTION	0.0418048	0.000719968	6	66	486	32485
GO:0010038	response to metal ion	BIOLOGICAL_PROCESS	0.0456582	0.000797253	5	44	487	32507
GO:0050680	negative regulation of epithelial cell proliferation	BIOLOGICAL_PROCESS	0.0472231	0.000839639	3	10	489	32541
GO:0070633	transepithelial transport	BIOLOGICAL_PROCESS	0.0472231	0.000839639	3	10	489	32541
GO:0001889	liver development	BIOLOGICAL_PROCESS	0.0476373	0.000858399	4	25	488	32526
GO:0044425	membrane part	CELLULAR_COMPONENT	0.0476373	0.00085378	54	2232	438	30319
GO:0006875	cellular metal ion homeostasis	BIOLOGICAL_PROCESS	0.0483515	0.000875122	5	45	487	32506
GO:0006091	generation of precursor metabolites and energy	BIOLOGICAL_PROCESS	0.0496403	0.000902408	9	157	483	32394
